# Supplementary material for: Protein Interactions Network of Porcine Circovirus Type 2 Capsid With Host Proteins
Source: Front Microbiol. 2020 Jun 3;11:1129. doi: 10.3389/fmicb.2020.01129 (PMC7283462; doi:10.3389/fmicb.2020.01129)
Supplement: FIGURE S1 — (A,B) The schematic of the entire pathway networks for MAPK signaling and spliceosome from the KEGG database. [file Data_Sheet_1.zip]

Archive with 8 entries (7 files):
- Supplementary Materials.zip/Supplementary Table 1-The PCV2 Cap-interacting cellular proteins in the PCV2 infected (269) and mock infected (87) PK-15 cells, respectively.xlsx
- Supplementary Materials.zip/Supplementary Table 2-The unique PCV2-infected interacting host proteins (222).xlsx
- Supplementary Materials.zip/Supplementary Table 3-The GO annotation analyses of PCV2 Cap-interacting host protein.xlsx
- Supplementary Materials.zip/Supplementary Table 4-The KEGG enrichment analyses of PCV2 Cap-interacting host protein.xlsx
- Supplementary Materials.zip/Supplementary Table 5-The integrated KEGG pathways and GO annotation analyses of PCV2 Cap-interacting host protein.xlsx
- Supplementary Materials.zip/Supplementary Table 6-The interactions network of the confirmed host protein-PCV2 Cap interaction and the cellular partners of the Cap interacting host proteins.xlsx
- Supplementary Materials.zip/Supplementary Figure 1-The schematic of the entire pathway networks for MAPK signaling and spliceosome from the KEGG database.docx
- Supplementary Materials.zip/
