# Supplementary material for: Protein Interactions Network of Porcine Circovirus Type 2 Capsid With Host Proteins
Source: Front Microbiol. 2020 Jun 3;11:1129. doi: 10.3389/fmicb.2020.01129 (PMC7283462; doi:10.3389/fmicb.2020.01129)
Supplement: FIGURE S1 — (A,B) The schematic of the entire pathway networks for MAPK signaling and spliceosome from the KEGG database. [file Data_Sheet_1.zip › Supplementary Materials.zip/Supplementary Table 1-The PCV2 Cap-interacting cellular proteins in the PCV2 infected (269) and mock infected (87) PK-15 cells, respectively.xlsx]

## Sheet: Sheet1
PCV2-infected-1	Reference	PepCount	UniquePepCount	CoverPercent	MW	PI
	FileScan	Sequence	MH+	Diff(MH+)	Charge	Rank	Score	DeltaScore	ExpectValue	Ions	Reference	DIFF_MODIFIED_CANDIDATE	PI	MissCleavage	Modification	MatchedTIC	NumProteaseTermini	Engine	Tag	Decoy
$1-1	tr|F1SGG9|F1SGG9_PIG Uncharacterized protein OS=Sus scrofa GN=LOC100737483 PE=1 SV=2	11	10	0.1091	60069.2	8.54
		K.GRLDSELR.N ! R.GRLDSELR.N ! R.GRLDSELR.S	945.511	0.00575	3	1	37.09	0	0.00732	0|0	tr|I3LDM6|I3LDM6_PIG ! tr|F1SGG6|F1SGG6_PIG/tr|I3LLY8|I3LLY8_PIG ! tr|F1SGG9|F1SGG9_PIG		6.07	1		0	2	MASCOT		T
		K.LLEGEECR.M ! K.LLEGEECR.I ! K.LLEGEECR.L	1005.47	-2e-05	2	1	31.64	0	0.00967	0|0	tr|I3LDM6|I3LDM6_PIG/tr|I3LNT6|I3LNT6_PIG/tr|I3L5C4|I3L5C4_PIG/tr|I3LQN8|I3LQN8_PIG/tr|F1SGG7|F1SGG7_PIG/tr|F1SGG4|F1SGG4_PIG/tr|A5A759|A5A759_PIG ! tr|F1RFH3|F1RFH3_PIG ! tr|F1SGG6|F1SGG6_PIG/tr|F1SGG9|F1SGG9_PIG/tr|F1SGI7|F1SGI7_PIG		4.25	0		0	2	MASCOT		T
		K.NKYEDEINKR.T ! K.NKYEDEINKR.N	1308.65	-0.0008	2	1	56.05	0	6.21e-05	0|0	tr|F1SGG6|F1SGG6_PIG/tr|F1SGG9|F1SGG9_PIG ! tr|I3LLY8|I3LLY8_PIG		6.18	2		0	2	MASCOT		T
		K.YEDEINKR.T ! K.YEDEINKR.N ! R.YEDEINKR.T	1066.52	0.00015	3	1	32.63	0	0.0105	0|0	tr|I3LDM6|I3LDM6_PIG/tr|F1SGG6|F1SGG6_PIG/tr|F1SGG9|F1SGG9_PIG/tr|F1SGG3|F1SGG3_PIG/tr|A5A759|A5A759_PIG/tr|A5A758|A5A758_PIG ! tr|I3LLY8|I3LLY8_PIG ! tr|F1SGI7|F1SGI7_PIG		4.68	1		0	2	MASCOT		T
		K.YEDEINKR.T ! K.YEDEINKR.N ! R.YEDEINKR.T	1066.52	-0.00042	2	1	55.24	0	5.36e-05	0|0	tr|I3LDM6|I3LDM6_PIG/tr|F1SGG6|F1SGG6_PIG/tr|F1SGG9|F1SGG9_PIG/tr|F1SGG3|F1SGG3_PIG/tr|A5A759|A5A759_PIG/tr|A5A758|A5A758_PIG ! tr|I3LLY8|I3LLY8_PIG ! tr|F1SGI7|F1SGI7_PIG		4.68	1		0	2	MASCOT		T
		R.FLEQQNK.I ! R.FLEQQNK.V ! R.FLEQQNK.L ! R.FLEQQNK.A	906.468	0.00014	2	1	27.54	0	0.0586	0|0	sp|P02543|VIME_PIG/tr|A0A0B8RVD8|A0A0B8RVD8_PIG ! tr|I3LDM6|I3LDM6_PIG/tr|F1SGG6|F1SGG6_PIG/tr|I3LLY8|I3LLY8_PIG/tr|I3LQN8|I3LQN8_PIG/tr|F1SGG9|F1SGG9_PIG/tr|F1SGI7|F1SGI7_PIG ! tr|F1SGI3|F1SGI3_PIG/tr|I3LK01|I3LK01_PIG/tr|F1SGI2|F1SGI2_PIG/tr|I3LVS6|I3LVS6_PIG/tr|I3LJT0|I3LJT0_PIG ! tr|F1RR02|F1RR02_PIG		6	0		0	2	MASCOT		T
		R.KLLEGEECR.M ! R.KLLEGEECR.I ! R.KLLEGEECR.L	1133.56	-0.00068	2	1	29.67	0	0.0307	0|0	tr|I3LDM6|I3LDM6_PIG/tr|I3LNT6|I3LNT6_PIG/tr|I3L5C4|I3L5C4_PIG/tr|I3LQN8|I3LQN8_PIG/tr|F1SGG7|F1SGG7_PIG/tr|F1SGG4|F1SGG4_PIG/tr|A5A759|A5A759_PIG ! tr|F1RFH3|F1RFH3_PIG ! tr|F1SGG6|F1SGG6_PIG/tr|F1SGG9|F1SGG9_PIG/tr|F1SGI7|F1SGI7_PIG		4.79	1		0	2	MASCOT		T
		R.RGFSASSAR.V	938.48	0.00055	3	1	25.7	0	0.0565	0|0	tr|F1SGG9|F1SGG9_PIG		12	1		0	2	MASCOT		T
		R.SEIDHVK.K ! K.SELDHVK.K	827.426	-2e-05	2	1	28.93	0	0.0202	0|0	tr|F1SGG9|F1SGG9_PIG ! sp|Q5U9S1|MBL1_PIG/tr|F2X351|F2X351_PIG/tr|F2X352|F2X352_PIG/tr|F2X353|F2X353_PIG/tr|K7GQ21|K7GQ21_PIG		5.3	0		0	2	MASCOT		T
		R.SEIDHVKK.Q ! K.SELDHVKK.L	955.521	-0.00032	2	1	21.63	0	0.119	0|0	tr|F1SGG9|F1SGG9_PIG ! sp|Q5U9S1|MBL1_PIG/tr|F2X351|F2X351_PIG/tr|F2X352|F2X352_PIG/tr|F2X353|F2X353_PIG/tr|K7GQ21|K7GQ21_PIG		6.47	1		0	2	MASCOT		T
		R.SGFSTVSVSR.S	1026.52	-0.00064	2	1	21.21	0	0.185	0|0	tr|F1SGG9|F1SGG9_PIG		9.47	0		0	2	MASCOT		T
$2-1	tr|F1S0L1|F1S0L1_PIG Uncharacterized protein OS=Sus scrofa GN=KRT14 PE=1 SV=2	13	9	0.1221	51500.7	4.94
		K.ASLENSLEETK.G	1220.6	0.00772	2	1	50.12	0	0.000504	0|0	tr|F1S0L1|F1S0L1_PIG		4.25	0		0	2	MASCOT		T
		K.LAADDFR.T ! K.LAADDFR.S ! R.LAADDFR.L ! R.LAADDFR.T ! R.LAADDFR.V ! K.LAADDFR.I ! R.LAADDFR.M	807.4	0.00037	2	1	33.31	0	0.0117	0|0	tr|F1S0K4|F1S0K4_PIG/tr|F1S0K8|F1S0K8_PIG/tr|F1S0K6|F1S0K6_PIG/tr|I3LUM7|I3LUM7_PIG ! tr|F1S0K7|F1S0K7_PIG ! tr|F1RXG2|F1RXG2_PIG/tr|F1S0K1|F1S0K1_PIG/tr|F1RXF8|F1RXF8_PIG/tr|F1S0K2|F1S0K2_PIG/tr|I3L6B5|I3L6B5_PIG ! tr|F1S0J8|F1S0J8_PIG/tr|F1S0L1|F1S0L1_PIG ! tr|F1SGG1|F1SGG1_PIG/tr|A8D349|A8D349_PIG ! tr|I3LUJ7|I3LUJ7_PIG ! tr|I3LDS3|I3LDS3_PIG		4.21	0		0	2	MASCOT		T
		K.LAADDFR.T ! K.LAADDFR.S ! R.LAADDFR.L ! R.LAADDFR.T ! R.LAADDFR.V ! K.LAADDFR.I ! R.LAADDFR.M	807.4	-0.00027	2	1	23.88	0	0.103	0|0	tr|F1S0K4|F1S0K4_PIG/tr|F1S0K8|F1S0K8_PIG/tr|F1S0K6|F1S0K6_PIG/tr|I3LUM7|I3LUM7_PIG ! tr|F1S0K7|F1S0K7_PIG ! tr|F1RXG2|F1RXG2_PIG/tr|F1S0K1|F1S0K1_PIG/tr|F1RXF8|F1RXF8_PIG/tr|F1S0K2|F1S0K2_PIG/tr|I3L6B5|I3L6B5_PIG ! tr|F1S0J8|F1S0J8_PIG/tr|F1S0L1|F1S0L1_PIG ! tr|F1SGG1|F1SGG1_PIG/tr|A8D349|A8D349_PIG ! tr|I3LUJ7|I3LUJ7_PIG ! tr|I3LDS3|I3LDS3_PIG		4.21	0		0	2	MASCOT		T
		K.LAADDFR.T ! K.LAADDFR.S ! R.LAADDFR.L ! R.LAADDFR.T ! R.LAADDFR.V ! K.LAADDFR.I ! R.LAADDFR.M	807.4	7e-05	2	1	43.72	0	0.00106	0|0	tr|F1S0K4|F1S0K4_PIG/tr|F1S0K8|F1S0K8_PIG/tr|F1S0K6|F1S0K6_PIG/tr|I3LUM7|I3LUM7_PIG ! tr|F1S0K7|F1S0K7_PIG ! tr|F1RXG2|F1RXG2_PIG/tr|F1S0K1|F1S0K1_PIG/tr|F1RXF8|F1RXF8_PIG/tr|F1S0K2|F1S0K2_PIG/tr|I3L6B5|I3L6B5_PIG ! tr|F1S0J8|F1S0J8_PIG/tr|F1S0L1|F1S0L1_PIG ! tr|F1SGG1|F1SGG1_PIG/tr|A8D349|A8D349_PIG ! tr|I3LUJ7|I3LUJ7_PIG ! tr|I3LDS3|I3LDS3_PIG		4.21	0		0	2	MASCOT		T
		K.SEISELRR.T	989.537	-0.00022	3	1	27.1	0	0.0648	0|0	tr|F1S0L1|F1S0L1_PIG		5.86	1		0	2	MASCOT		T
		K.TIEDLR.D ! K.TIEDLR.N ! K.TLEDLR.K	746.404	-0.00844	2	1	32.11	0	0.0421	0|0	tr|F1S0J8|F1S0J8_PIG ! tr|F1S0L1|F1S0L1_PIG ! tr|F1SE21|F1SE21_PIG		4.37	0		0	2	MASCOT		T
		K.TRLEQEIATYR.N ! K.TRLEQEIATYR.R ! K.TRLEQEIATYR.S	1379.73	-0.00016	3	1	21.98	0	0.174	0|0	tr|F1S0J8|F1S0J8_PIG ! tr|F1RXG4|F1RXG4_PIG/tr|F1S0L1|F1S0L1_PIG/tr|F1S0J9|F1S0J9_PIG ! tr|F1S0K1|F1S0K1_PIG/tr|F1S0K2|F1S0K2_PIG		5.81	1		0	2	MASCOT		T
		R.LASYLDK.V	809.44	-0.00044	2	1	33.27	0	0.00883	0|0	tr|I3LHI0|I3LHI0_PIG/tr|F1S0L1|F1S0L1_PIG/tr|F1RXG3|F1RXG3_PIG/tr|I3LDS3|I3LDS3_PIG/tr|F1S0K2|F1S0K2_PIG		5.84	0		0	2	MASCOT		T
		R.LASYLDK.V	809.44	-0.0124	2	1	30.98	0	0.0475	0|0	tr|I3LHI0|I3LHI0_PIG/tr|F1S0L1|F1S0L1_PIG/tr|F1RXG3|F1RXG3_PIG/tr|I3LDS3|I3LDS3_PIG/tr|F1S0K2|F1S0K2_PIG		5.84	0		0	2	MASCOT		T
		R.LASYLDKVR.A	1064.61	-0.00044	2	1	51.9	0	9.91e-05	0|0	tr|I3LHI0|I3LHI0_PIG/tr|F1S0L1|F1S0L1_PIG/tr|F1RXG3|F1RXG3_PIG/tr|I3LDS3|I3LDS3_PIG/tr|F1S0K2|F1S0K2_PIG		8.59	1		0	2	MASCOT		T
		R.LASYLDKVR.A	1064.61	-0.00115	3	1	29.71	0	0.0164	0|0	tr|I3LHI0|I3LHI0_PIG/tr|F1S0L1|F1S0L1_PIG/tr|F1RXG3|F1RXG3_PIG/tr|I3LDS3|I3LDS3_PIG/tr|F1S0K2|F1S0K2_PIG		8.59	1		0	2	MASCOT		T
		R.LEQEIATYR.N ! R.LEQEIATYR.R ! R.LEQEIATYR.S	1122.58	-0.00055	2	1	59.18	0	3.21e-05	0|0	tr|F1S0J8|F1S0J8_PIG ! tr|F1RXG4|F1RXG4_PIG/tr|F1S0L1|F1S0L1_PIG/tr|F1RXE5|F1RXE5_PIG/tr|F1S0J9|F1S0J9_PIG ! tr|F1S0K1|F1S0K1_PIG/tr|F1S0K2|F1S0K2_PIG		4.53	0		0	2	MASCOT		T
		R.TEELNR.E ! K.TEELNR.E ! K.TEELNR.Q ! K.TEELNR.Y	761.379	-0.00214	2	1	35.96	0	0.00805	0|0	tr|F1S0J8|F1S0J8_PIG ! tr|F1S0L1|F1S0L1_PIG ! tr|F1SIT4|F1SIT4_PIG ! tr|I3LDM0|I3LDM0_PIG		4.53	0		0	2	MASCOT		T
$3-1	tr|I3LDM6|I3LDM6_PIG Uncharacterized protein OS=Sus scrofa GN=KRT3 PE=1 SV=1	10	9	0.0964	65137.2	8.03
		K.AQYEEIAQR.S	1107.54	0.00065	2	1	47.31	0	0.000416	0|0	tr|I3LDM6|I3LDM6_PIG/tr|F1SGG3|F1SGG3_PIG/tr|A5A758|A5A758_PIG		4.53	0		0	2	MASCOT		T
		K.GRLDSELR.N ! R.GRLDSELR.N ! R.GRLDSELR.S	945.511	0.00575	3	1	37.09	0	0.00732	0|0	tr|I3LDM6|I3LDM6_PIG ! tr|F1SGG6|F1SGG6_PIG/tr|I3LLY8|I3LLY8_PIG ! tr|F1SGG9|F1SGG9_PIG		6.07	1		0	2	MASCOT		T
		K.LLEGEECR.M ! K.LLEGEECR.I ! K.LLEGEECR.L	1005.47	-2e-05	2	1	31.64	0	0.00967	0|0	tr|I3LDM6|I3LDM6_PIG/tr|I3LNT6|I3LNT6_PIG/tr|I3L5C4|I3L5C4_PIG/tr|I3LQN8|I3LQN8_PIG/tr|F1SGG7|F1SGG7_PIG/tr|F1SGG4|F1SGG4_PIG/tr|A5A759|A5A759_PIG ! tr|F1RFH3|F1RFH3_PIG ! tr|F1SGG6|F1SGG6_PIG/tr|F1SGG9|F1SGG9_PIG/tr|F1SGI7|F1SGI7_PIG		4.25	0		0	2	MASCOT		T
		K.YEDEINKR.T ! K.YEDEINKR.N ! R.YEDEINKR.T	1066.52	0.00015	3	1	32.63	0	0.0105	0|0	tr|I3LDM6|I3LDM6_PIG/tr|F1SGG6|F1SGG6_PIG/tr|F1SGG9|F1SGG9_PIG/tr|F1SGG3|F1SGG3_PIG/tr|A5A759|A5A759_PIG/tr|A5A758|A5A758_PIG ! tr|I3LLY8|I3LLY8_PIG ! tr|F1SGI7|F1SGI7_PIG		4.68	1		0	2	MASCOT		T
		K.YEDEINKR.T ! K.YEDEINKR.N ! R.YEDEINKR.T	1066.52	-0.00042	2	1	55.24	0	5.36e-05	0|0	tr|I3LDM6|I3LDM6_PIG/tr|F1SGG6|F1SGG6_PIG/tr|F1SGG9|F1SGG9_PIG/tr|F1SGG3|F1SGG3_PIG/tr|A5A759|A5A759_PIG/tr|A5A758|A5A758_PIG ! tr|I3LLY8|I3LLY8_PIG ! tr|F1SGI7|F1SGI7_PIG		4.68	1		0	2	MASCOT		T
		R.DYQELM*NVK.L	1155.54	-0.00047	2	1	21.22	0	0.101	0|0	tr|I3LDM6|I3LDM6_PIG/tr|F1SGG4|F1SGG4_PIG/tr|A5A759|A5A759_PIG		4.37	0	15.994919 Oxidation (M)	0	2	MASCOT		T
		R.FLEQQNK.I ! R.FLEQQNK.V ! R.FLEQQNK.L ! R.FLEQQNK.A	906.468	0.00014	2	1	27.54	0	0.0586	0|0	sp|P02543|VIME_PIG/tr|A0A0B8RVD8|A0A0B8RVD8_PIG ! tr|I3LDM6|I3LDM6_PIG/tr|F1SGG6|F1SGG6_PIG/tr|I3LLY8|I3LLY8_PIG/tr|I3LQN8|I3LQN8_PIG/tr|F1SGG9|F1SGG9_PIG/tr|F1SGI7|F1SGI7_PIG ! tr|F1SGI3|F1SGI3_PIG/tr|I3LK01|I3LK01_PIG/tr|F1SGI2|F1SGI2_PIG/tr|I3LVS6|I3LVS6_PIG/tr|I3LJT0|I3LJT0_PIG ! tr|F1RR02|F1RR02_PIG		6	0		0	2	MASCOT		T
		R.KLLEGEECR.M ! R.KLLEGEECR.I ! R.KLLEGEECR.L	1133.56	-0.00068	2	1	29.67	0	0.0307	0|0	tr|I3LDM6|I3LDM6_PIG/tr|I3LNT6|I3LNT6_PIG/tr|I3L5C4|I3L5C4_PIG/tr|I3LQN8|I3LQN8_PIG/tr|F1SGG7|F1SGG7_PIG/tr|F1SGG4|F1SGG4_PIG/tr|A5A759|A5A759_PIG ! tr|F1RFH3|F1RFH3_PIG ! tr|F1SGG6|F1SGG6_PIG/tr|F1SGG9|F1SGG9_PIG/tr|F1SGI7|F1SGI7_PIG		4.79	1		0	2	MASCOT		T
		R.TAAENEFVTLK.K	1222.63	-0.00205	2	1	50.66	0	0.000267	0|0	tr|I3LDM6|I3LDM6_PIG		4.53	0		0	2	MASCOT		T
		R.TAAENEFVTLKK.D	1350.73	0.00011	3	1	28.28	0	0.0438	0|0	tr|I3LDM6|I3LDM6_PIG		5.81	1		0	2	MASCOT		T
$4-1	tr|I3LDS3|I3LDS3_PIG Uncharacterized protein OS=Sus scrofa GN=KRT10 PE=1 SV=1	12	8	0.1065	57991.9	4.93
		K.LAADDFR.T ! K.LAADDFR.S ! R.LAADDFR.L ! R.LAADDFR.T ! R.LAADDFR.V ! K.LAADDFR.I ! R.LAADDFR.M	807.4	0.00037	2	1	33.31	0	0.0117	0|0	tr|F1S0K4|F1S0K4_PIG/tr|F1S0K8|F1S0K8_PIG/tr|F1S0K6|F1S0K6_PIG/tr|I3LUM7|I3LUM7_PIG ! tr|F1S0K7|F1S0K7_PIG ! tr|F1RXG2|F1RXG2_PIG/tr|F1S0K1|F1S0K1_PIG/tr|F1RXF8|F1RXF8_PIG/tr|F1S0K2|F1S0K2_PIG/tr|I3L6B5|I3L6B5_PIG ! tr|F1S0J8|F1S0J8_PIG/tr|F1S0L1|F1S0L1_PIG ! tr|F1SGG1|F1SGG1_PIG/tr|A8D349|A8D349_PIG ! tr|I3LUJ7|I3LUJ7_PIG ! tr|I3LDS3|I3LDS3_PIG		4.21	0		0	2	MASCOT		T
		K.LAADDFR.T ! K.LAADDFR.S ! R.LAADDFR.L ! R.LAADDFR.T ! R.LAADDFR.V ! K.LAADDFR.I ! R.LAADDFR.M	807.4	-0.00027	2	1	23.88	0	0.103	0|0	tr|F1S0K4|F1S0K4_PIG/tr|F1S0K8|F1S0K8_PIG/tr|F1S0K6|F1S0K6_PIG/tr|I3LUM7|I3LUM7_PIG ! tr|F1S0K7|F1S0K7_PIG ! tr|F1RXG2|F1RXG2_PIG/tr|F1S0K1|F1S0K1_PIG/tr|F1RXF8|F1RXF8_PIG/tr|F1S0K2|F1S0K2_PIG/tr|I3L6B5|I3L6B5_PIG ! tr|F1S0J8|F1S0J8_PIG/tr|F1S0L1|F1S0L1_PIG ! tr|F1SGG1|F1SGG1_PIG/tr|A8D349|A8D349_PIG ! tr|I3LUJ7|I3LUJ7_PIG ! tr|I3LDS3|I3LDS3_PIG		4.21	0		0	2	MASCOT		T
		K.LAADDFR.T ! K.LAADDFR.S ! R.LAADDFR.L ! R.LAADDFR.T ! R.LAADDFR.V ! K.LAADDFR.I ! R.LAADDFR.M	807.4	7e-05	2	1	43.72	0	0.00106	0|0	tr|F1S0K4|F1S0K4_PIG/tr|F1S0K8|F1S0K8_PIG/tr|F1S0K6|F1S0K6_PIG/tr|I3LUM7|I3LUM7_PIG ! tr|F1S0K7|F1S0K7_PIG ! tr|F1RXG2|F1RXG2_PIG/tr|F1S0K1|F1S0K1_PIG/tr|F1RXF8|F1RXF8_PIG/tr|F1S0K2|F1S0K2_PIG/tr|I3L6B5|I3L6B5_PIG ! tr|F1S0J8|F1S0J8_PIG/tr|F1S0L1|F1S0L1_PIG ! tr|F1SGG1|F1SGG1_PIG/tr|A8D349|A8D349_PIG ! tr|I3LUJ7|I3LUJ7_PIG ! tr|I3LDS3|I3LDS3_PIG		4.21	0		0	2	MASCOT		T
		K.SEITELR.R	847.452	0	2	1	44.16	0	0.00126	0|0	tr|I3LDS3|I3LDS3_PIG		4.53	0		0	2	MASCOT		T
		R.DAEAWFNEK.S	1109.49	0.00052	2	1	26.89	0	0.0187	0|0	tr|F1RXG1|F1RXG1_PIG/tr|I3LDS3|I3LDS3_PIG		4.14	0		0	2	MASCOT		T
		R.LASYLDK.V	809.44	-0.00044	2	1	33.27	0	0.00883	0|0	tr|I3LHI0|I3LHI0_PIG/tr|F1S0L1|F1S0L1_PIG/tr|F1RXG3|F1RXG3_PIG/tr|I3LDS3|I3LDS3_PIG/tr|F1S0K2|F1S0K2_PIG		5.84	0		0	2	MASCOT		T
		R.LASYLDK.V	809.44	-0.0124	2	1	30.98	0	0.0475	0|0	tr|I3LHI0|I3LHI0_PIG/tr|F1S0L1|F1S0L1_PIG/tr|F1RXG3|F1RXG3_PIG/tr|I3LDS3|I3LDS3_PIG/tr|F1S0K2|F1S0K2_PIG		5.84	0		0	2	MASCOT		T
		R.LASYLDKVR.A	1064.61	-0.00044	2	1	51.9	0	9.91e-05	0|0	tr|I3LHI0|I3LHI0_PIG/tr|F1S0L1|F1S0L1_PIG/tr|F1RXG3|F1RXG3_PIG/tr|I3LDS3|I3LDS3_PIG/tr|F1S0K2|F1S0K2_PIG		8.59	1		0	2	MASCOT		T
		R.LASYLDKVR.A	1064.61	-0.00115	3	1	29.71	0	0.0164	0|0	tr|I3LHI0|I3LHI0_PIG/tr|F1S0L1|F1S0L1_PIG/tr|F1RXG3|F1RXG3_PIG/tr|I3LDS3|I3LDS3_PIG/tr|F1S0K2|F1S0K2_PIG		8.59	1		0	2	MASCOT		T
		R.LENEIQTYR.S	1165.58	-0.00194	2	1	83.23	0	1.27e-07	0|0	tr|I3LDS3|I3LDS3_PIG		4.53	0		0	2	MASCOT		T
		R.SQYEQLAEQNR.R	1365.64	-0.00075	2	1	37.2	0	0.00261	0|0	tr|I3LDS3|I3LDS3_PIG		4.53	0		0	2	MASCOT		T
		R.VLDELTLTK.T	1031.6	-0.00045	2	1	51.88	0	0.000133	0|0	tr|F1S0K1|F1S0K1_PIG/tr|I3LDS3|I3LDS3_PIG/tr|F1S0K2|F1S0K2_PIG		4.37	0		0	2	MASCOT		T
$5-1	tr|F1SGG6|F1SGG6_PIG Uncharacterized protein OS=Sus scrofa GN=KRT5 PE=1 SV=2	8	7	0.0661	63477.8	7.74
		K.GRLDSELR.N ! R.GRLDSELR.N ! R.GRLDSELR.S	945.511	0.00575	3	1	37.09	0	0.00732	0|0	tr|I3LDM6|I3LDM6_PIG ! tr|F1SGG6|F1SGG6_PIG/tr|I3LLY8|I3LLY8_PIG ! tr|F1SGG9|F1SGG9_PIG		6.07	1		0	2	MASCOT		T
		K.LLEGEECR.M ! K.LLEGEECR.I ! K.LLEGEECR.L	1005.47	-2e-05	2	1	31.64	0	0.00967	0|0	tr|I3LDM6|I3LDM6_PIG/tr|I3LNT6|I3LNT6_PIG/tr|I3L5C4|I3L5C4_PIG/tr|I3LQN8|I3LQN8_PIG/tr|F1SGG7|F1SGG7_PIG/tr|F1SGG4|F1SGG4_PIG/tr|A5A759|A5A759_PIG ! tr|F1RFH3|F1RFH3_PIG ! tr|F1SGG6|F1SGG6_PIG/tr|F1SGG9|F1SGG9_PIG/tr|F1SGI7|F1SGI7_PIG		4.25	0		0	2	MASCOT		T
		K.NKYEDEINKR.T ! K.NKYEDEINKR.N	1308.65	-0.0008	2	1	56.05	0	6.21e-05	0|0	tr|F1SGG6|F1SGG6_PIG/tr|F1SGG9|F1SGG9_PIG ! tr|I3LLY8|I3LLY8_PIG		6.18	2		0	2	MASCOT		T
		K.YEDEINKR.T ! K.YEDEINKR.N ! R.YEDEINKR.T	1066.52	0.00015	3	1	32.63	0	0.0105	0|0	tr|I3LDM6|I3LDM6_PIG/tr|F1SGG6|F1SGG6_PIG/tr|F1SGG9|F1SGG9_PIG/tr|F1SGG3|F1SGG3_PIG/tr|A5A759|A5A759_PIG/tr|A5A758|A5A758_PIG ! tr|I3LLY8|I3LLY8_PIG ! tr|F1SGI7|F1SGI7_PIG		4.68	1		0	2	MASCOT		T
		K.YEDEINKR.T ! K.YEDEINKR.N ! R.YEDEINKR.T	1066.52	-0.00042	2	1	55.24	0	5.36e-05	0|0	tr|I3LDM6|I3LDM6_PIG/tr|F1SGG6|F1SGG6_PIG/tr|F1SGG9|F1SGG9_PIG/tr|F1SGG3|F1SGG3_PIG/tr|A5A759|A5A759_PIG/tr|A5A758|A5A758_PIG ! tr|I3LLY8|I3LLY8_PIG ! tr|F1SGI7|F1SGI7_PIG		4.68	1		0	2	MASCOT		T
		R.FLEQQNK.I ! R.FLEQQNK.V ! R.FLEQQNK.L ! R.FLEQQNK.A	906.468	0.00014	2	1	27.54	0	0.0586	0|0	sp|P02543|VIME_PIG/tr|A0A0B8RVD8|A0A0B8RVD8_PIG ! tr|I3LDM6|I3LDM6_PIG/tr|F1SGG6|F1SGG6_PIG/tr|I3LLY8|I3LLY8_PIG/tr|I3LQN8|I3LQN8_PIG/tr|F1SGG9|F1SGG9_PIG/tr|F1SGI7|F1SGI7_PIG ! tr|F1SGI3|F1SGI3_PIG/tr|I3LK01|I3LK01_PIG/tr|F1SGI2|F1SGI2_PIG/tr|I3LVS6|I3LVS6_PIG/tr|I3LJT0|I3LJT0_PIG ! tr|F1RR02|F1RR02_PIG		6	0		0	2	MASCOT		T
		R.GELALK.D ! K.GELALK.L	630.382	0.00935	2	1	21.12	0	0.455	0|0	tr|F1SGG6|F1SGG6_PIG/tr|F1SGI7|F1SGI7_PIG ! tr|F1RUX5|F1RUX5_PIG/tr|Q29292|Q29292_PIG		6	0		0	2	MASCOT		T
		R.KLLEGEECR.M ! R.KLLEGEECR.I ! R.KLLEGEECR.L	1133.56	-0.00068	2	1	29.67	0	0.0307	0|0	tr|I3LDM6|I3LDM6_PIG/tr|I3LNT6|I3LNT6_PIG/tr|I3L5C4|I3L5C4_PIG/tr|I3LQN8|I3LQN8_PIG/tr|F1SGG7|F1SGG7_PIG/tr|F1SGG4|F1SGG4_PIG/tr|A5A759|A5A759_PIG ! tr|F1RFH3|F1RFH3_PIG ! tr|F1SGG6|F1SGG6_PIG/tr|F1SGG9|F1SGG9_PIG/tr|F1SGI7|F1SGI7_PIG		4.79	1		0	2	MASCOT		T
$6-1	tr|F1S0K2|F1S0K2_PIG Uncharacterized protein OS=Sus scrofa GN=KRT15 PE=1 SV=1	10	6	0.0783	49416.4	4.87
		K.LAADDFR.T ! K.LAADDFR.S ! R.LAADDFR.L ! R.LAADDFR.T ! R.LAADDFR.V ! K.LAADDFR.I ! R.LAADDFR.M	807.4	0.00037	2	1	33.31	0	0.0117	0|0	tr|F1S0K4|F1S0K4_PIG/tr|F1S0K8|F1S0K8_PIG/tr|F1S0K6|F1S0K6_PIG/tr|I3LUM7|I3LUM7_PIG ! tr|F1S0K7|F1S0K7_PIG ! tr|F1RXG2|F1RXG2_PIG/tr|F1S0K1|F1S0K1_PIG/tr|F1RXF8|F1RXF8_PIG/tr|F1S0K2|F1S0K2_PIG/tr|I3L6B5|I3L6B5_PIG ! tr|F1S0J8|F1S0J8_PIG/tr|F1S0L1|F1S0L1_PIG ! tr|F1SGG1|F1SGG1_PIG/tr|A8D349|A8D349_PIG ! tr|I3LUJ7|I3LUJ7_PIG ! tr|I3LDS3|I3LDS3_PIG		4.21	0		0	2	MASCOT		T
		K.LAADDFR.T ! K.LAADDFR.S ! R.LAADDFR.L ! R.LAADDFR.T ! R.LAADDFR.V ! K.LAADDFR.I ! R.LAADDFR.M	807.4	-0.00027	2	1	23.88	0	0.103	0|0	tr|F1S0K4|F1S0K4_PIG/tr|F1S0K8|F1S0K8_PIG/tr|F1S0K6|F1S0K6_PIG/tr|I3LUM7|I3LUM7_PIG ! tr|F1S0K7|F1S0K7_PIG ! tr|F1RXG2|F1RXG2_PIG/tr|F1S0K1|F1S0K1_PIG/tr|F1RXF8|F1RXF8_PIG/tr|F1S0K2|F1S0K2_PIG/tr|I3L6B5|I3L6B5_PIG ! tr|F1S0J8|F1S0J8_PIG/tr|F1S0L1|F1S0L1_PIG ! tr|F1SGG1|F1SGG1_PIG/tr|A8D349|A8D349_PIG ! tr|I3LUJ7|I3LUJ7_PIG ! tr|I3LDS3|I3LDS3_PIG		4.21	0		0	2	MASCOT		T
		K.LAADDFR.T ! K.LAADDFR.S ! R.LAADDFR.L ! R.LAADDFR.T ! R.LAADDFR.V ! K.LAADDFR.I ! R.LAADDFR.M	807.4	7e-05	2	1	43.72	0	0.00106	0|0	tr|F1S0K4|F1S0K4_PIG/tr|F1S0K8|F1S0K8_PIG/tr|F1S0K6|F1S0K6_PIG/tr|I3LUM7|I3LUM7_PIG ! tr|F1S0K7|F1S0K7_PIG ! tr|F1RXG2|F1RXG2_PIG/tr|F1S0K1|F1S0K1_PIG/tr|F1RXF8|F1RXF8_PIG/tr|F1S0K2|F1S0K2_PIG/tr|I3L6B5|I3L6B5_PIG ! tr|F1S0J8|F1S0J8_PIG/tr|F1S0L1|F1S0L1_PIG ! tr|F1SGG1|F1SGG1_PIG/tr|A8D349|A8D349_PIG ! tr|I3LUJ7|I3LUJ7_PIG ! tr|I3LDS3|I3LDS3_PIG		4.21	0		0	2	MASCOT		T
		K.TRLEQEIATYR.N ! K.TRLEQEIATYR.R ! K.TRLEQEIATYR.S	1379.73	-0.00016	3	1	21.98	0	0.174	0|0	tr|F1S0J8|F1S0J8_PIG ! tr|F1RXG4|F1RXG4_PIG/tr|F1S0L1|F1S0L1_PIG/tr|F1S0J9|F1S0J9_PIG ! tr|F1S0K1|F1S0K1_PIG/tr|F1S0K2|F1S0K2_PIG		5.81	1		0	2	MASCOT		T
		R.LASYLDK.V	809.44	-0.00044	2	1	33.27	0	0.00883	0|0	tr|I3LHI0|I3LHI0_PIG/tr|F1S0L1|F1S0L1_PIG/tr|F1RXG3|F1RXG3_PIG/tr|I3LDS3|I3LDS3_PIG/tr|F1S0K2|F1S0K2_PIG		5.84	0		0	2	MASCOT		T
		R.LASYLDK.V	809.44	-0.0124	2	1	30.98	0	0.0475	0|0	tr|I3LHI0|I3LHI0_PIG/tr|F1S0L1|F1S0L1_PIG/tr|F1RXG3|F1RXG3_PIG/tr|I3LDS3|I3LDS3_PIG/tr|F1S0K2|F1S0K2_PIG		5.84	0		0	2	MASCOT		T
		R.LASYLDKVR.A	1064.61	-0.00044	2	1	51.9	0	9.91e-05	0|0	tr|I3LHI0|I3LHI0_PIG/tr|F1S0L1|F1S0L1_PIG/tr|F1RXG3|F1RXG3_PIG/tr|I3LDS3|I3LDS3_PIG/tr|F1S0K2|F1S0K2_PIG		8.59	1		0	2	MASCOT		T
		R.LASYLDKVR.A	1064.61	-0.00115	3	1	29.71	0	0.0164	0|0	tr|I3LHI0|I3LHI0_PIG/tr|F1S0L1|F1S0L1_PIG/tr|F1RXG3|F1RXG3_PIG/tr|I3LDS3|I3LDS3_PIG/tr|F1S0K2|F1S0K2_PIG		8.59	1		0	2	MASCOT		T
		R.LEQEIATYR.N ! R.LEQEIATYR.R ! R.LEQEIATYR.S	1122.58	-0.00055	2	1	59.18	0	3.21e-05	0|0	tr|F1S0J8|F1S0J8_PIG ! tr|F1RXG4|F1RXG4_PIG/tr|F1S0L1|F1S0L1_PIG/tr|F1RXE5|F1RXE5_PIG/tr|F1S0J9|F1S0J9_PIG ! tr|F1S0K1|F1S0K1_PIG/tr|F1S0K2|F1S0K2_PIG		4.53	0		0	2	MASCOT		T
		R.VLDELTLTK.T	1031.6	-0.00045	2	1	51.88	0	0.000133	0|0	tr|F1S0K1|F1S0K1_PIG/tr|I3LDS3|I3LDS3_PIG/tr|F1S0K2|F1S0K2_PIG		4.37	0		0	2	MASCOT		T
$7-1	tr|F1SGI7|F1SGI7_PIG Uncharacterized protein OS=Sus scrofa GN=KRT75 PE=1 SV=2	7	6	0.0656	65107.8	9.27
		K.LLEGEECR.M ! K.LLEGEECR.I ! K.LLEGEECR.L	1005.47	-2e-05	2	1	31.64	0	0.00967	0|0	tr|I3LDM6|I3LDM6_PIG/tr|I3LNT6|I3LNT6_PIG/tr|I3L5C4|I3L5C4_PIG/tr|I3LQN8|I3LQN8_PIG/tr|F1SGG7|F1SGG7_PIG/tr|F1SGG4|F1SGG4_PIG/tr|A5A759|A5A759_PIG ! tr|F1RFH3|F1RFH3_PIG ! tr|F1SGG6|F1SGG6_PIG/tr|F1SGG9|F1SGG9_PIG/tr|F1SGI7|F1SGI7_PIG		4.25	0		0	2	MASCOT		T
		K.YEDEINKR.T ! K.YEDEINKR.N ! R.YEDEINKR.T	1066.52	0.00015	3	1	32.63	0	0.0105	0|0	tr|I3LDM6|I3LDM6_PIG/tr|F1SGG6|F1SGG6_PIG/tr|F1SGG9|F1SGG9_PIG/tr|F1SGG3|F1SGG3_PIG/tr|A5A759|A5A759_PIG/tr|A5A758|A5A758_PIG ! tr|I3LLY8|I3LLY8_PIG ! tr|F1SGI7|F1SGI7_PIG		4.68	1		0	2	MASCOT		T
		K.YEDEINKR.T ! K.YEDEINKR.N ! R.YEDEINKR.T	1066.52	-0.00042	2	1	55.24	0	5.36e-05	0|0	tr|I3LDM6|I3LDM6_PIG/tr|F1SGG6|F1SGG6_PIG/tr|F1SGG9|F1SGG9_PIG/tr|F1SGG3|F1SGG3_PIG/tr|A5A759|A5A759_PIG/tr|A5A758|A5A758_PIG ! tr|I3LLY8|I3LLY8_PIG ! tr|F1SGI7|F1SGI7_PIG		4.68	1		0	2	MASCOT		T
		K.YEELQVTAGR.H	1165.58	-0.0004	2	1	66.65	0	5.68e-06	0|0	tr|F1SGI7|F1SGI7_PIG		4.53	0		0	2	MASCOT		T
		R.FLEQQNK.I ! R.FLEQQNK.V ! R.FLEQQNK.L ! R.FLEQQNK.A	906.468	0.00014	2	1	27.54	0	0.0586	0|0	sp|P02543|VIME_PIG/tr|A0A0B8RVD8|A0A0B8RVD8_PIG ! tr|I3LDM6|I3LDM6_PIG/tr|F1SGG6|F1SGG6_PIG/tr|I3LLY8|I3LLY8_PIG/tr|I3LQN8|I3LQN8_PIG/tr|F1SGG9|F1SGG9_PIG/tr|F1SGI7|F1SGI7_PIG ! tr|F1SGI3|F1SGI3_PIG/tr|I3LK01|I3LK01_PIG/tr|F1SGI2|F1SGI2_PIG/tr|I3LVS6|I3LVS6_PIG/tr|I3LJT0|I3LJT0_PIG ! tr|F1RR02|F1RR02_PIG		6	0		0	2	MASCOT		T
		R.GELALK.D ! K.GELALK.L	630.382	0.00935	2	1	21.12	0	0.455	0|0	tr|F1SGG6|F1SGG6_PIG/tr|F1SGI7|F1SGI7_PIG ! tr|F1RUX5|F1RUX5_PIG/tr|Q29292|Q29292_PIG		6	0		0	2	MASCOT		T
		R.KLLEGEECR.M ! R.KLLEGEECR.I ! R.KLLEGEECR.L	1133.56	-0.00068	2	1	29.67	0	0.0307	0|0	tr|I3LDM6|I3LDM6_PIG/tr|I3LNT6|I3LNT6_PIG/tr|I3L5C4|I3L5C4_PIG/tr|I3LQN8|I3LQN8_PIG/tr|F1SGG7|F1SGG7_PIG/tr|F1SGG4|F1SGG4_PIG/tr|A5A759|A5A759_PIG ! tr|F1RFH3|F1RFH3_PIG ! tr|F1SGG6|F1SGG6_PIG/tr|F1SGG9|F1SGG9_PIG/tr|F1SGI7|F1SGI7_PIG		4.79	1		0	2	MASCOT		T
$8-1	sp|P00761|TRYP_PIG Trypsin OS=Sus scrofa PE=1 SV=1	17	3	0.1126	24409.2	7
$8-2	tr|C5IWV5|C5IWV5_PIG Trypsinogen OS=Sus scrofa PE=2 SV=1	17	3	0.1057	25881	6.85
$8-3	tr|F1SRS2|F1SRS2_PIG Uncharacterized protein OS=Sus scrofa GN=LOC100302368 PE=3 SV=1	17	3	0.1057	25895.1	6.85
		K.LSSPATLNSR.V	1045.56	0.00024	2	1	61.39	0	2.6e-05	0|0	sp|P00761|TRYP_PIG/tr|C5IWV5|C5IWV5_PIG/tr|F1SRS2|F1SRS2_PIG		9.75	0		0	2	MASCOT		T
		K.LSSPATLNSR.V	1045.56	0.00032	2	1	53.18	0	0.000172	0|0	sp|P00761|TRYP_PIG/tr|C5IWV5|C5IWV5_PIG/tr|F1SRS2|F1SRS2_PIG		9.75	0		0	2	MASCOT		T
		K.NKPGVYTK.V	906.504	1e-05	2	1	28.62	0	0.0339	0|0	sp|P00761|TRYP_PIG/tr|C5IWV5|C5IWV5_PIG/tr|F1SRS2|F1SRS2_PIG/tr|F1RUS5|F1RUS5_PIG		9.7	0		0	2	MASCOT		T
		K.NKPGVYTK.V	906.504	-1e-05	3	1	29.48	0	0.0278	0|0	sp|P00761|TRYP_PIG/tr|C5IWV5|C5IWV5_PIG/tr|F1SRS2|F1SRS2_PIG/tr|F1RUS5|F1RUS5_PIG		9.7	0		0	2	MASCOT		T
		R.VATVSLPR.S	842.509	0.00014	2	1	32.21	0	0.0117	0|0	sp|P00761|TRYP_PIG/tr|C5IWV5|C5IWV5_PIG/tr|F1SRS2|F1SRS2_PIG		9.72	0		0	2	MASCOT		T
		R.VATVSLPR.S	842.509	-0.0033	2	1	29.79	0	0.022	0|0	sp|P00761|TRYP_PIG/tr|C5IWV5|C5IWV5_PIG/tr|F1SRS2|F1SRS2_PIG		9.72	0		0	2	MASCOT		T
		R.VATVSLPR.S	842.509	-0.00118	2	1	50.75	0	0.000164	0|0	sp|P00761|TRYP_PIG/tr|C5IWV5|C5IWV5_PIG/tr|F1SRS2|F1SRS2_PIG		9.72	0		0	2	MASCOT		T
		R.VATVSLPR.S	842.509	-0.00056	2	1	54.75	0	6.53e-05	0|0	sp|P00761|TRYP_PIG/tr|C5IWV5|C5IWV5_PIG/tr|F1SRS2|F1SRS2_PIG		9.72	0		0	2	MASCOT		T
		R.VATVSLPR.S	842.509	-0.00146	2	1	55.6	0	5.37e-05	0|0	sp|P00761|TRYP_PIG/tr|C5IWV5|C5IWV5_PIG/tr|F1SRS2|F1SRS2_PIG		9.72	0		0	2	MASCOT		T
		R.VATVSLPR.S	842.509	-0.0008	2	1	56.07	0	4.82e-05	0|0	sp|P00761|TRYP_PIG/tr|C5IWV5|C5IWV5_PIG/tr|F1SRS2|F1SRS2_PIG		9.72	0		0	2	MASCOT		T
		R.VATVSLPR.S	842.509	0.00016	2	1	53.99	0	7.78e-05	0|0	sp|P00761|TRYP_PIG/tr|C5IWV5|C5IWV5_PIG/tr|F1SRS2|F1SRS2_PIG		9.72	0		0	2	MASCOT		T
		R.VATVSLPR.S	842.509	2e-05	2	1	47.57	0	0.000341	0|0	sp|P00761|TRYP_PIG/tr|C5IWV5|C5IWV5_PIG/tr|F1SRS2|F1SRS2_PIG		9.72	0		0	2	MASCOT		T
		R.VATVSLPR.S	842.509	-0.0002	2	1	36.49	0	0.00438	0|0	sp|P00761|TRYP_PIG/tr|C5IWV5|C5IWV5_PIG/tr|F1SRS2|F1SRS2_PIG		9.72	0		0	2	MASCOT		T
		R.VATVSLPR.S	842.509	0.00014	2	1	35.25	0	0.00582	0|0	sp|P00761|TRYP_PIG/tr|C5IWV5|C5IWV5_PIG/tr|F1SRS2|F1SRS2_PIG		9.72	0		0	2	MASCOT		T
		R.VATVSLPR.S	842.509	8e-05	2	1	24.91	0	0.063	0|0	sp|P00761|TRYP_PIG/tr|C5IWV5|C5IWV5_PIG/tr|F1SRS2|F1SRS2_PIG		9.72	0		0	2	MASCOT		T
		R.VATVSLPR.S	842.509	-0.0033	2	1	22.29	0	0.124	0|0	sp|P00761|TRYP_PIG/tr|C5IWV5|C5IWV5_PIG/tr|F1SRS2|F1SRS2_PIG		9.72	0		0	2	MASCOT		T
		R.VATVSLPR.S	842.509	-0.0033	2	1	27.45	0	0.0377	0|0	sp|P00761|TRYP_PIG/tr|C5IWV5|C5IWV5_PIG/tr|F1SRS2|F1SRS2_PIG		9.72	0		0	2	MASCOT		T
$9-1	sp|P08835|ALBU_PIG Serum albumin OS=Sus scrofa GN=ALB PE=1 SV=2	3	3	0.0478	69691.4	6.08
$9-2	tr|F1RUN2|F1RUN2_PIG Serum albumin OS=Sus scrofa GN=ALB PE=1 SV=1	3	3	0.0478	69669.4	5.98
$9-3	tr|A2THZ2|A2THZ2_PIG Albumin (Fragment) OS=Sus scrofa domesticus PE=2 SV=1	3	3	0.0478	69598.2	5.92
		K.LGEYGFQNALIVR.Y	1479.8	0.0001	2	1	31.02	0	0.0191	0|0	sp|P08835|ALBU_PIG/tr|F1RUN2|F1RUN2_PIG/tr|A2THZ2|A2THZ2_PIG		6	0		0	2	MASCOT		T
		K.QTALVELLK.H	1014.62	-0.00025	2	1	50.71	0	0.000166	0|0	sp|P08835|ALBU_PIG/tr|F1RUN2|F1RUN2_PIG/tr|A2THZ2|A2THZ2_PIG		6	0		0	2	MASCOT		T
		R.LCVLHEK.T	898.481	6e-05	2	1	29.05	0	0.0255	0|0	sp|P08835|ALBU_PIG/tr|F1RUN2|F1RUN2_PIG/tr|A2THZ2|A2THZ2_PIG		6.74	0		0	2	MASCOT		T
$10-1	tr|F1SUG7|F1SUG7_PIG Uncharacterized protein OS=Sus scrofa GN=DDX21 PE=1 SV=2	3	3	0.0304	95421.6	9.36
$10-2	tr|K9IVG8|K9IVG8_PIG DEAD (Asp-Glu-Ala-Asp) box helicase 21 OS=Sus scrofa GN=DDX21 PE=2 SV=1	3	3	0.0332	87193.3	9.35
		K.EQLGEDIDSK.V	1133.53	-5e-05	2	1	30.98	0	0.0121	0|0	tr|F1SUG7|F1SUG7_PIG/tr|K9IVG8|K9IVG8_PIG		3.92	0		0	2	MASCOT		T
		R.AAVIGDVIR.V	913.547	0.00029	2	1	36.29	0	0.00421	0|0	tr|F1SUG7|F1SUG7_PIG/tr|K9IVG8|K9IVG8_PIG		5.88	0		0	2	MASCOT		T
		R.DFSDITK.K	825.399	0.00615	2	1	31.01	0	0.0399	0|0	tr|F1SUG7|F1SUG7_PIG/tr|K9IVG8|K9IVG8_PIG		4.21	0		0	2	MASCOT		T
$11-1	tr|I3LNT6|I3LNT6_PIG Uncharacterized protein OS=Sus scrofa GN=KRT77 PE=3 SV=1	3	3	0.0362	62288.4	5.89
		K.LLEGEECR.M ! K.LLEGEECR.I ! K.LLEGEECR.L	1005.47	-2e-05	2	1	31.64	0	0.00967	0|0	tr|I3LDM6|I3LDM6_PIG/tr|I3LNT6|I3LNT6_PIG/tr|I3L5C4|I3L5C4_PIG/tr|I3LQN8|I3LQN8_PIG/tr|F1SGG7|F1SGG7_PIG/tr|F1SGG4|F1SGG4_PIG/tr|A5A759|A5A759_PIG ! tr|F1RFH3|F1RFH3_PIG ! tr|F1SGG6|F1SGG6_PIG/tr|F1SGG9|F1SGG9_PIG/tr|F1SGI7|F1SGI7_PIG		4.25	0		0	2	MASCOT		T
		R.FLEQQNQVLQTK.W	1475.79	-4e-05	2	1	36.9	0	0.00598	0|0	tr|I3LNT6|I3LNT6_PIG/tr|F1SGG3|F1SGG3_PIG/tr|A5A758|A5A758_PIG		6	0		0	2	MASCOT		T
		R.KLLEGEECR.M ! R.KLLEGEECR.I ! R.KLLEGEECR.L	1133.56	-0.00068	2	1	29.67	0	0.0307	0|0	tr|I3LDM6|I3LDM6_PIG/tr|I3LNT6|I3LNT6_PIG/tr|I3L5C4|I3L5C4_PIG/tr|I3LQN8|I3LQN8_PIG/tr|F1SGG7|F1SGG7_PIG/tr|F1SGG4|F1SGG4_PIG/tr|A5A759|A5A759_PIG ! tr|F1RFH3|F1RFH3_PIG ! tr|F1SGG6|F1SGG6_PIG/tr|F1SGG9|F1SGG9_PIG/tr|F1SGI7|F1SGI7_PIG		4.79	1		0	2	MASCOT		T
$12-1	tr|F1SJJ5|F1SJJ5_PIG 60S ribosomal protein L4 OS=Sus scrofa GN=RPL4 PE=1 SV=2	2	2	0.0258	47918.2	11.03
$12-2	tr|A0SNV0|A0SNV0_PIG Ribosomal protein L4 (Fragment) OS=Sus scrofa PE=2 SV=1	2	2	0.0521	24612.2	11.18
$12-3	tr|A0A0B8RT95|A0A0B8RT95_PIG Ribosomal protein L4 OS=Sus scrofa domesticus GN=RPL4 PE=4 SV=1	2	2	0.0258	48031.3	11.03
		K.SPEIQR.A	729.389	-0.00081	2	1	20.2	0	0.165	0|0	tr|F1SJJ5|F1SJJ5_PIG/tr|A0SNV0|A0SNV0_PIG/tr|A0A0B8RT95|A0A0B8RT95_PIG		5.72	0		0	2	MASCOT		T
		R.NTILR.Q	616.378	0.00494	2	1	26.1	0	0.221	0|0	sp|Q29187|RL4_PIG/tr|F1SJJ5|F1SJJ5_PIG/tr|A0SNV0|A0SNV0_PIG/tr|A0A0B8RT95|A0A0B8RT95_PIG		9.75	0		0	2	MASCOT		T
$13-1	tr|F1SSA6|F1SSA6_PIG Uncharacterized protein OS=Sus scrofa GN=MYH10 PE=1 SV=2	2	2	0.0059	216147	5.52
$13-2	tr|I3L5B3|I3L5B3_PIG Uncharacterized protein OS=Sus scrofa GN=LOC100621981 PE=1 SV=1	2	2	0.0081	157846	5.32
$13-3	tr|I3LJ44|I3LJ44_PIG Uncharacterized protein OS=Sus scrofa PE=4 SV=1	2	2	0.0182	69632.1	5.36
		K.KNIEK.Y ! K.KNIEK.R ! R.KNIEK.L ! R.KNLEK.Q ! K.KNLEK.T ! K.KNLEK.F	631.377	0.00732	1	1	25.03	0	0.172	0|0	tr|I3LS11|I3LS11_PIG/tr|I3LP30|I3LP30_PIG ! tr|F1SLX7|F1SLX7_PIG ! tr|A0MZ86|A0MZ86_PIG ! tr|F1SSA6|F1SSA6_PIG/tr|I3L5B3|I3L5B3_PIG/tr|I3LJ44|I3LJ44_PIG ! tr|I3LPJ0|I3LPJ0_PIG ! tr|F1RJV6|F1RJV6_PIG		8.59	1		0	2	MASCOT		T
		R.QNKELK.A ! R.QNKELK.V	759.436	0.00047	2	1	32.25	0	0.029	0|0	tr|F1SSA6|F1SSA6_PIG/tr|I3L5B3|I3L5B3_PIG/tr|I3LJ44|I3LJ44_PIG ! tr|F1SKJ1|F1SKJ1_PIG/tr|K9IVP5|K9IVP5_PIG/tr|G9FSR3|G9FSR3_PIG		8.59	1		0	2	MASCOT		T
$14-1	tr|L8B0Y6|L8B0Y6_PIG IgG heavy chain OS=Sus scrofa GN=IGHG PE=2 SV=1	2	2	0.0253	52330.8	8.25
$14-2	tr|L8AXL3|L8AXL3_PIG IgG heavy chain OS=Sus scrofa GN=IGHG PE=2 SV=1	2	2	0.0258	50875.8	8.61
$14-3	tr|L8B0W5|L8B0W5_PIG IgG heavy chain OS=Sus scrofa GN=IGHG PE=2 SV=1	2	2	0.0255	51246.4	8.34
$14-4	tr|L8B0W4|L8B0W4_PIG IgG heavy chain OS=Sus scrofa GN=IGHG PE=2 SV=1	2	2	0.0249	52812	8.6
$14-5	tr|L8B0W0|L8B0W0_PIG IgG heavy chain OS=Sus scrofa GN=IGHG PE=2 SV=1	2	2	0.0261	50695	8.46
$14-6	tr|L8AXM5|L8AXM5_PIG IgG heavy chain OS=Sus scrofa GN=IGHG PE=2 SV=1	2	2	0.0254	51762	6.71
$14-7	tr|L8B180|L8B180_PIG IgG heavy chain OS=Sus scrofa GN=IGHG PE=2 SV=1	2	2	0.0259	50816.9	6.66
$14-8	tr|L8B0S7|L8B0S7_PIG IgG heavy chain OS=Sus scrofa GN=IGHG PE=2 SV=1	2	2	0.025	52867.1	8.27
$14-9	tr|L8B0T7|L8B0T7_PIG IgG heavy chain OS=Sus scrofa GN=IGHG PE=2 SV=1	2	2	0.0252	52213.4	7.5
$14-10	tr|L8B0R9|L8B0R9_PIG IgG heavy chain OS=Sus scrofa GN=IGHG PE=2 SV=1	2	2	0.0264	49533.4	7.01
		K.DTLM*ISR.T	851.429	-0.0036	2	1	35.24	0	0.0247	0|0	tr|L8B180|L8B180_PIG/tr|L8B0W0|L8B0W0_PIG/tr|L8B0X5|L8B0X5_PIG/tr|L8B0W4|L8B0W4_PIG/tr|L8B0W5|L8B0W5_PIG/tr|L8AXM5|L8AXM5_PIG/tr|L8B0U1|L8B0U1_PIG/tr|L8AXL3|L8AXL3_PIG/tr|L8B0Y6|L8B0Y6_PIG/tr|L8B157|L8B157_PIG/tr|L8B0Y0|L8B0Y0_PIG/tr|L8AXL9|L8AXL9_PIG/tr|L8B0T7|L8B0T7_PIG/tr|L8B0W9|L8B0W9_PIG/tr|L8B0S7|L8B0S7_PIG/tr|L8B0R9|L8B0R9_PIG/tr|L8B0Z4|L8B0Z4_PIG/tr|K7ZPU9|K7ZPU9_PIG/tr|K7ZMG0|K7ZMG0_PIG		5.84	0	15.994919 Oxidation (M)	0	2	MASCOT		T
		R.FTISR.D ! R.FTISR.F ! K.FTLSR.W	623.351	-0.00071	2	1	21.63	0	0.139	0|0	tr|L8B180|L8B180_PIG/tr|L8B0W0|L8B0W0_PIG/tr|L8B0W4|L8B0W4_PIG/tr|L8B0V2|L8B0V2_PIG/tr|L8B0W5|L8B0W5_PIG/tr|L8AXM5|L8AXM5_PIG/tr|L8B0U3|L8B0U3_PIG/tr|L8AXL3|L8AXL3_PIG/tr|L8B0Y6|L8B0Y6_PIG/tr|L8B0V6|L8B0V6_PIG/tr|L8B0V9|L8B0V9_PIG/tr|L8B0T7|L8B0T7_PIG/tr|L8AXK8|L8AXK8_PIG/tr|L8B165|L8B165_PIG/tr|L8B149|L8B149_PIG/tr|L8B0S2|L8B0S2_PIG/tr|L8B0S7|L8B0S7_PIG/tr|L8B0R9|L8B0R9_PIG/tr|L8B130|L8B130_PIG …		9.75	0		0	2	MASCOT		T
$15-1	tr|F1SHF3|F1SHF3_PIG Uncharacterized protein OS=Sus scrofa GN=G2E3 PE=4 SV=1	2	1	0.0156	80198.1	7.58
		K.TGASIGCVAPR.C	1088.55	-0.02101	2	1	22.01	0	0.342	0|0	tr|F1SHF3|F1SHF3_PIG		7.91	0		0	2	MASCOT		T
		K.TGASIGCVAPR.C	1088.55	-0.02101	2	1	20.47	0	0.488	0|0	tr|F1SHF3|F1SHF3_PIG		7.91	0		0	2	MASCOT		T
$16-1	sp|A2TLM1|RPIA_PIG Ribose-5-phosphate isomerase OS=Sus scrofa GN=RPIA PE=2 SV=1	1	1	0.0196	32694.9	8.42
$16-2	tr|F1STC1|F1STC1_PIG Ribose-5-phosphate isomerase OS=Sus scrofa GN=RPIA PE=1 SV=1	1	1	0.0196	32678.9	8.42
$16-3	tr|F1RLH9|F1RLH9_PIG Uncharacterized protein OS=Sus scrofa GN=LOC100515712 PE=4 SV=2	1	1	0.0215	30149.4	5.77
		R.IAERVK.Q ! K.IAERVK.L	715.446	0.01101	2	1	24.42	0	0.149	0|0	sp|A2TLM1|RPIA_PIG/tr|F1STC1|F1STC1_PIG ! tr|F1RLH9|F1RLH9_PIG		8.75	1		0	2	MASCOT		T
$17-1	sp|P63053|RL40_PIG Ubiquitin-60S ribosomal protein L40 OS=Sus scrofa GN=UBA52 PE=1 SV=2	1	1	0.0469	14728.2	9.87
$17-2	sp|P0CG68|UBC_PIG Polyubiquitin-C OS=Sus scrofa GN=UBC PE=2 SV=1	1	1	0.0113	59992.2	7.1
$17-3	tr|A0A0B8RT13|A0A0B8RT13_PIG Ubiquitin C OS=Sus scrofa domesticus GN=UBC PE=4 SV=1	1	1	0.0113	59992.2	7.1
$17-4	tr|A7U5U2|A7U5U2_PIG Ubiquitin B OS=Sus scrofa GN=UBB PE=2 SV=1	1	1	0.0262	25761.3	6.86
$17-5	tr|F2Z5U0|F2Z5U0_PIG Uncharacterized protein OS=Sus scrofa GN=RPS27A PE=1 SV=1	1	1	0.0385	17964.7	9.68
$17-6	tr|A4US66|A4US66_PIG Ubiquitin B OS=Sus scrofa GN=UBB PE=4 SV=1	1	1	0.0287	23523.8	6.2
		R.LIFAGK.Q	648.408	-0.00481	2	1	33.24	0	0.00614	0|0	sp|P63053|RL40_PIG/sp|P0CG68|UBC_PIG/tr|F2Z5U0|F2Z5U0_PIG/tr|A4US66|A4US66_PIG/tr|A0A0B8RT13|A0A0B8RT13_PIG/tr|A7U5U2|A7U5U2_PIG		8.75	0		0	2	MASCOT		T
$18-1	sp|Q2MJV9|PALMD_PIG Palmdelphin OS=Sus scrofa GN=PALMD PE=2 SV=1	1	1	0.0109	62306.9	5.44
$18-2	tr|F1S554|F1S554_PIG Palmdelphin OS=Sus scrofa GN=PALMD PE=4 SV=2	1	1	0.0109	62306.9	5.44
$18-3	tr|F1SU28|F1SU28_PIG Uncharacterized protein OS=Sus scrofa GN=LIMS1 PE=1 SV=2	1	1	0.0185	37265	8.44
		K.ARGLGK.D ! K.ARGLGK.Y	601.378	0.00528	2	1	32.76	0	0.0395	0|0	sp|Q2MJV9|PALMD_PIG/tr|F1S554|F1S554_PIG ! tr|F1SU28|F1SU28_PIG		11	1		0	2	MASCOT		T
$19-1	sp|Q3BDI7|DSG1_PIG Desmoglein-1 OS=Sus scrofa GN=DSG1 PE=2 SV=1	1	1	0.0096	113317	4.86
$19-2	tr|I3LA65|I3LA65_PIG Desmoglein-1 OS=Sus scrofa GN=DSG1 PE=1 SV=1	1	1	0.0096	113295	4.83
		R.ESSNVVVTER.V	1119.56	-0.00031	2	1	22.51	0	0.177	0|0	sp|Q3BDI7|DSG1_PIG/tr|I3LA65|I3LA65_PIG		4.53	0		0	2	MASCOT		T
$20-1	sp|Q6PQZ2|CFTR_PIG Cystic fibrosis transmembrane conductance regulator OS=Sus scrofa GN=CFTR PE=2 SV=1	1	1	0.0047	168186	9.2
		M.QRSPLEK.A	857.484	-0.00025	2	1	22.18	0	0.138	0|0	sp|Q6PQZ2|CFTR_PIG		8.75	1		0	2	MASCOT		T
$21-1	tr|A0A0B8RSY9|A0A0B8RSY9_PIG Enolase 1, (Alpha) OS=Sus scrofa domesticus GN=ENO1 PE=3 SV=1	1	1	0.0138	47287.5	6.43
		K.YNQILR.I	806.452	-0.0015	2	1	34.7	0	0.00934	0|0	tr|A0A0B8RSY9|A0A0B8RSY9_PIG		8.75	0		0	2	MASCOT		T
$22-1	tr|A0A0B8RT53|A0A0B8RT53_PIG Son of sevenless-like 1 OS=Sus scrofa domesticus GN=SOS1 PE=4 SV=1	1	1	0.0045	152360	6.31
$22-2	tr|I3LAB0|I3LAB0_PIG Uncharacterized protein OS=Sus scrofa GN=LOC102158390 PE=4 SV=1	1	1	0.05	14153	5.84
$22-3	tr|F1S4T0|F1S4T0_PIG Uncharacterized protein OS=Sus scrofa PE=4 SV=2	1	1	0.0065	107367	5.69
		R.VAVVSR.I	630.393	0.00062	2	1	21.07	0	0.439	0|0	tr|F1S4T0|F1S4T0_PIG/tr|I3LAB0|I3LAB0_PIG/tr|A0A0B8RT53|A0A0B8RT53_PIG		9.72	0		0	2	MASCOT		T
$23-1	tr|A0A0B8RT97|A0A0B8RT97_PIG ADP-dependent glucokinase OS=Sus scrofa domesticus GN=ADPGK PE=4 SV=1	1	1	0.0101	53998.9	5.64
$23-2	tr|F1SDB3|F1SDB3_PIG Uncharacterized protein OS=Sus scrofa GN=ULK2 PE=4 SV=2	1	1	0.0084	61860.8	8.81
$23-3	tr|K7GRD1|K7GRD1_PIG Uncharacterized protein (Fragment) OS=Sus scrofa GN=ULK2 PE=4 SV=1	1	1	0.0083	63016.1	8.93
$23-4	tr|K7GSR4|K7GSR4_PIG Uncharacterized protein (Fragment) OS=Sus scrofa GN=ULK2 PE=4 SV=1	1	1	0.0287	19676.7	8.88
		R.FFSDK.Q ! R.FFSDK.E	643.309	0.00056	2	1	22.63	0	0.0431	0|0	tr|K7GSR4|K7GSR4_PIG/tr|F1SDB3|F1SDB3_PIG/tr|K7GRD1|K7GRD1_PIG ! tr|A0A0B8RT97|A0A0B8RT97_PIG		5.84	0		0	2	MASCOT		T
$24-1	tr|A0A0B8RTN6|A0A0B8RTN6_PIG GTPase, IMAP family member 8 OS=Sus scrofa domesticus GN=GIMAP8 PE=4 SV=1	1	1	0.0087	77017.7	8.56
$24-2	tr|F1SSJ1|F1SSJ1_PIG Uncharacterized protein OS=Sus scrofa GN=GIMAP8 PE=4 SV=2	1	1	0.0086	77992	8.63
		K.VLLVGK.R	628.439	0.00024	2	1	20.93	0	0.09	0|0	tr|F1SSJ1|F1SSJ1_PIG/tr|A0A0B8RTN6|A0A0B8RTN6_PIG		8.72	0		0	2	MASCOT		T
$25-1	tr|A5GFP5|A5GFP5_PIG Uncharacterized protein OS=Sus scrofa GN=ZBP1 PE=1 SV=1	1	1	0.0159	46703	5.74
		R.DASSPVR.T	731.368	-0.00449	2	1	27.22	0	0.139	0|0	tr|A5GFP5|A5GFP5_PIG		5.84	0		0	2	MASCOT		T
$26-1	tr|A7E1T9|A7E1T9_PIG Proliferation-related Ki-67 antigen OS=Sus scrofa GN=MKI67 PE=2 SV=1	1	1	0.0204	33815.6	10.16
		K.VAXARR.R	629.384	0.01143	2	1	25.32	0	0.207	0|0	tr|A7E1T9|A7E1T9_PIG		12	1		0	2	MASCOT		T
$27-1	tr|A9YTY0|A9YTY0_PIG Interferon regulatory factor 7 OS=Sus scrofa GN=IRF7 PE=2 SV=1	1	1	0.0123	53443.3	5.9
$27-2	tr|Q0GFA3|Q0GFA3_PIG Interferon regulatory factor 7 (Fragment) OS=Sus scrofa PE=4 SV=1	1	1	0.0211	31108.9	6.01
$27-3	tr|K7GN78|K7GN78_PIG Uncharacterized protein (Fragment) OS=Sus scrofa GN=IRF7 PE=4 SV=1	1	1	0.0632	10623	9.3
$27-4	tr|X2KPB3|X2KPB3_PIG Interferon regulatory factor 7 OS=Sus scrofa PE=2 SV=1	1	1	0.0123	53373.1	5.9
$27-5	tr|A0ZVR0|A0ZVR0_PIG Interferon regulatory factor 7 OS=Sus scrofa GN=Irf7 PE=1 SV=2	1	1	0.0123	53415.2	5.9
		K.AWAVAR.G	673.378	-0.00036	2	1	27.35	0	0.059	0|0	tr|K7GN78|K7GN78_PIG/tr|A9YTY0|A9YTY0_PIG/tr|Q0GFA3|Q0GFA3_PIG/tr|X2KPB3|X2KPB3_PIG/tr|A0ZVR0|A0ZVR0_PIG		9.8	0		0	2	MASCOT		T
$28-1	tr|B2B9J8|B2B9J8_PIG MX2 OS=Sus scrofa PE=3 SV=1	1	1	0.018	43054.3	8.49
$28-2	tr|T2HWE5|T2HWE5_PIG Interferon-induced GTP-binding protein MX2 OS=Sus scrofa GN=MX2 PE=2 SV=1	1	1	0.0098	80391.6	8.2
$28-3	tr|A0PJ12|A0PJ12_PIG MX2 OS=Sus scrofa GN=Mx2 PE=2 SV=1	1	1	0.018	43070.3	8.49
$28-4	sp|A7VK00|MX2_PIG Interferon-induced GTP-binding protein Mx2 OS=Sus scrofa GN=MX2 PE=2 SV=1	1	1	0.0098	80326.5	7.96
$28-5	tr|T2HWW6|T2HWW6_PIG Interferon-induced GTP-binding protein MX2 OS=Sus scrofa GN=MX2 PE=2 SV=1	1	1	0.0098	80311.5	7.96
$28-6	tr|T2HW06|T2HW06_PIG Interferon-induced GTP-binding protein MX2 OS=Sus scrofa GN=MX2 PE=2 SV=1	1	1	0.0098	80520.8	8.2
$28-7	tr|T2HWL1|T2HWL1_PIG Interferon-induced GTP-binding protein MX2 OS=Sus scrofa GN=MX2 PE=2 SV=1	1	1	0.0098	80202.4	7.96
$28-8	tr|T2HW70|T2HW70_PIG Interferon-induced GTP-binding protein MX2 OS=Sus scrofa GN=MX2 PE=2 SV=1	1	1	0.0098	80380.7	8.37
$28-9	tr|B6EUP1|B6EUP1_PIG Interferon-induced GTP-binding protein MX2 OS=Sus scrofa GN=Mx2 PE=2 SV=1	1	1	0.0098	80326.5	7.96
$28-10	tr|T2HWL0|T2HWL0_PIG Interferon-induced GTP-binding protein MX2 OS=Sus scrofa GN=MX2 PE=2 SV=1	1	1	0.0098	80285.5	8.2
$28-11	tr|T2HWW7|T2HWW7_PIG Interferon-induced GTP-binding protein MX2 OS=Sus scrofa GN=MX2 PE=2 SV=1	1	1	0.0098	80292.5	7.96
		R.GSGIITR.C	703.41	-0.00301	2	1	20.26	0	0.514	0|0	sp|A7VK00|MX2_PIG/tr|T2HWE5|T2HWE5_PIG/tr|A0PJ12|A0PJ12_PIG/tr|B2B9J8|B2B9J8_PIG/tr|T2HWW6|T2HWW6_PIG/tr|T2HW70|T2HW70_PIG/tr|T2HW06|T2HW06_PIG/tr|T2HWL1|T2HWL1_PIG/tr|T2HWL0|T2HWL0_PIG/tr|T2HWW7|T2HWW7_PIG/tr|B6EUP1|B6EUP1_PIG		9.75	0		0	2	MASCOT		T
$29-1	tr|B5M447|B5M447_PIG KiSS-1 metastasis-suppressor OS=Sus scrofa GN=KISS1 PE=2 SV=1	1	1	0.0435	15182.1	10.35
$29-2	tr|I3LJ87|I3LJ87_PIG Uncharacterized protein OS=Sus scrofa PE=1 SV=1	1	1	0.0326	19923.1	10.14
$29-3	tr|B2LVA5|B2LVA5_PIG Kiss-1 (Fragment) OS=Sus scrofa PE=2 SV=1	1	1	0.05	13377.2	9.81
		R.LIPAPR.G	666.43	-0.0003	2	1	20.67	0	0.0694	0|0	tr|I3LJ87|I3LJ87_PIG/tr|B2LVA5|B2LVA5_PIG/tr|B5M447|B5M447_PIG		9.75	0		0	2	MASCOT		T
$30-1	tr|B8YBE0|B8YBE0_PIG Secreted frizzled-related protein 4 OS=Sus scrofa PE=2 SV=1	1	1	0.0145	39655	9.07
$30-2	tr|B2DCZ8|B2DCZ8_PIG Secreted frizzled-related protein 4 OS=Sus scrofa GN=SFRP4 PE=2 SV=1	1	1	0.0145	39665.1	9.07
		R.LNPDR.C	614.326	-0.00709	2	1	22.19	0	0.188	0|0	tr|B8YBE0|B8YBE0_PIG/tr|B2DCZ8|B2DCZ8_PIG		5.84	0		0	2	MASCOT		T
$31-1	tr|C3RZ94|C3RZ94_PIG Jumonji AT-rich interactive domain 1A transcript variant 2 (Fragment) OS=Sus scrofa PE=2 SV=1	1	1	0.0059	134290	5.87
$31-2	tr|I3L642|I3L642_PIG Uncharacterized protein OS=Sus scrofa PE=4 SV=1	1	1	0.0233	34058.7	8.51
$31-3	tr|C3RZ93|C3RZ93_PIG Jumonji AT-rich interactive domain 1A transcript variant 1 (Fragment) OS=Sus scrofa GN=JARID1A PE=2 SV=1	1	1	0.0062	128396	6.19
$31-4	tr|A0A0B8RVS4|A0A0B8RVS4_PIG Lysine (K)-specific demethylase 5A OS=Sus scrofa domesticus GN=KDM5A PE=4 SV=1	1	1	0.0041	192095	6.09
		K.LSAEKSK.E	762.436	0.00284	2	1	22.44	0	0.296	0|0	tr|C3RZ93|C3RZ93_PIG/tr|C3RZ94|C3RZ94_PIG/tr|I3L642|I3L642_PIG/tr|A0A0B8RVS4|A0A0B8RVS4_PIG		8.59	1		0	2	MASCOT		T
$32-1	tr|D3K5N1|D3K5N1_PIG Archaelysin family metallopeptidase 1 OS=Sus scrofa GN=AMZ1 PE=2 SV=1	1	1	0.02	54154.1	5.47
		R.VDSAVDALAR.W	1016.54	-3e-05	2	1	22.57	0	0.157	0|0	tr|D3K5N1|D3K5N1_PIG		4.21	0		0	2	MASCOT		T
$33-1	tr|D3Y271|D3Y271_PIG Purinergic receptor P2Y G-protein coupled 12 OS=Sus scrofa GN=P2RY12 PE=2 SV=1	1	1	0.0178	38807.6	9.59
$33-2	tr|F1SJN2|F1SJN2_PIG Uncharacterized protein OS=Sus scrofa GN=P2RY12 PE=4 SV=2	1	1	0.0178	38795.6	9.59
$33-3	tr|Q5DKW9|Q5DKW9_PIG P2Y12 receptor (Fragment) OS=Sus scrofa GN=P2Y12R PE=2 SV=1	1	1	0.0291	23888.6	10.09
		K.ILSDAK.L	646.377	0.00427	2	1	28.98	0	0.0701	0|0	tr|Q5DKW9|Q5DKW9_PIG/tr|D3Y271|D3Y271_PIG/tr|F1SJN2|F1SJN2_PIG		5.84	0		0	2	MASCOT		T
$34-1	tr|F1REX0|F1REX0_PIG Uncharacterized protein OS=Sus scrofa PE=4 SV=2	1	1	0.0081	85252.6	9.27
		R.QANFVR.H	734.394	-0.00015	2	1	30.98	0	0.0217	0|0	tr|F1REX0|F1REX0_PIG		9.75	0		0	2	MASCOT		T
$35-1	tr|F1RFD8|F1RFD8_PIG Uncharacterized protein OS=Sus scrofa GN=RBBP6 PE=4 SV=2	1	1	0.0029	193070	9.53
$35-2	tr|K9IVT3|K9IVT3_PIG E3 ubiquitin-protein ligase RBBP6 OS=Sus scrofa GN=RBBP6 PE=2 SV=1	1	1	0.0028	201096	9.63
		R.EWYEK.Y	754.341	-0.00138	2	1	21.01	0	0.0582	0|0	tr|K9IVT3|K9IVT3_PIG/tr|F1RFD8|F1RFD8_PIG		4.53	0		0	2	MASCOT		T
$36-1	tr|F1RFI9|F1RFI9_PIG Uncharacterized protein OS=Sus scrofa GN=RHBDD3 PE=4 SV=1	1	1	0.0181	40454.9	6.41
		K.SSVSSLR.L	735.4	-0.00195	2	1	36.07	0	0.00704	0|0	tr|F1RFI9|F1RFI9_PIG		9.47	0		0	2	MASCOT		T
$37-1	tr|F1RGJ3|F1RGJ3_PIG Stress-70 protein, mitochondrial OS=Sus scrofa GN=HSPA9 PE=1 SV=2	1	1	0.0118	73649.6	5.81
		R.ETGVDLTK.D	862.452	4e-05	2	1	27.36	0	0.0502	0|0	tr|F1RGJ3|F1RGJ3_PIG		4.37	0		0	2	MASCOT		T
$38-1	tr|F1RGP1|F1RGP1_PIG Uncharacterized protein OS=Sus scrofa GN=MYBBP1A PE=1 SV=1	1	1	0.0067	151765	9.06
		R.DGDVDQGFR.E	1008.44	0.00069	2	1	34.77	0	0.00325	0|0	tr|F1RGP1|F1RGP1_PIG		3.93	0		0	2	MASCOT		T
$39-1	tr|F1RL11|F1RL11_PIG Uncharacterized protein OS=Sus scrofa PE=4 SV=2	1	1	0.0179	53749.4	4.65
		R.AALSDLQQR.G	1001.54	-7e-05	2	1	25.87	0	0.0726	0|0	tr|F1RL11|F1RL11_PIG		5.88	0		0	2	MASCOT		T
$40-1	tr|F1RM10|F1RM10_PIG Uncharacterized protein OS=Sus scrofa GN=TCERG1 PE=1 SV=2	1	1	0.0047	120675	8.71
$40-2	tr|A7LCX1|A7LCX1_PIG Melanoma differentiation associated protein-5 OS=Sus scrofa GN=MDA5 PE=1 SV=1	1	1	0.0049	115916	5.48
$40-3	tr|F2Z562|F2Z562_PIG Tubulin gamma chain OS=Sus scrofa GN=TUBG1 PE=1 SV=1	1	1	0.0111	51147.3	5.75
$40-4	tr|I3LR44|I3LR44_PIG Uncharacterized protein OS=Sus scrofa PE=4 SV=1	1	1	0.0231	24832.1	9.1
		K.EDIFK.E ! R.EDLFK.Q ! R.EDLFK.D	651.335	4e-05	2	1	24.43	0	0.0707	0|0	tr|F2Z562|F2Z562_PIG/tr|I3LR44|I3LR44_PIG ! tr|F1RM10|F1RM10_PIG ! tr|A7LCX1|A7LCX1_PIG		4.37	0		0	2	MASCOT		T
$41-1	tr|F1RN41|F1RN41_PIG Uncharacterized protein OS=Sus scrofa GN=F10 PE=1 SV=1	1	1	0.0104	53185.9	5.2
		K.KFKVR.V	677.446	-0.00703	2	1	29.84	0	0.00296	0|0	tr|F1RN41|F1RN41_PIG		11.17	2		0	2	MASCOT		T
$42-1	tr|F1RP15|F1RP15_PIG Uncharacterized protein OS=Sus scrofa GN=TMEM79 PE=4 SV=1	1	1	0.0177	43351.2	5.17
		K.GPAALEK.S	685.388	-5e-05	2	1	24.13	0	0.0417	0|0	tr|F1RP15|F1RP15_PIG		6	0		0	2	MASCOT		T
$43-1	tr|F1RPE5|F1RPE5_PIG Pescadillo homolog OS=Sus scrofa GN=PES1 PE=3 SV=2	1	1	0.0134	69169.2	8.01
		R.LTALEERR.M	987.558	0.01113	2	1	26.48	0	0.0804	0|0	tr|F1RPE5|F1RPE5_PIG		6.14	1		0	2	MASCOT		T
$44-1	tr|F1RRU5|F1RRU5_PIG Uncharacterized protein OS=Sus scrofa GN=METTL2A PE=4 SV=2	1	1	0.0128	44829	5.81
$44-2	tr|F1S1U3|F1S1U3_PIG Uncharacterized protein OS=Sus scrofa GN=METTL8 PE=4 SV=2	1	1	0.0122	47592.1	9.29
		R.LQVNR.K ! R.LQVNR.G	629.373	0.0002	2	1	42.34	0	0.00411	0|0	tr|F1S1U3|F1S1U3_PIG ! tr|F1RRU5|F1RRU5_PIG		9.75	0		0	2	MASCOT		T
$45-1	tr|F1RS20|F1RS20_PIG Uncharacterized protein OS=Sus scrofa GN=GARNL3 PE=4 SV=1	1	1	0.0125	115455	7.32
		R.SIERPLKSPLVSK.V	1453.87	-0.02452	4	1	21.67	0	0.0991	0|0	tr|F1RS20|F1RS20_PIG		9.99	1		0	2	MASCOT		T
$46-1	tr|F1RTS7|F1RTS7_PIG Uncharacterized protein OS=Sus scrofa GN=RIMS1 PE=1 SV=2	1	1	0.0033	169763	9.74
$46-2	tr|K7GNX9|K7GNX9_PIG Uncharacterized protein (Fragment) OS=Sus scrofa GN=LOC100626714 PE=3 SV=1	1	1	0.0318	17513.8	9.56
		R.KLVPR.S ! R.KLVPR.Q	612.419	0.00642	2	1	31.43	0	0.00349	0|0	tr|F1RTS7|F1RTS7_PIG ! tr|K7GNX9|K7GNX9_PIG		11	1		0	2	MASCOT		T
$47-1	tr|F1RTZ9|F1RTZ9_PIG Uncharacterized protein OS=Sus scrofa GN=MCMDC2 PE=4 SV=1	1	1	0.0103	76081	7.09
		K.LSASALK.Y	689.419	-0.0004	2	1	22.48	0	0.0977	0|0	tr|F1RTZ9|F1RTZ9_PIG		8.75	0		0	2	MASCOT		T
$48-1	tr|F1RW75|F1RW75_PIG Uncharacterized protein OS=Sus scrofa GN=DSP PE=1 SV=2	1	1	0.0034	308370	6.49
		R.SQLQISNNR.T	1059.55	0.0014	2	1	22.15	0	0.531	0|0	tr|F1RW75|F1RW75_PIG		9.47	0		0	2	MASCOT		T
$49-1	tr|F1RWK0|F1RWK0_PIG Uncharacterized protein OS=Sus scrofa GN=JPH1 PE=1 SV=1	1	1	0.0122	71202.8	9.35
		K.QNPSLGAR.D	842.448	0.01515	2	1	20.24	0	0.38	0|0	tr|F1RWK0|F1RWK0_PIG		9.75	0		0	2	MASCOT		T
$50-1	tr|F1RX42|F1RX42_PIG Uncharacterized protein OS=Sus scrofa GN=ZMYND11 PE=4 SV=1	1	1	0.0083	70959.1	8.83
$50-2	tr|I3LMX7|I3LMX7_PIG Chloride channel protein OS=Sus scrofa GN=CLCN2 PE=3 SV=1	1	1	0.0055	99674.4	8.71
$50-3	tr|F1RNW2|F1RNW2_PIG Uncharacterized protein OS=Sus scrofa PE=4 SV=2	1	1	0.0064	90869.1	5.8
$50-4	tr|F1S4A0|F1S4A0_PIG Uncharacterized protein OS=Sus scrofa PE=4 SV=2	1	1	0.0068	82963.4	5.49
		R.FIVSR.M ! K.FLVSR.V ! R.FLVSR.L ! K.FLVSR.H	621.372	-0.00085	2	1	24.33	0	0.184	0|0	tr|F1RX42|F1RX42_PIG ! tr|I3LMX7|I3LMX7_PIG ! tr|F1RNW2|F1RNW2_PIG ! tr|F1S4A0|F1S4A0_PIG		9.75	0		0	2	MASCOT		T
$51-1	tr|F1RXW1|F1RXW1_PIG Uncharacterized protein OS=Sus scrofa GN=DLGAP2 PE=4 SV=2	1	1	0.0082	109048	7.11
		R.AAESPDRK.E	873.442	0.00972	2	1	20.75	0	0.528	0|0	tr|F1RXW1|F1RXW1_PIG		6.11	1		0	2	MASCOT		T
$52-1	tr|F1S018|F1S018_PIG Uncharacterized protein OS=Sus scrofa GN=CAMSAP1 PE=4 SV=2	1	1	0.0052	167043	6.67
		R.AGRPAELK.V	841.489	0.00049	2	1	35.97	0	0.00321	0|0	tr|F1S018|F1S018_PIG		8.79	0		0	2	MASCOT		T
$53-1	tr|F1S098|F1S098_PIG Uncharacterized protein OS=Sus scrofa GN=HERC1 PE=4 SV=1	1	1	0.0012	531681	5.71
		R.QAGPLR.N	641.373	0.0002	2	1	29.2	0	0.0494	0|0	tr|F1S098|F1S098_PIG		9.75	0		0	2	MASCOT		T
$54-1	tr|F1S0P1|F1S0P1_PIG Uncharacterized protein OS=Sus scrofa GN=RGS22 PE=4 SV=2	1	1	0.0066	122942	8.84
		R.QEYSKQK.K	910.463	-0.01094	2	1	24.51	0	0.066	0|0	tr|F1S0P1|F1S0P1_PIG		8.5	1		0	2	MASCOT		T
$55-1	tr|F1S4D4|F1S4D4_PIG Uncharacterized protein OS=Sus scrofa GN=PKN2 PE=4 SV=1	1	1	0.0052	109973	5.66
$55-2	tr|K7GSV0|K7GSV0_PIG Uncharacterized protein (Fragment) OS=Sus scrofa GN=SLITRK2 PE=4 SV=1	1	1	0.0088	64156	8.39
$55-3	tr|F1RQ61|F1RQ61_PIG Uncharacterized protein OS=Sus scrofa GN=SLITRK2 PE=4 SV=1	1	1	0.0059	95583.4	7.74
$55-4	tr|K7GMI8|K7GMI8_PIG Uncharacterized protein (Fragment) OS=Sus scrofa GN=SLITRK2 PE=4 SV=1	1	1	0.0222	25567.4	6.89
$55-5	tr|K7GPD5|K7GPD5_PIG Uncharacterized protein (Fragment) OS=Sus scrofa GN=SLITRK2 PE=4 SV=1	1	1	0.0069	81715.8	7.49
		K.IEVIR.M ! K.LEVLR.E	629.398	-0.0004	2	1	43.19	0	0.00151	0|0	tr|F1S4D4|F1S4D4_PIG ! tr|K7GSV0|K7GSV0_PIG/tr|K7GMI8|K7GMI8_PIG/tr|K7GPD5|K7GPD5_PIG/tr|F1RQ61|F1RQ61_PIG		6	0		0	2	MASCOT		T
$56-1	tr|F1S667|F1S667_PIG Uncharacterized protein OS=Sus scrofa GN=RGS8 PE=1 SV=1	1	1	0.0444	20934.8	9.36
		R.LSTEEATR.W	906.453	0.00212	2	1	21.8	0	0.19	0|0	tr|F1S667|F1S667_PIG		4.53	0		0	2	MASCOT		T
$57-1	tr|F1S6Q4|F1S6Q4_PIG Uncharacterized protein OS=Sus scrofa GN=PBX4 PE=4 SV=2	1	1	0.0227	34306	9.26
$57-2	tr|I3LCL1|I3LCL1_PIG Uncharacterized protein OS=Sus scrofa GN=PBX4 PE=4 SV=1	1	1	0.0224	34661.5	9.46
$57-3	tr|I3LNW7|I3LNW7_PIG Uncharacterized protein OS=Sus scrofa GN=PBX4 PE=4 SV=1	1	1	0.0207	37850.2	9.41
		R.IRPVSPR.E	824.51	0.00914	2	1	22.57	0	0.0457	0|0	tr|I3LCL1|I3LCL1_PIG/tr|I3LNW7|I3LNW7_PIG/tr|F1S6Q4|F1S6Q4_PIG		12	0		0	2	MASCOT		T
$58-1	tr|F1S8J8|F1S8J8_PIG Uncharacterized protein OS=Sus scrofa GN=METTL3 PE=4 SV=1	1	1	0.0137	64856.7	6.12
		K.QLDSLRER.L	1016.55	0.0101	2	1	25.69	0	0.0763	0|0	tr|F1S8J8|F1S8J8_PIG		6.07	1		0	2	MASCOT		T
$59-1	tr|F1S8L9|F1S8L9_PIG Uncharacterized protein OS=Sus scrofa GN=HNRNPU PE=1 SV=2	1	1	0.0101	86837.4	5.42
		K.DIDIHEVR.I	996.511	-9e-05	2	1	39.7	0	0.00233	0|0	tr|F1S8L9|F1S8L9_PIG		4.54	0		0	2	MASCOT		T
$60-1	tr|F1S9I3|F1S9I3_PIG Uncharacterized protein OS=Sus scrofa GN=HHIPL2 PE=4 SV=1	1	1	0.0126	79795.3	9.39
		R.VWSPGPQGR.R	983.506	-0.00697	2	1	21.59	0	0.532	0|0	tr|F1S9I3|F1S9I3_PIG		9.72	0		0	2	MASCOT		T
$61-1	tr|F1SA77|F1SA77_PIG Uncharacterized protein OS=Sus scrofa GN=CHD2 PE=1 SV=2	1	1	0.0033	211528	8.15
$61-2	tr|A0A0B8RW01|A0A0B8RW01_PIG Down syndrome cell adhesion molecule OS=Sus scrofa domesticus GN=CHD2 PE=4 SV=1	1	1	0.0033	211232	8.15
$61-3	tr|I3LQZ8|I3LQZ8_PIG Uncharacterized protein OS=Sus scrofa GN=CHD2 PE=1 SV=1	1	1	0.0035	197349	7.97
$61-4	tr|I3LRQ2|I3LRQ2_PIG Uncharacterized protein OS=Sus scrofa GN=CHD2 PE=1 SV=1	1	1	0.0057	120447	5.62
		R.IADVKK.M ! R.IADVKK.K	673.424	-0.00844	2	1	21.98	0	0.264	0|0	tr|I3LRQ2|I3LRQ2_PIG/tr|F1SA77|F1SA77_PIG/tr|A0A0B8RW01|A0A0B8RW01_PIG ! tr|I3LQZ8|I3LQZ8_PIG		8.59	1		0	2	MASCOT		T
$62-1	tr|F1SC53|F1SC53_PIG Uncharacterized protein OS=Sus scrofa GN=NCOA5 PE=1 SV=1	1	1	0.012	66430.8	9.68
		R.RDRSPIR.G	899.517	-0.01443	2	1	23.01	0	0.091	0|0	tr|F1SC53|F1SC53_PIG		11.7	2		0	2	MASCOT		T
$63-1	tr|F1SCX7|F1SCX7_PIG Uncharacterized protein OS=Sus scrofa GN=KIF20B PE=3 SV=2	1	1	0.0027	211684	5.48
$63-2	tr|Q19QT0|Q19QT0_PIG Splicing factor, arginine/serine-rich 11 OS=Sus scrofa GN=SFRS11 PE=1 SV=1	1	1	0.0104	53567.5	10.55
		K.IDELR.T ! K.IDELR.L	645.357	-0.00047	2	1	38.43	0	0.00649	0|0	tr|F1SCX7|F1SCX7_PIG ! tr|Q19QT0|Q19QT0_PIG		4.37	0		0	2	MASCOT		T
$64-1	tr|F1SDJ6|F1SDJ6_PIG Uncharacterized protein OS=Sus scrofa GN=ITSN2 PE=1 SV=2	1	1	0.0036	189998	8.72
		K.LASDPR.C	658.352	-1e-05	2	1	35.84	0	0.00395	0|0	tr|F1SDJ6|F1SDJ6_PIG		5.84	0		0	2	MASCOT		T
$65-1	tr|F1SEF3|F1SEF3_PIG Uncharacterized protein OS=Sus scrofa GN=C2orf16 PE=4 SV=1	1	1	0.0028	198822	9.95
$65-2	tr|F1RLV5|F1RLV5_PIG Uncharacterized protein OS=Sus scrofa GN=SFI1 PE=4 SV=2	1	1	0.004	148214	11.23
		K.RMALR.M ! R.RMALR.R	646.382	-0.01103	2	1	27.09	0	0.0773	0|0	tr|F1SEF3|F1SEF3_PIG ! tr|F1RLV5|F1RLV5_PIG		12	1		0	2	MASCOT		T
$66-1	tr|F1SJP2|F1SJP2_PIG Uncharacterized protein OS=Sus scrofa GN=TRAK1 PE=4 SV=2	1	1	0.0064	104136	5.43
		R.EVREKK.V	788.462	0.0117	2	1	20.65	0	0.404	0|0	tr|F1SJP2|F1SJP2_PIG		8.69	2		0	2	MASCOT		T
$67-1	tr|F1SK12|F1SK12_PIG Uncharacterized protein OS=Sus scrofa GN=MAP1B PE=1 SV=1	1	1	0.0025	257888	4.59
		K.KESVEK.A	719.393	0.0065	2	1	35.06	0	0.00953	0|0	tr|F1SK12|F1SK12_PIG		6.14	1		0	2	MASCOT		T
$68-1	tr|F1SMM3|F1SMM3_PIG Uncharacterized protein OS=Sus scrofa GN=RANBP6 PE=1 SV=1	1	1	0.0054	124722	4.93
$68-2	tr|A0A0B8RVJ7|A0A0B8RVJ7_PIG RAN binding protein 6 OS=Sus scrofa domesticus GN=RANBP6 PE=4 SV=1	1	1	0.0056	121588	4.9
		R.AGFEVR.Q	678.357	0.00422	2	1	21.37	0	0.357	0|0	tr|F1SMM3|F1SMM3_PIG/tr|A0A0B8RVJ7|A0A0B8RVJ7_PIG		6.05	0		0	2	MASCOT		T
$69-1	tr|F1SNL5|F1SNL5_PIG Uncharacterized protein OS=Sus scrofa GN=TIMM21 PE=1 SV=2	1	1	0.0247	27647.4	9.6
		K.VKEAGR.D	659.383	-0.00924	2	1	27.88	0	0.145	0|0	tr|F1SNL5|F1SNL5_PIG		8.72	1		0	2	MASCOT		T
$70-1	tr|F1SP77|F1SP77_PIG Uncharacterized protein OS=Sus scrofa GN=IZUMO3 PE=4 SV=1	1	1	0.0542	27742.6	9
		K.GAFILQGKLLDVR.Q	1429.85	-0.00562	4	1	25.57	0	0.176	0|0	tr|F1SP77|F1SP77_PIG		8.75	1		0	2	MASCOT		T
$71-1	tr|F1SQE6|F1SQE6_PIG Actin-related protein 2/3 complex subunit 4 OS=Sus scrofa GN=ARPC4 PE=1 SV=2	1	1	0.0359	19535.6	8.53
$71-2	tr|B5APU9|B5APU9_PIG Actin-related protein 2/3 complex subunit 4 OS=Sus scrofa PE=2 SV=1	1	1	0.0357	19666.8	8.53
		R.VSIAVK.Q	616.403	-0.00989	2	1	36.52	0	0.00775	0|0	tr|B5APU9|B5APU9_PIG/tr|F1SQE6|F1SQE6_PIG		8.72	0		0	2	MASCOT		T
$72-1	tr|F1STB9|F1STB9_PIG Uncharacterized protein OS=Sus scrofa GN=LOC100621487 PE=4 SV=1	1	1	0.0333	20623.4	8.25
$72-2	tr|A0A1B2TT37|A0A1B2TT37_PIG Testis expressed 37 OS=Sus scrofa GN=TEX37 PE=2 SV=1	1	1	0.0333	20574.3	8.25
$72-3	tr|K7GMX9|K7GMX9_PIG Uncharacterized protein (Fragment) OS=Sus scrofa GN=LOC100621487 PE=4 SV=1	1	1	0.0368	18582.9	6.95
		K.LDTQLR.N	745.42	-0.00025	2	1	21.28	0	0.368	0|0	tr|A0A1B2TT37|A0A1B2TT37_PIG/tr|K7GMX9|K7GMX9_PIG/tr|F1STB9|F1STB9_PIG		5.84	0		0	2	MASCOT		T
$73-1	tr|F1STJ9|F1STJ9_PIG Uncharacterized protein OS=Sus scrofa GN=MRE11A PE=1 SV=1	1	1	0.0084	81055.1	5.33
		R.VEDLVK.Q	702.403	0.0004	2	1	30.61	0	0.0538	0|0	tr|F1STJ9|F1STJ9_PIG		4.37	0		0	2	MASCOT		T
$74-1	tr|F1SU85|F1SU85_PIG Uncharacterized protein OS=Sus scrofa GN=ANAPC1 PE=1 SV=2	1	1	0.0035	191176	6.03
		K.LNLTGR.A	673.399	-0.00279	2	1	35.4	0	0.0132	0|0	tr|F1SU85|F1SU85_PIG		9.75	0		0	2	MASCOT		T
$75-1	tr|F1SV16|F1SV16_PIG Uncharacterized protein OS=Sus scrofa PE=3 SV=2	1	1	0.0233	34397.6	9.74
		K.DVLGAAK.T	673.388	-0.0001	2	1	23.36	0	0.233	0|0	tr|F1SV16|F1SV16_PIG		5.84	0		0	2	MASCOT		T
$76-1	tr|F2Z576|F2Z576_PIG Histone H3 OS=Sus scrofa GN=HIST1H3E PE=2 SV=1	1	1	0.0515	15403.9	11.13
$76-2	tr|F2Z5K9|F2Z5K9_PIG Histone H3 OS=Sus scrofa GN=LOC100622412 PE=1 SV=1	1	1	0.0515	15387.8	11.27
$76-3	tr|F1RPL2|F1RPL2_PIG Histone H3 OS=Sus scrofa PE=3 SV=1	1	1	0.0515	15433.9	10.99
$76-4	tr|Q29569|Q29569_PIG Histone H3 (Fragment) OS=Sus scrofa PE=2 SV=1	1	1	0.0667	11584.3	11.39
$76-5	tr|F1RVA0|F1RVA0_PIG Histone H3 OS=Sus scrofa PE=3 SV=1	1	1	0.0515	15223.6	10.84
$76-6	tr|K9IWF3|K9IWF3_PIG Histone H3 OS=Sus scrofa GN=H3F3B PE=2 SV=1	1	1	0.0515	15327.7	11.27
$76-7	sp|Q71LE2|H33_PIG Histone H3.3 OS=Sus scrofa GN=H3F3A PE=2 SV=3	1	1	0.0515	15327.7	11.27
		K.STELLIR.K	831.493	0.0007	2	1	22.84	0	0.237	0|0	sp|Q71LE2|H33_PIG/tr|F1RVA0|F1RVA0_PIG/tr|K9IWF3|K9IWF3_PIG/tr|F1RPL2|F1RPL2_PIG/tr|Q29569|Q29569_PIG/tr|F2Z576|F2Z576_PIG/tr|F2Z5K9|F2Z5K9_PIG		5.72	0		0	2	MASCOT		T
$77-1	tr|F2Z584|F2Z584_PIG Histone H2B OS=Sus scrofa GN=HIST1H2BD PE=3 SV=1	1	1	0.0556	13936	10.31
$77-2	tr|F2Z580|F2Z580_PIG Histone H2B OS=Sus scrofa GN=LOC100156937 PE=3 SV=1	1	1	0.0556	13906	10.31
$77-3	tr|F2Z5L0|F2Z5L0_PIG Histone H2B OS=Sus scrofa GN=LOC102162202 PE=3 SV=1	1	1	0.0556	13920	10.31
$77-4	tr|F1RTQ5|F1RTQ5_PIG Histone H2B OS=Sus scrofa GN=LOC100152878 PE=3 SV=1	1	1	0.0551	14270.5	10.24
$77-5	tr|I3LE39|I3LE39_PIG Histone H2B OS=Sus scrofa PE=3 SV=1	1	1	0.0556	14010	10.31
$77-6	tr|F2Z579|F2Z579_PIG Histone H2B OS=Sus scrofa GN=HIST1H2BN PE=3 SV=1	1	1	0.0556	13922	10.31
$77-7	tr|F2Z581|F2Z581_PIG Histone H2B OS=Sus scrofa GN=HIST1H2BH PE=3 SV=1	1	1	0.0556	13891.9	10.31
$77-8	tr|F1RTQ6|F1RTQ6_PIG Histone H2B OS=Sus scrofa GN=HIST1H2BA PE=3 SV=1	1	1	0.0551	14123.2	10.37
$77-9	tr|F2Z578|F2Z578_PIG Histone H2B OS=Sus scrofa GN=HIST1H2BK PE=3 SV=1	1	1	0.0556	13890	10.31
$77-10	tr|Q29574|Q29574_PIG Histone H2B (Fragment) OS=Sus scrofa PE=2 SV=1	1	1	0.1014	7519.52	10.11
$77-11	tr|I3LAQ1|I3LAQ1_PIG Histone H2B OS=Sus scrofa GN=HIST2H2BF PE=3 SV=1	1	1	0.0522	14889.1	10.31
$77-12	tr|I3LEB6|I3LEB6_PIG Histone H2B OS=Sus scrofa PE=3 SV=1	1	1	0.0522	14837.1	10.29
		R.EIQTAVR.L	816.457	0.00026	2	1	46.04	0	0.00104	0|0	tr|F2Z581|F2Z581_PIG/tr|F1RTQ6|F1RTQ6_PIG/tr|I3LE39|I3LE39_PIG/tr|F2Z579|F2Z579_PIG/tr|I3LAQ1|I3LAQ1_PIG/tr|I3LEB6|I3LEB6_PIG/tr|F2Z578|F2Z578_PIG/tr|Q29574|Q29574_PIG/tr|F1RTQ5|F1RTQ5_PIG/tr|F2Z580|F2Z580_PIG/tr|F2Z5L0|F2Z5L0_PIG/tr|F2Z584|F2Z584_PIG		6.1	0		0	2	MASCOT		T
$78-1	tr|F2Z5M3|F2Z5M3_PIG Eukaryotic translation initiation factor 5A OS=Sus scrofa GN=EIF5A PE=1 SV=1	1	1	0.1558	16832.1	5.07
		K.YDCGEEILITVLSAMTEEAAVAIK.A	2626.3	-0.00148	3	1	38.94	0	0.00376	0|0	tr|F2Z5M3|F2Z5M3_PIG		3.91	0		0	2	MASCOT		T
$79-1	tr|G3CKJ2|G3CKJ2_PIG Glyceraldehyde-3-phosphate dehydrogenase (Fragment) OS=Sus scrofa GN=GAPDH PE=2 SV=1	1	1	0.0218	29468.7	9.29
$79-2	sp|P00355|G3P_PIG Glyceraldehyde-3-phosphate dehydrogenase OS=Sus scrofa GN=GAPDH PE=1 SV=4	1	1	0.018	35835.6	8.51
$79-3	tr|A0A076KRX0|A0A076KRX0_PIG Glyceraldehyde-3-phosphate dehydrogenase OS=Sus scrofa GN=GAPDH PE=2 SV=1	1	1	0.018	35768.7	8.97
$79-4	tr|F1SLR8|F1SLR8_PIG Uncharacterized protein OS=Sus scrofa PE=4 SV=1	1	1	0.055	12072.5	5.55
$79-5	tr|A0SNU7|A0SNU7_PIG Glyceraldehyde-3-phosphate dehydrogenase (Fragment) OS=Sus scrofa PE=2 SV=1	1	1	0.0231	27824.4	6.78
$79-6	tr|Q71UN0|Q71UN0_PIG Glyceraldehyde-3-phosphate dehydrogenase (Fragment) OS=Sus scrofa GN=GAPDH PE=2 SV=1	1	1	0.0541	11706.3	9.2
		R.LEKPAK.Y	685.424	-0.00016	2	1	34.2	0	0.00473	0|0	sp|P00355|G3P_PIG/tr|A0SNU7|A0SNU7_PIG/tr|Q71UN0|Q71UN0_PIG/tr|A0A076KRX0|A0A076KRX0_PIG/tr|F1SLR8|F1SLR8_PIG/tr|G3CKJ2|G3CKJ2_PIG		8.59	0		0	2	MASCOT		T
$80-1	tr|I3L6P9|I3L6P9_PIG Uncharacterized protein OS=Sus scrofa PE=4 SV=1	1	1	0.0132	49731.1	6.25
$80-2	tr|F1SBZ0|F1SBZ0_PIG Uncharacterized protein OS=Sus scrofa PE=4 SV=2	1	1	0.0058	115187	8.57
		K.VLIDGK.E	644.398	0.00502	2	1	26.45	0	0.0833	0|0	tr|F1SBZ0|F1SBZ0_PIG/tr|I3L6P9|I3L6P9_PIG		5.81	0		0	2	MASCOT		T
$81-1	tr|I3L7Z2|I3L7Z2_PIG Uncharacterized protein OS=Sus scrofa GN=PRSS46 PE=3 SV=1	1	1	0.0278	24242.2	9.01
		K.LVEVGK.W	644.398	0.00502	2	1	25.78	0	0.0972	0|0	tr|I3L7Z2|I3L7Z2_PIG		6	0		0	2	MASCOT		T
$82-1	tr|I3L992|I3L992_PIG Uncharacterized protein OS=Sus scrofa PE=4 SV=1	1	1	0.0089	86306.3	10.26
$82-2	tr|I3LIU0|I3LIU0_PIG Uncharacterized protein OS=Sus scrofa PE=4 SV=1	1	1	0.0089	86793.8	10.25
		R.LLVAGXR.L	727.482	0.00976	2	1	26.56	0	0.0213	0|0	tr|I3L992|I3L992_PIG/tr|I3LIU0|I3LIU0_PIG		9.75	0		0	2	MASCOT		T
$83-1	tr|I3L9S8|I3L9S8_PIG Uncharacterized protein OS=Sus scrofa GN=ENOX2 PE=4 SV=1	1	1	0.0092	74283.7	5.63
$83-2	tr|F1RTG1|F1RTG1_PIG Uncharacterized protein OS=Sus scrofa GN=ENOX2 PE=4 SV=3	1	1	0.0103	66557.4	5.71
		K.M*LENLK.E	763.402	-0.0076	2	1	23.95	0	0.149	0|0	tr|I3L9S8|I3L9S8_PIG/tr|F1RTG1|F1RTG1_PIG		5.75	0	15.994919 Oxidation (M)	0	2	MASCOT		T
$84-1	tr|I3LAK1|I3LAK1_PIG Uncharacterized protein OS=Sus scrofa PE=4 SV=1	1	1	0.0145	62516	5.5
$84-2	tr|F1SSW8|F1SSW8_PIG Phospholipase A2 OS=Sus scrofa GN=PLA2G4B PE=4 SV=2	1	1	0.0103	88328.4	5.67
		R.QELAERAR.L	972.522	0.01097	2	1	46.45	0	0.000549	0|0	tr|I3LAK1|I3LAK1_PIG/tr|F1SSW8|F1SSW8_PIG		6.14	1		0	2	MASCOT		T
$85-1	tr|I3LC17|I3LC17_PIG Uncharacterized protein OS=Sus scrofa PE=4 SV=1	1	1	0.0199	27581.7	5.39
$85-2	tr|F1SEM0|F1SEM0_PIG Uncharacterized protein OS=Sus scrofa GN=RBL1 PE=4 SV=2	1	1	0.0047	120832	6.98
$85-3	tr|I3LLC1|I3LLC1_PIG Uncharacterized protein OS=Sus scrofa PE=4 SV=1	1	1	0.0203	27024.3	5.62
$85-4	tr|F1RFI5|F1RFI5_PIG Uncharacterized protein OS=Sus scrofa GN=ZNF48 PE=4 SV=2	1	1	0.008	68230.3	9.54
$85-5	tr|F1S544|F1S544_PIG Uncharacterized protein OS=Sus scrofa GN=ALG14 PE=4 SV=1	1	1	0.0231	23950.9	9.69
		K.IPRSR.I ! R.IPRSR.E ! K.LPRSR.K ! R.LPRSR.F	628.389	0.01123	2	1	26.18	0	0.036	0|0	tr|F1RFI5|F1RFI5_PIG ! tr|F1S544|F1S544_PIG ! tr|F1SEM0|F1SEM0_PIG ! tr|I3LLC1|I3LLC1_PIG/tr|I3LC17|I3LC17_PIG		12	1		0	2	MASCOT		T
$86-1	tr|I3LCZ6|I3LCZ6_PIG Uncharacterized protein OS=Sus scrofa PE=4 SV=1	1	1	0.0157	34223.7	6.75
$86-2	tr|F1RL77|F1RL77_PIG Uncharacterized protein OS=Sus scrofa GN=CSF1R PE=3 SV=1	1	1	0.0052	106685	6.17
$86-3	tr|K9IVS4|K9IVS4_PIG Macrophage colony-stimulating factor 1 receptor OS=Sus scrofa GN=CSF1R PE=2 SV=1	1	1	0.0052	106712	6.24
		R.LNVQK.V	601.367	-0.00017	2	1	26.51	0	0.111	0|0	tr|I3LCZ6|I3LCZ6_PIG/tr|F1RL77|F1RL77_PIG/tr|K9IVS4|K9IVS4_PIG		8.75	0		0	2	MASCOT		T
$87-1	tr|I3LEK0|I3LEK0_PIG Uncharacterized protein OS=Sus scrofa GN=LOC100524679 PE=4 SV=1	1	1	0.0049	161820	5.37
$87-2	tr|I3LLG7|I3LLG7_PIG Uncharacterized protein OS=Sus scrofa GN=LOC100524679 PE=4 SV=1	1	1	0.0048	165507	5.36
$87-3	tr|F1SLX3|F1SLX3_PIG Uncharacterized protein OS=Sus scrofa GN=LOC100524679 PE=4 SV=2	1	1	0.0048	163609	5.2
		R.IVTLDTK.F	789.472	-0.00012	2	1	35.33	0	0.00639	0|0	tr|I3LEK0|I3LEK0_PIG/tr|I3LLG7|I3LLG7_PIG/tr|F1SLX3|F1SLX3_PIG		5.84	0		0	2	MASCOT		T
$88-1	tr|I3LEX7|I3LEX7_PIG Uncharacterized protein OS=Sus scrofa GN=PRR11 PE=4 SV=1	1	1	0.0163	41256.8	10.56
		K.LQEALK.A	701.419	-0.00028	2	1	26.63	0	0.068	0|0	tr|I3LEX7|I3LEX7_PIG		6	0		0	2	MASCOT		T
$89-1	tr|I3LFJ0|I3LFJ0_PIG Olfactory receptor OS=Sus scrofa GN=LOC100516666 PE=3 SV=1	1	1	0.0194	34855.4	8.98
		K.LISDDK.R	690.367	-0.00589	2	1	21.84	0	0.386	0|0	tr|I3LFJ0|I3LFJ0_PIG		4.21	0		0	2	MASCOT		T
$90-1	tr|I3LG07|I3LG07_PIG Uncharacterized protein OS=Sus scrofa PE=4 SV=1	1	1	0.0074	103239	8.3
		M.LDESIRK.E	860.484	0.0002	2	1	20.03	0	0.399	0|0	tr|I3LG07|I3LG07_PIG		6.07	1		0	2	MASCOT		T
$91-1	tr|I3LH20|I3LH20_PIG Olfactory receptor OS=Sus scrofa GN=OR5B12 PE=3 SV=1	1	1	0.0223	34683.4	7.08
		K.KAVGRAK.S	729.473	0.0113	2	1	34.04	0	0.0144	0|0	tr|I3LH20|I3LH20_PIG		11.17	2		0	2	MASCOT		T
$92-1	tr|I3LHX8|I3LHX8_PIG Pannexin OS=Sus scrofa GN=PANX PE=3 SV=1	1	1	0.0183	43649.6	7.27
$92-2	tr|I3LMU7|I3LMU7_PIG Uncharacterized protein OS=Sus scrofa PE=4 SV=1	1	1	0.0186	43018.8	7.69
$92-3	tr|F1S7B4|F1S7B4_PIG Pannexin OS=Sus scrofa GN=PANX3 PE=3 SV=1	1	1	0.0179	44771	7.16
		R.LCRWDKR.L	1033.54	0.00865	2	1	23.88	0	0.126	0|0	tr|I3LMU7|I3LMU7_PIG/tr|F1S7B4|F1S7B4_PIG/tr|I3LHX8|I3LHX8_PIG		9.5	2		0	2	MASCOT		T
$93-1	tr|I3LJH3|I3LJH3_PIG Uncharacterized protein OS=Sus scrofa GN=PYCR1 PE=1 SV=1	1	1	0.0469	13179.1	9.1
		K.KTVLDK.V	703.435	-0.01131	2	1	21.43	0	0.112	0|0	tr|I3LJH3|I3LJH3_PIG		8.59	1		0	2	MASCOT		T
$94-1	tr|I3LJJ6|I3LJJ6_PIG Uncharacterized protein OS=Sus scrofa PE=4 SV=1	1	1	0.017	46654.6	6.7
		M.ALSPLGR.C	713.43	-0.00229	2	1	28.43	0	0.0421	0|0	tr|I3LJJ6|I3LJJ6_PIG		9.8	0		0	2	MASCOT		T
$95-1	tr|I3LKY2|I3LKY2_PIG Uncharacterized protein OS=Sus scrofa GN=PCDHGB2 PE=4 SV=1	1	1	0.0062	87573.3	4.85
		K.IVTER.A	617.362	-1e-05	2	1	25.76	0	0.197	0|0	tr|I3LKY2|I3LKY2_PIG		6	0		0	2	MASCOT		T
$96-1	tr|I3LLE0|I3LLE0_PIG Uncharacterized protein (Fragment) OS=Sus scrofa GN=LARP4 PE=1 SV=2	1	1	0.0101	65965.1	9.01
$96-2	tr|K7GRS0|K7GRS0_PIG Uncharacterized protein (Fragment) OS=Sus scrofa GN=LARP4 PE=1 SV=1	1	1	0.0115	57775.9	8.91
$96-3	tr|K7GMK7|K7GMK7_PIG Uncharacterized protein (Fragment) OS=Sus scrofa GN=LARP4 PE=1 SV=1	1	1	0.0191	35438.4	7.85
$96-4	tr|K7GNR9|K7GNR9_PIG Uncharacterized protein (Fragment) OS=Sus scrofa GN=LARP4 PE=1 SV=1	1	1	0.0133	50031.8	8.94
		-.XENLSK.D	689.383	0.00181	2	1	22.87	0	0.311	0|0	tr|K7GNR9|K7GNR9_PIG/tr|K7GRS0|K7GRS0_PIG/tr|K7GMK7|K7GMK7_PIG/tr|I3LLE0|I3LLE0_PIG		6	0		0	2	MASCOT		T
$97-1	tr|I3LM88|I3LM88_PIG Uncharacterized protein OS=Sus scrofa GN=HLTF PE=4 SV=1	1	1	0.0079	113878	8.81
		K.KAVLDQLK.K	914.567	0.01444	2	1	34.36	0	0.00749	0|0	tr|I3LM88|I3LM88_PIG		8.59	1		0	2	MASCOT		T
$98-1	tr|I3LNQ9|I3LNQ9_PIG Uncharacterized protein OS=Sus scrofa PE=4 SV=1	1	1	0.0337	22920.1	9.8
		R.XGSTCRR.C	849.436	-0.00662	2	1	27.73	0	0.0445	0|0	tr|I3LNQ9|I3LNQ9_PIG		10.35	1		0	2	MASCOT		T
$99-1	tr|I3LPT0|I3LPT0_PIG Uncharacterized protein OS=Sus scrofa GN=TFDP2 PE=3 SV=1	1	1	0.0141	46943.2	5.71
$99-2	tr|F1RN38|F1RN38_PIG Uncharacterized protein OS=Sus scrofa GN=TFDP1 PE=3 SV=2	1	1	0.0134	48872.5	6.43
		K.NGKGLR.H	644.384	0.01109	2	1	24.51	0	0.219	0|0	tr|F1RN38|F1RN38_PIG/tr|I3LPT0|I3LPT0_PIG		11	1		0	2	MASCOT		T
$100-1	tr|I3LPU9|I3LPU9_PIG Uncharacterized protein OS=Sus scrofa GN=COMTD1 PE=1 SV=1	1	1	0.0194	27386.4	8.98
		R.KXADK.E	576.299	0.00875	1	1	29.72	0	0.026	0|0	tr|I3LPU9|I3LPU9_PIG		8.59	1		0	2	MASCOT		T
$101-1	tr|I3LRC3|I3LRC3_PIG Uncharacterized protein OS=Sus scrofa GN=ASB8 PE=4 SV=1	1	1	0.0174	31662	5.71
		R.YAVRR.S	664.389	0.01051	2	1	21.07	0	0.232	0|0	tr|I3LRC3|I3LRC3_PIG		10.84	1		0	2	MASCOT		T
$102-1	tr|I3LRG6|I3LRG6_PIG Uncharacterized protein OS=Sus scrofa GN=PP2D1 PE=4 SV=1	1	1	0.0094	72036	9.27
$102-2	tr|I3LA86|I3LA86_PIG Uncharacterized protein OS=Sus scrofa GN=PP2D1 PE=4 SV=1	1	1	0.0102	66402.6	9.1
		K.IIDNIR.K	743.441	5e-05	2	1	21.83	0	0.206	0|0	tr|I3LRG6|I3LRG6_PIG/tr|I3LA86|I3LA86_PIG		5.84	0		0	2	MASCOT		T
$103-1	tr|I3LRX8|I3LRX8_PIG Uncharacterized protein OS=Sus scrofa PE=4 SV=1	1	1	0.0279	29716.3	5.25
		K.QDM*LAEK.V	850.397	0.00745	2	1	21.61	0	0.0935	0|0	tr|I3LRX8|I3LRX8_PIG		4.37	0	15.994919 Oxidation (M)	0	2	MASCOT		T
$104-1	tr|I3LS09|I3LS09_PIG Ribosomal protein S6 kinase OS=Sus scrofa GN=RPS6KA4 PE=3 SV=1	1	1	0.0117	85372.6	8.61
		R.APAAKGAPR.R	838.489	0.01135	2	1	20.49	0	0.16	0|0	tr|I3LS09|I3LS09_PIG		11	1		0	2	MASCOT		T
$105-1	tr|I3LSX6|I3LSX6_PIG Uncharacterized protein OS=Sus scrofa GN=ZNF862 PE=4 SV=1	1	1	0.0065	121026	8.33
		K.EILEDVR.S	873.468	-0.00512	2	1	20.08	0	0.888	0|0	tr|I3LSX6|I3LSX6_PIG		4.14	0		0	2	MASCOT		T
$106-1	tr|I3LTM2|I3LTM2_PIG Uncharacterized protein OS=Sus scrofa GN=SYNE2 PE=1 SV=1	1	1	0.0009	791608	5.18
$106-2	tr|F1SRR5|F1SRR5_PIG Uncharacterized protein OS=Sus scrofa GN=SYNE2 PE=1 SV=2	1	1	0.0009	795360	5.19
		K.QVSELK.T	703.398	-0.0119	2	1	22.7	0	0.264	0|0	tr|I3LTM2|I3LTM2_PIG/tr|F1SRR5|F1SRR5_PIG		6	0		0	2	MASCOT		T
$107-1	tr|I3LUR5|I3LUR5_PIG Uncharacterized protein OS=Sus scrofa GN=ACAD9 PE=1 SV=1	1	1	0.0159	48663.6	8.83
		R.SIRMGLR.N	832.482	-0.0091	2	1	21.37	0	0.201	0|0	tr|I3LUR5|I3LUR5_PIG		12	1		0	2	MASCOT		T
$108-1	tr|I3LVL0|I3LVL0_PIG Uncharacterized protein OS=Sus scrofa GN=LRRC42 PE=4 SV=1	1	1	0.021	48333.6	6.68
		K.FTEPGAGLR.A	947.495	0.00178	2	1	21.61	0	0.57	0|0	tr|I3LVL0|I3LVL0_PIG		6	0		0	2	MASCOT		T
$109-1	tr|I6YMD1|I6YMD1_PIG Interferon-induced protein with tetratricopeptide repeats 2 OS=Sus scrofa GN=IFIT2 PE=2 SV=1	1	1	0.0192	54050.2	6.92
$109-2	tr|J7FJH8|J7FJH8_PIG Interferon-stimulated protein 54 OS=Sus scrofa GN=IFIT2 PE=2 SV=1	1	1	0.019	54518.7	6.72
$109-3	tr|K7GNR1|K7GNR1_PIG Uncharacterized protein OS=Sus scrofa GN=IFIT2 PE=4 SV=1	1	1	0.0192	54062.2	6.92
$109-4	tr|K9J6I9|K9J6I9_PIG Interferon-induced protein with tetratricopeptide repeats 2 OS=Sus scrofa GN=IFIT2 PE=2 SV=1	1	1	0.019	54589.8	6.92
$109-5	tr|K7GMB2|K7GMB2_PIG Uncharacterized protein (Fragment) OS=Sus scrofa GN=IFIT2 PE=4 SV=1	1	1	0.0321	32277.3	8.41
$109-6	tr|F1SCY3|F1SCY3_PIG Uncharacterized protein OS=Sus scrofa GN=IFIT2 PE=4 SV=1	1	1	0.0193	53809.9	7.6
		K.APFATDVLR.R	989.541	0.00331	2	1	23.08	0	0.164	0|0	tr|F1SCY3|F1SCY3_PIG/tr|K9J6I9|K9J6I9_PIG/tr|K7GMB2|K7GMB2_PIG/tr|K7GNR1|K7GNR1_PIG/tr|I6YMD1|I6YMD1_PIG/tr|J7FJH8|J7FJH8_PIG		5.88	0		0	2	MASCOT		T
$110-1	tr|K7GPX8|K7GPX8_PIG Uncharacterized protein (Fragment) OS=Sus scrofa GN=HSF4 PE=4 SV=1	1	1	0.0707	10789.3	10.22
$110-2	tr|K7GPX1|K7GPX1_PIG Uncharacterized protein (Fragment) OS=Sus scrofa GN=HSF4 PE=4 SV=1	1	1	0.0515	14165	8.32
		-.XNEILWR.E	943.536	-0.01678	2	1	27.88	0	0.0899	0|0	tr|K7GPX8|K7GPX8_PIG/tr|K7GPX1|K7GPX1_PIG		6	0		0	2	MASCOT		T
$111-1	tr|M3VHA7|M3VHA7_PIG WD repeat domain 81 OS=Sus scrofa GN=WDR81 PE=2 SV=1	1	1	0.0026	212219	5.43
$111-2	tr|F1RVR2|F1RVR2_PIG Uncharacterized protein OS=Sus scrofa GN=DNAH8 PE=4 SV=1	1	1	0.0011	540509	5.75
$111-3	tr|I3LC69|I3LC69_PIG Uncharacterized protein OS=Sus scrofa PE=4 SV=1	1	1	0.0077	68762.9	6.82
		K.RELPR.S ! K.RELPR.H	670.399	3e-05	2	1	24.11	0	0.0406	0|0	tr|I3LC69|I3LC69_PIG/tr|M3VHA7|M3VHA7_PIG ! tr|F1RVR2|F1RVR2_PIG		9.6	1		0	2	MASCOT		T
$112-1	tr|O62756|O62756_PIG Tyrosine-protein kinase (Fragment) OS=Sus scrofa GN=Jak1 PE=2 SV=1	1	1	0.006	114780	7.72
$112-2	tr|F1S3L9|F1S3L9_PIG Tyrosine-protein kinase OS=Sus scrofa GN=TYK2 PE=3 SV=1	1	1	0.0051	132277	6.48
$112-3	tr|Q9TTJ1|Q9TTJ1_PIG Tyrosine-protein kinase OS=Sus scrofa GN=JAK1 PE=2 SV=1	1	1	0.0053	131507	7.47
$112-4	tr|Q684M7|Q684M7_PIG Tyrosine-protein kinase OS=Sus scrofa GN=TYK2 PE=3 SV=1	1	1	0.0051	132308	6.48
		R.NILLAR.L ! K.NLLLAR.E	699.451	-0.00157	2	1	27.87	0	0.0201	0|0	tr|F1S3L9|F1S3L9_PIG/tr|Q684M7|Q684M7_PIG ! tr|Q9TTJ1|Q9TTJ1_PIG/tr|O62756|O62756_PIG		9.75	0		0	2	MASCOT		T
$113-1	tr|Q29105|Q29105_PIG Ryanodine receptor OS=Sus scrofa GN=RYR1 PE=2 SV=1	1	1	0.0014	565150	5.17
$113-2	tr|Q29104|Q29104_PIG Ryanodine receptor OS=Sus scrofa GN=RYR1 PE=2 SV=1	1	1	0.0014	565097	5.17
$113-3	sp|P16960|RYR1_PIG Ryanodine receptor 1 OS=Sus scrofa GN=RYR1 PE=2 SV=2	1	1	0.0014	565326	5.18
$113-4	tr|F1RI43|F1RI43_PIG Ryanodine receptor 1 OS=Sus scrofa GN=RYR1 PE=1 SV=2	1	1	0.0016	491413	5.13
		R.LM*SLLEK.V	849.475	0.00778	2	1	23.64	0	0.0982	0|0	sp|P16960|RYR1_PIG/tr|Q29105|Q29105_PIG/tr|Q29104|Q29104_PIG/tr|F1RI43|F1RI43_PIG		6	0	15.994919 Oxidation (M)	0	2	MASCOT		T
$114-1	tr|Q53DY5|Q53DY5_PIG Histone H1.3-like protein OS=Sus scrofa GN=HIST1H1D PE=1 SV=1	1	1	0.0317	22156.3	10.97
$114-2	tr|I3L6Q5|I3L6Q5_PIG Uncharacterized protein OS=Sus scrofa GN=HIST1H1B PE=1 SV=1	1	1	0.0345	20342.9	10.79
$114-3	tr|Q53DY7|Q53DY7_PIG Histone H1.3-like protein (Fragment) OS=Sus scrofa PE=2 SV=1	1	1	0.0547	12830.9	10.59
$114-4	tr|Q4TTS4|Q4TTS4_PIG Histone H1.2-like protein OS=Sus scrofa PE=3 SV=1	1	1	0.0329	21399.4	11.01
$114-5	tr|Q53DY6|Q53DY6_PIG Histone H1.3-like protein OS=Sus scrofa PE=2 SV=1	1	1	0.0317	22126.3	10.97
		K.GTLVQTK.G	746.441	-0.00022	2	1	21.76	0	0.184	0|0	tr|Q4TTS4|Q4TTS4_PIG/tr|Q53DY6|Q53DY6_PIG/tr|I3L6Q5|I3L6Q5_PIG/tr|Q53DY7|Q53DY7_PIG/tr|Q53DY5|Q53DY5_PIG		8.75	0		0	2	MASCOT		T
$115-1	tr|Q9MZG4|Q9MZG4_PIG Peroxisome proliferator activated receptor beta (Fragment) OS=Sus scrofa GN=PPARbeta PE=2 SV=1	1	1	0.0159	49707.9	7.84
		R.MPEAEXR.K	918.414	0.0086	2	1	28.72	0	0.00893	0|0	tr|Q9MZG4|Q9MZG4_PIG		4.53	0		0	2	MASCOT		T
$116-1	Intermediate chain OS=Susscrofa GN=IC1	1	1	0.0136	48004	9.74
		K.VKARTR.I	730.468	0.01095	2	1	25.15	0	0.000153	0|0	Intermediate		12.01	2		0	2	MASCOT		T
Total protein	: 256
Total protein group	: 116
UniPepCount	ProteinGroupCount	Percent	ProteinCount	Percent
1	101	0.8783	223	0.8745
2	3	0.0261	16	0.0627
3	4	0.0348	9	0.0353
6	2	0.0174	2	0.0078
7	1	0.0087	1	0.0039
8	1	0.0087	1	0.0039
9	2	0.0174	2	0.0078
10	1	0.0087	1	0.0039

## Sheet: Sheet2
PCV2-infected-2	Reference	PepCount	UniquePepCount	CoverPercent	MW	PI
	FileScan	Sequence	MH+	Diff(MH+)	Charge	Rank	Score	DeltaScore	ExpectValue	Ions	Reference	DIFF_MODIFIED_CANDIDATE	PI	MissCleavage	Modification	MatchedTIC	NumProteaseTermini	Engine	Tag	Decoy
$1-1	tr|I3LDS3|I3LDS3_PIG Uncharacterized protein OS=Sus scrofa GN=KRT10 PE=1 SV=1	11	9	0.1117	57991.9	4.93
		K.LAADDFR.T ! K.LAADDFR.S ! R.LAADDFR.L ! R.LAADDFR.T ! R.LAADDFR.V ! K.LAADDFR.I ! R.LAADDFR.M	807.4	0.00681	2	1	31.77	0	0.0411	0|0	tr|F1S0K4|F1S0K4_PIG/tr|F1S0K8|F1S0K8_PIG/tr|F1S0K6|F1S0K6_PIG/tr|I3LUM7|I3LUM7_PIG ! tr|F1S0K7|F1S0K7_PIG ! tr|F1RXG2|F1RXG2_PIG/tr|F1S0K1|F1S0K1_PIG/tr|F1RXF8|F1RXF8_PIG/tr|F1S0K2|F1S0K2_PIG/tr|I3L6B5|I3L6B5_PIG ! tr|F1S0J8|F1S0J8_PIG/tr|F1S0L1|F1S0L1_PIG ! tr|F1SGG1|F1SGG1_PIG/tr|A8D349|A8D349_PIG ! tr|I3LUJ7|I3LUJ7_PIG ! tr|I3LDS3|I3LDS3_PIG		4.21	0		0	2	MASCOT		T
		K.LAADDFR.T ! K.LAADDFR.S ! R.LAADDFR.L ! R.LAADDFR.T ! R.LAADDFR.V ! K.LAADDFR.I ! R.LAADDFR.M	807.4	0.00027	2	1	23.25	0	0.119	0|0	tr|F1S0K4|F1S0K4_PIG/tr|F1S0K8|F1S0K8_PIG/tr|F1S0K6|F1S0K6_PIG/tr|I3LUM7|I3LUM7_PIG ! tr|F1S0K7|F1S0K7_PIG ! tr|F1RXG2|F1RXG2_PIG/tr|F1S0K1|F1S0K1_PIG/tr|F1RXF8|F1RXF8_PIG/tr|F1S0K2|F1S0K2_PIG/tr|I3L6B5|I3L6B5_PIG ! tr|F1S0J8|F1S0J8_PIG/tr|F1S0L1|F1S0L1_PIG ! tr|F1SGG1|F1SGG1_PIG/tr|A8D349|A8D349_PIG ! tr|I3LUJ7|I3LUJ7_PIG ! tr|I3LDS3|I3LDS3_PIG		4.21	0		0	2	MASCOT		T
		K.SEITELR.R	847.452	-0.00078	2	1	25.16	0	0.251	0|0	tr|I3LDS3|I3LDS3_PIG		4.53	0		0	2	MASCOT		T
		K.SEITELRR.T	1003.55	-0.00087	3	1	27.35	0	0.0573	0|0	tr|I3LDS3|I3LDS3_PIG		5.86	1		0	2	MASCOT		T
		R.DAEAWFNEK.S	1109.49	0.0011	2	1	31.42	0	0.00617	0|0	tr|F1RXG1|F1RXG1_PIG/tr|I3LDS3|I3LDS3_PIG		4.14	0		0	2	MASCOT		T
		R.LASYLDK.V	809.44	-0.00018	2	1	35.4	0	0.00541	0|0	tr|I3LHI0|I3LHI0_PIG/tr|F1S0L1|F1S0L1_PIG/tr|F1RXG3|F1RXG3_PIG/tr|I3LDS3|I3LDS3_PIG/tr|F1S0K2|F1S0K2_PIG		5.84	0		0	2	MASCOT		T
		R.LASYLDKVR.A	1064.61	-0.00288	2	1	35.89	0	0.00626	0|0	tr|I3LHI0|I3LHI0_PIG/tr|F1S0L1|F1S0L1_PIG/tr|F1RXG3|F1RXG3_PIG/tr|I3LDS3|I3LDS3_PIG/tr|F1S0K2|F1S0K2_PIG		8.59	1		0	2	MASCOT		T
		R.LASYLDKVR.A	1064.61	-0.00052	3	1	38.3	0	0.00227	0|0	tr|I3LHI0|I3LHI0_PIG/tr|F1S0L1|F1S0L1_PIG/tr|F1RXG3|F1RXG3_PIG/tr|I3LDS3|I3LDS3_PIG/tr|F1S0K2|F1S0K2_PIG		8.59	1		0	2	MASCOT		T
		R.QSVEADINGLR.R ! R.QSVEADINGLR.K	1201.62	-0.00082	2	1	38.71	0	0.0032	0|0	tr|F1S0K1|F1S0K1_PIG/tr|I3LDS3|I3LDS3_PIG ! tr|F1RXF8|F1RXF8_PIG/tr|I3L6B5|I3L6B5_PIG		4.37	0		0	2	MASCOT		T
		R.SQYEQLAEQNR.R	1365.64	0.00119	2	1	54.66	0	4.67e-05	0|0	tr|I3LDS3|I3LDS3_PIG		4.53	0		0	2	MASCOT		T
		R.VLDELTLTK.T	1031.6	-0.00025	2	1	28.28	0	0.0305	0|0	tr|F1S0K1|F1S0K1_PIG/tr|I3LDS3|I3LDS3_PIG/tr|F1S0K2|F1S0K2_PIG		4.37	0		0	2	MASCOT		T
$2-1	tr|F1SGG6|F1SGG6_PIG Uncharacterized protein OS=Sus scrofa GN=KRT5 PE=1 SV=2	10	9	0.1174	63477.8	7.74
		K.FASFIDKVR.F ! K.FASFIDKVR.H ! K.FASFIDKVR.G	1082.6	0.00658	2	1	23.76	0	0.146	0|0	tr|I3LDM6|I3LDM6_PIG/tr|I3LNT6|I3LNT6_PIG/tr|I3L5C4|I3L5C4_PIG/tr|F1SGG6|F1SGG6_PIG/tr|I3LLY8|I3LLY8_PIG/tr|I3LQN8|I3LQN8_PIG/tr|F1SGG7|F1SGG7_PIG/tr|F1SGG9|F1SGG9_PIG/tr|F1SGI2|F1SGI2_PIG/tr|F1SGG4|F1SGG4_PIG/tr|Q2A6Z6|Q2A6Z6_PIG/tr|F1SGI7|F1SGI7_PIG ! tr|F1SGG2|F1SGG2_PIG ! tr|F1SGI5|F1SGI5_PIG		8.75	1		0	2	MASCOT		T
		K.GRLDSELR.N ! R.GRLDSELR.N ! R.GRLDSELR.S	945.511	-0.0007	3	1	35.14	0	0.0129	0|0	tr|I3LDM6|I3LDM6_PIG ! tr|F1SGG6|F1SGG6_PIG/tr|I3LLY8|I3LLY8_PIG ! tr|F1SGG9|F1SGG9_PIG		6.07	1		0	2	MASCOT		T
		K.LLEGEECR.M ! K.LLEGEECR.I ! K.LLEGEECR.L	1005.47	-0.00052	2	1	39.89	0	0.00145	0|0	tr|I3LDM6|I3LDM6_PIG/tr|I3LNT6|I3LNT6_PIG/tr|I3L5C4|I3L5C4_PIG/tr|I3LQN8|I3LQN8_PIG/tr|F1SGG7|F1SGG7_PIG/tr|F1SGG4|F1SGG4_PIG/tr|A5A759|A5A759_PIG ! tr|F1RFH3|F1RFH3_PIG ! tr|F1SGG6|F1SGG6_PIG/tr|F1SGG9|F1SGG9_PIG/tr|F1SGI7|F1SGI7_PIG		4.25	0		0	2	MASCOT		T
		K.NKYEDEINKR.T ! K.NKYEDEINKR.N	1308.65	-0.00124	3	1	20.36	0	0.223	0|0	tr|F1SGG6|F1SGG6_PIG/tr|F1SGG9|F1SGG9_PIG ! tr|I3LLY8|I3LLY8_PIG		6.18	2		0	2	MASCOT		T
		K.WTLLQEQGTK.T	1203.64	0.00022	2	1	62.87	0	1.6e-05	0|0	tr|F1SGG6|F1SGG6_PIG		6	0		0	2	MASCOT		T
		K.YEDEINKR.T ! K.YEDEINKR.N ! R.YEDEINKR.T	1066.52	0.00036	2	1	30.91	0	0.0154	0|0	tr|I3LDM6|I3LDM6_PIG/tr|F1SGG6|F1SGG6_PIG/tr|F1SGG9|F1SGG9_PIG/tr|F1SGG3|F1SGG3_PIG/tr|A5A759|A5A759_PIG/tr|A5A758|A5A758_PIG ! tr|I3LLY8|I3LLY8_PIG ! tr|F1SGI7|F1SGI7_PIG		4.68	1		0	2	MASCOT		T
		K.YEDEINKR.T ! K.YEDEINKR.N ! R.YEDEINKR.T	1066.52	-0.00045	3	1	31.71	0	0.0121	0|0	tr|I3LDM6|I3LDM6_PIG/tr|F1SGG6|F1SGG6_PIG/tr|F1SGG9|F1SGG9_PIG/tr|F1SGG3|F1SGG3_PIG/tr|A5A759|A5A759_PIG/tr|A5A758|A5A758_PIG ! tr|I3LLY8|I3LLY8_PIG ! tr|F1SGI7|F1SGI7_PIG		4.68	1		0	2	MASCOT		T
		R.GELALK.D ! K.GELALK.L	630.382	0.00935	2	1	21.61	0	0.406	0|0	tr|F1SGG6|F1SGG6_PIG/tr|F1SGI7|F1SGI7_PIG ! tr|F1RUX5|F1RUX5_PIG/tr|Q29292|Q29292_PIG		6	0		0	2	MASCOT		T
		R.SLYNLGGSKR.I	1094.6	-0.00041	2	1	27.84	0	0.0347	0|0	tr|F1SGG6|F1SGG6_PIG		9.99	1		0	2	MASCOT		T
		R.TEAESWYQTK.Y	1242.56	-0.00904	2	1	22.15	0	0.147	0|0	tr|F1SGG6|F1SGG6_PIG		4.53	0		0	2	MASCOT		T
$3-1	tr|I3LDM6|I3LDM6_PIG Uncharacterized protein OS=Sus scrofa GN=KRT3 PE=1 SV=1	10	8	0.0933	65137.2	8.03
		K.AQYEEIAQR.S	1107.54	-0.00059	2	1	34.01	0	0.00874	0|0	tr|I3LDM6|I3LDM6_PIG/tr|F1SGG3|F1SGG3_PIG/tr|A5A758|A5A758_PIG		4.53	0		0	2	MASCOT		T
		K.FASFIDKVR.F ! K.FASFIDKVR.H ! K.FASFIDKVR.G	1082.6	0.00658	2	1	23.76	0	0.146	0|0	tr|I3LDM6|I3LDM6_PIG/tr|I3LNT6|I3LNT6_PIG/tr|I3L5C4|I3L5C4_PIG/tr|F1SGG6|F1SGG6_PIG/tr|I3LLY8|I3LLY8_PIG/tr|I3LQN8|I3LQN8_PIG/tr|F1SGG7|F1SGG7_PIG/tr|F1SGG9|F1SGG9_PIG/tr|F1SGI2|F1SGI2_PIG/tr|F1SGG4|F1SGG4_PIG/tr|Q2A6Z6|Q2A6Z6_PIG/tr|F1SGI7|F1SGI7_PIG ! tr|F1SGG2|F1SGG2_PIG ! tr|F1SGI5|F1SGI5_PIG		8.75	1		0	2	MASCOT		T
		K.GRLDSELR.N ! R.GRLDSELR.N ! R.GRLDSELR.S	945.511	-0.0007	3	1	35.14	0	0.0129	0|0	tr|I3LDM6|I3LDM6_PIG ! tr|F1SGG6|F1SGG6_PIG/tr|I3LLY8|I3LLY8_PIG ! tr|F1SGG9|F1SGG9_PIG		6.07	1		0	2	MASCOT		T
		K.KYEDEINKR.T	1194.61	2e-05	3	1	52.47	0	0.000154	0|0	tr|I3LDM6|I3LDM6_PIG/tr|F1SGG3|F1SGG3_PIG/tr|A5A759|A5A759_PIG/tr|A5A758|A5A758_PIG		6.18	2		0	2	MASCOT		T
		K.KYEDEINKR.T	1194.61	0.00152	2	1	51.11	0	0.000209	0|0	tr|I3LDM6|I3LDM6_PIG/tr|F1SGG3|F1SGG3_PIG/tr|A5A759|A5A759_PIG/tr|A5A758|A5A758_PIG		6.18	2		0	2	MASCOT		T
		K.LLEGEECR.M ! K.LLEGEECR.I ! K.LLEGEECR.L	1005.47	-0.00052	2	1	39.89	0	0.00145	0|0	tr|I3LDM6|I3LDM6_PIG/tr|I3LNT6|I3LNT6_PIG/tr|I3L5C4|I3L5C4_PIG/tr|I3LQN8|I3LQN8_PIG/tr|F1SGG7|F1SGG7_PIG/tr|F1SGG4|F1SGG4_PIG/tr|A5A759|A5A759_PIG ! tr|F1RFH3|F1RFH3_PIG ! tr|F1SGG6|F1SGG6_PIG/tr|F1SGG9|F1SGG9_PIG/tr|F1SGI7|F1SGI7_PIG		4.25	0		0	2	MASCOT		T
		K.VELQAK.V	687.404	-4e-05	2	1	31.77	0	0.0231	0|0	tr|I3LDM6|I3LDM6_PIG/tr|I3L5C4|I3L5C4_PIG/tr|F1SGG7|F1SGG7_PIG/tr|F1SGG9|F1SGG9_PIG/tr|Q2A6Z6|Q2A6Z6_PIG/tr|F1SGG5|F1SGG5_PIG		5.97	0		0	2	MASCOT		T
		K.YEDEINKR.T ! K.YEDEINKR.N ! R.YEDEINKR.T	1066.52	0.00036	2	1	30.91	0	0.0154	0|0	tr|I3LDM6|I3LDM6_PIG/tr|F1SGG6|F1SGG6_PIG/tr|F1SGG9|F1SGG9_PIG/tr|F1SGG3|F1SGG3_PIG/tr|A5A759|A5A759_PIG/tr|A5A758|A5A758_PIG ! tr|I3LLY8|I3LLY8_PIG ! tr|F1SGI7|F1SGI7_PIG		4.68	1		0	2	MASCOT		T
		K.YEDEINKR.T ! K.YEDEINKR.N ! R.YEDEINKR.T	1066.52	-0.00045	3	1	31.71	0	0.0121	0|0	tr|I3LDM6|I3LDM6_PIG/tr|F1SGG6|F1SGG6_PIG/tr|F1SGG9|F1SGG9_PIG/tr|F1SGG3|F1SGG3_PIG/tr|A5A759|A5A759_PIG/tr|A5A758|A5A758_PIG ! tr|I3LLY8|I3LLY8_PIG ! tr|F1SGI7|F1SGI7_PIG		4.68	1		0	2	MASCOT		T
		R.TAAENEFVTLK.K	1222.63	0.00015	2	1	31.44	0	0.0224	0|0	tr|I3LDM6|I3LDM6_PIG		4.53	0		0	2	MASCOT		T
$4-1	tr|F1S0L1|F1S0L1_PIG Uncharacterized protein OS=Sus scrofa GN=KRT14 PE=1 SV=2	9	7	0.1095	51500.7	4.94
		K.ASLENSLEETK.G	1220.6	0.00128	2	1	23.63	0	0.113	0|0	tr|F1S0L1|F1S0L1_PIG		4.25	0		0	2	MASCOT		T
		K.LAADDFR.T ! K.LAADDFR.S ! R.LAADDFR.L ! R.LAADDFR.T ! R.LAADDFR.V ! K.LAADDFR.I ! R.LAADDFR.M	807.4	0.00681	2	1	31.77	0	0.0411	0|0	tr|F1S0K4|F1S0K4_PIG/tr|F1S0K8|F1S0K8_PIG/tr|F1S0K6|F1S0K6_PIG/tr|I3LUM7|I3LUM7_PIG ! tr|F1S0K7|F1S0K7_PIG ! tr|F1RXG2|F1RXG2_PIG/tr|F1S0K1|F1S0K1_PIG/tr|F1RXF8|F1RXF8_PIG/tr|F1S0K2|F1S0K2_PIG/tr|I3L6B5|I3L6B5_PIG ! tr|F1S0J8|F1S0J8_PIG/tr|F1S0L1|F1S0L1_PIG ! tr|F1SGG1|F1SGG1_PIG/tr|A8D349|A8D349_PIG ! tr|I3LUJ7|I3LUJ7_PIG ! tr|I3LDS3|I3LDS3_PIG		4.21	0		0	2	MASCOT		T
		K.LAADDFR.T ! K.LAADDFR.S ! R.LAADDFR.L ! R.LAADDFR.T ! R.LAADDFR.V ! K.LAADDFR.I ! R.LAADDFR.M	807.4	0.00027	2	1	23.25	0	0.119	0|0	tr|F1S0K4|F1S0K4_PIG/tr|F1S0K8|F1S0K8_PIG/tr|F1S0K6|F1S0K6_PIG/tr|I3LUM7|I3LUM7_PIG ! tr|F1S0K7|F1S0K7_PIG ! tr|F1RXG2|F1RXG2_PIG/tr|F1S0K1|F1S0K1_PIG/tr|F1RXF8|F1RXF8_PIG/tr|F1S0K2|F1S0K2_PIG/tr|I3L6B5|I3L6B5_PIG ! tr|F1S0J8|F1S0J8_PIG/tr|F1S0L1|F1S0L1_PIG ! tr|F1SGG1|F1SGG1_PIG/tr|A8D349|A8D349_PIG ! tr|I3LUJ7|I3LUJ7_PIG ! tr|I3LDS3|I3LDS3_PIG		4.21	0		0	2	MASCOT		T
		K.SEISELRR.T	989.537	0.00023	3	1	31.13	0	0.0256	0|0	tr|F1S0L1|F1S0L1_PIG		5.86	1		0	2	MASCOT		T
		K.TRLEQEIATYR.N ! K.TRLEQEIATYR.R ! K.TRLEQEIATYR.S	1379.73	-0.00028	3	1	33.09	0	0.0135	0|0	tr|F1S0J8|F1S0J8_PIG ! tr|F1RXG4|F1RXG4_PIG/tr|F1S0L1|F1S0L1_PIG/tr|F1S0J9|F1S0J9_PIG ! tr|F1S0K1|F1S0K1_PIG/tr|F1S0K2|F1S0K2_PIG		5.81	1		0	2	MASCOT		T
		R.LASYLDK.V	809.44	-0.00018	2	1	35.4	0	0.00541	0|0	tr|I3LHI0|I3LHI0_PIG/tr|F1S0L1|F1S0L1_PIG/tr|F1RXG3|F1RXG3_PIG/tr|I3LDS3|I3LDS3_PIG/tr|F1S0K2|F1S0K2_PIG		5.84	0		0	2	MASCOT		T
		R.LASYLDKVR.A	1064.61	-0.00288	2	1	35.89	0	0.00626	0|0	tr|I3LHI0|I3LHI0_PIG/tr|F1S0L1|F1S0L1_PIG/tr|F1RXG3|F1RXG3_PIG/tr|I3LDS3|I3LDS3_PIG/tr|F1S0K2|F1S0K2_PIG		8.59	1		0	2	MASCOT		T
		R.LASYLDKVR.A	1064.61	-0.00052	3	1	38.3	0	0.00227	0|0	tr|I3LHI0|I3LHI0_PIG/tr|F1S0L1|F1S0L1_PIG/tr|F1RXG3|F1RXG3_PIG/tr|I3LDS3|I3LDS3_PIG/tr|F1S0K2|F1S0K2_PIG		8.59	1		0	2	MASCOT		T
		R.TEELNR.E ! K.TEELNR.E ! K.TEELNR.Q ! K.TEELNR.Y	761.379	0.00606	2	1	31.41	0	0.0609	0|0	tr|F1S0J8|F1S0J8_PIG ! tr|F1S0L1|F1S0L1_PIG ! tr|F1SIT4|F1SIT4_PIG ! tr|I3LDM0|I3LDM0_PIG		4.53	0		0	2	MASCOT		T
$5-1	tr|F1SGG9|F1SGG9_PIG Uncharacterized protein OS=Sus scrofa GN=LOC100737483 PE=1 SV=2	8	7	0.0912	60069.2	8.54
		K.FASFIDKVR.F ! K.FASFIDKVR.H ! K.FASFIDKVR.G	1082.6	0.00658	2	1	23.76	0	0.146	0|0	tr|I3LDM6|I3LDM6_PIG/tr|I3LNT6|I3LNT6_PIG/tr|I3L5C4|I3L5C4_PIG/tr|F1SGG6|F1SGG6_PIG/tr|I3LLY8|I3LLY8_PIG/tr|I3LQN8|I3LQN8_PIG/tr|F1SGG7|F1SGG7_PIG/tr|F1SGG9|F1SGG9_PIG/tr|F1SGI2|F1SGI2_PIG/tr|F1SGG4|F1SGG4_PIG/tr|Q2A6Z6|Q2A6Z6_PIG/tr|F1SGI7|F1SGI7_PIG ! tr|F1SGG2|F1SGG2_PIG ! tr|F1SGI5|F1SGI5_PIG		8.75	1		0	2	MASCOT		T
		K.GRLDSELR.N ! R.GRLDSELR.N ! R.GRLDSELR.S	945.511	-0.0007	3	1	35.14	0	0.0129	0|0	tr|I3LDM6|I3LDM6_PIG ! tr|F1SGG6|F1SGG6_PIG/tr|I3LLY8|I3LLY8_PIG ! tr|F1SGG9|F1SGG9_PIG		6.07	1		0	2	MASCOT		T
		K.LLEGEECR.M ! K.LLEGEECR.I ! K.LLEGEECR.L	1005.47	-0.00052	2	1	39.89	0	0.00145	0|0	tr|I3LDM6|I3LDM6_PIG/tr|I3LNT6|I3LNT6_PIG/tr|I3L5C4|I3L5C4_PIG/tr|I3LQN8|I3LQN8_PIG/tr|F1SGG7|F1SGG7_PIG/tr|F1SGG4|F1SGG4_PIG/tr|A5A759|A5A759_PIG ! tr|F1RFH3|F1RFH3_PIG ! tr|F1SGG6|F1SGG6_PIG/tr|F1SGG9|F1SGG9_PIG/tr|F1SGI7|F1SGI7_PIG		4.25	0		0	2	MASCOT		T
		K.NKYEDEINKR.T ! K.NKYEDEINKR.N	1308.65	-0.00124	3	1	20.36	0	0.223	0|0	tr|F1SGG6|F1SGG6_PIG/tr|F1SGG9|F1SGG9_PIG ! tr|I3LLY8|I3LLY8_PIG		6.18	2		0	2	MASCOT		T
		K.VELQAK.V	687.404	-4e-05	2	1	31.77	0	0.0231	0|0	tr|I3LDM6|I3LDM6_PIG/tr|I3L5C4|I3L5C4_PIG/tr|F1SGG7|F1SGG7_PIG/tr|F1SGG9|F1SGG9_PIG/tr|Q2A6Z6|Q2A6Z6_PIG/tr|F1SGG5|F1SGG5_PIG		5.97	0		0	2	MASCOT		T
		K.YEDEINKR.T ! K.YEDEINKR.N ! R.YEDEINKR.T	1066.52	0.00036	2	1	30.91	0	0.0154	0|0	tr|I3LDM6|I3LDM6_PIG/tr|F1SGG6|F1SGG6_PIG/tr|F1SGG9|F1SGG9_PIG/tr|F1SGG3|F1SGG3_PIG/tr|A5A759|A5A759_PIG/tr|A5A758|A5A758_PIG ! tr|I3LLY8|I3LLY8_PIG ! tr|F1SGI7|F1SGI7_PIG		4.68	1		0	2	MASCOT		T
		K.YEDEINKR.T ! K.YEDEINKR.N ! R.YEDEINKR.T	1066.52	-0.00045	3	1	31.71	0	0.0121	0|0	tr|I3LDM6|I3LDM6_PIG/tr|F1SGG6|F1SGG6_PIG/tr|F1SGG9|F1SGG9_PIG/tr|F1SGG3|F1SGG3_PIG/tr|A5A759|A5A759_PIG/tr|A5A758|A5A758_PIG ! tr|I3LLY8|I3LLY8_PIG ! tr|F1SGI7|F1SGI7_PIG		4.68	1		0	2	MASCOT		T
		R.SGFSTVSVSR.S	1026.52	-0.00158	2	1	30.75	0	0.0206	0|0	tr|F1SGG9|F1SGG9_PIG		9.47	0		0	2	MASCOT		T
$6-1	tr|F1S0K2|F1S0K2_PIG Uncharacterized protein OS=Sus scrofa GN=KRT15 PE=1 SV=1	7	5	0.0783	49416.4	4.87
		K.LAADDFR.T ! K.LAADDFR.S ! R.LAADDFR.L ! R.LAADDFR.T ! R.LAADDFR.V ! K.LAADDFR.I ! R.LAADDFR.M	807.4	0.00681	2	1	31.77	0	0.0411	0|0	tr|F1S0K4|F1S0K4_PIG/tr|F1S0K8|F1S0K8_PIG/tr|F1S0K6|F1S0K6_PIG/tr|I3LUM7|I3LUM7_PIG ! tr|F1S0K7|F1S0K7_PIG ! tr|F1RXG2|F1RXG2_PIG/tr|F1S0K1|F1S0K1_PIG/tr|F1RXF8|F1RXF8_PIG/tr|F1S0K2|F1S0K2_PIG/tr|I3L6B5|I3L6B5_PIG ! tr|F1S0J8|F1S0J8_PIG/tr|F1S0L1|F1S0L1_PIG ! tr|F1SGG1|F1SGG1_PIG/tr|A8D349|A8D349_PIG ! tr|I3LUJ7|I3LUJ7_PIG ! tr|I3LDS3|I3LDS3_PIG		4.21	0		0	2	MASCOT		T
		K.LAADDFR.T ! K.LAADDFR.S ! R.LAADDFR.L ! R.LAADDFR.T ! R.LAADDFR.V ! K.LAADDFR.I ! R.LAADDFR.M	807.4	0.00027	2	1	23.25	0	0.119	0|0	tr|F1S0K4|F1S0K4_PIG/tr|F1S0K8|F1S0K8_PIG/tr|F1S0K6|F1S0K6_PIG/tr|I3LUM7|I3LUM7_PIG ! tr|F1S0K7|F1S0K7_PIG ! tr|F1RXG2|F1RXG2_PIG/tr|F1S0K1|F1S0K1_PIG/tr|F1RXF8|F1RXF8_PIG/tr|F1S0K2|F1S0K2_PIG/tr|I3L6B5|I3L6B5_PIG ! tr|F1S0J8|F1S0J8_PIG/tr|F1S0L1|F1S0L1_PIG ! tr|F1SGG1|F1SGG1_PIG/tr|A8D349|A8D349_PIG ! tr|I3LUJ7|I3LUJ7_PIG ! tr|I3LDS3|I3LDS3_PIG		4.21	0		0	2	MASCOT		T
		K.TRLEQEIATYR.N ! K.TRLEQEIATYR.R ! K.TRLEQEIATYR.S	1379.73	-0.00028	3	1	33.09	0	0.0135	0|0	tr|F1S0J8|F1S0J8_PIG ! tr|F1RXG4|F1RXG4_PIG/tr|F1S0L1|F1S0L1_PIG/tr|F1S0J9|F1S0J9_PIG ! tr|F1S0K1|F1S0K1_PIG/tr|F1S0K2|F1S0K2_PIG		5.81	1		0	2	MASCOT		T
		R.LASYLDK.V	809.44	-0.00018	2	1	35.4	0	0.00541	0|0	tr|I3LHI0|I3LHI0_PIG/tr|F1S0L1|F1S0L1_PIG/tr|F1RXG3|F1RXG3_PIG/tr|I3LDS3|I3LDS3_PIG/tr|F1S0K2|F1S0K2_PIG		5.84	0		0	2	MASCOT		T
		R.LASYLDKVR.A	1064.61	-0.00288	2	1	35.89	0	0.00626	0|0	tr|I3LHI0|I3LHI0_PIG/tr|F1S0L1|F1S0L1_PIG/tr|F1RXG3|F1RXG3_PIG/tr|I3LDS3|I3LDS3_PIG/tr|F1S0K2|F1S0K2_PIG		8.59	1		0	2	MASCOT		T
		R.LASYLDKVR.A	1064.61	-0.00052	3	1	38.3	0	0.00227	0|0	tr|I3LHI0|I3LHI0_PIG/tr|F1S0L1|F1S0L1_PIG/tr|F1RXG3|F1RXG3_PIG/tr|I3LDS3|I3LDS3_PIG/tr|F1S0K2|F1S0K2_PIG		8.59	1		0	2	MASCOT		T
		R.VLDELTLTK.T	1031.6	-0.00025	2	1	28.28	0	0.0305	0|0	tr|F1S0K1|F1S0K1_PIG/tr|I3LDS3|I3LDS3_PIG/tr|F1S0K2|F1S0K2_PIG		4.37	0		0	2	MASCOT		T
$7-1	tr|F1SGI7|F1SGI7_PIG Uncharacterized protein OS=Sus scrofa GN=KRT75 PE=1 SV=2	6	5	0.0672	65107.8	9.27
		K.FASFIDKVR.F ! K.FASFIDKVR.H ! K.FASFIDKVR.G	1082.6	0.00658	2	1	23.76	0	0.146	0|0	tr|I3LDM6|I3LDM6_PIG/tr|I3LNT6|I3LNT6_PIG/tr|I3L5C4|I3L5C4_PIG/tr|F1SGG6|F1SGG6_PIG/tr|I3LLY8|I3LLY8_PIG/tr|I3LQN8|I3LQN8_PIG/tr|F1SGG7|F1SGG7_PIG/tr|F1SGG9|F1SGG9_PIG/tr|F1SGI2|F1SGI2_PIG/tr|F1SGG4|F1SGG4_PIG/tr|Q2A6Z6|Q2A6Z6_PIG/tr|F1SGI7|F1SGI7_PIG ! tr|F1SGG2|F1SGG2_PIG ! tr|F1SGI5|F1SGI5_PIG		8.75	1		0	2	MASCOT		T
		K.LLEGEECR.M ! K.LLEGEECR.I ! K.LLEGEECR.L	1005.47	-0.00052	2	1	39.89	0	0.00145	0|0	tr|I3LDM6|I3LDM6_PIG/tr|I3LNT6|I3LNT6_PIG/tr|I3L5C4|I3L5C4_PIG/tr|I3LQN8|I3LQN8_PIG/tr|F1SGG7|F1SGG7_PIG/tr|F1SGG4|F1SGG4_PIG/tr|A5A759|A5A759_PIG ! tr|F1RFH3|F1RFH3_PIG ! tr|F1SGG6|F1SGG6_PIG/tr|F1SGG9|F1SGG9_PIG/tr|F1SGI7|F1SGI7_PIG		4.25	0		0	2	MASCOT		T
		K.YEDEINKR.T ! K.YEDEINKR.N ! R.YEDEINKR.T	1066.52	0.00036	2	1	30.91	0	0.0154	0|0	tr|I3LDM6|I3LDM6_PIG/tr|F1SGG6|F1SGG6_PIG/tr|F1SGG9|F1SGG9_PIG/tr|F1SGG3|F1SGG3_PIG/tr|A5A759|A5A759_PIG/tr|A5A758|A5A758_PIG ! tr|I3LLY8|I3LLY8_PIG ! tr|F1SGI7|F1SGI7_PIG		4.68	1		0	2	MASCOT		T
		K.YEDEINKR.T ! K.YEDEINKR.N ! R.YEDEINKR.T	1066.52	-0.00045	3	1	31.71	0	0.0121	0|0	tr|I3LDM6|I3LDM6_PIG/tr|F1SGG6|F1SGG6_PIG/tr|F1SGG9|F1SGG9_PIG/tr|F1SGG3|F1SGG3_PIG/tr|A5A759|A5A759_PIG/tr|A5A758|A5A758_PIG ! tr|I3LLY8|I3LLY8_PIG ! tr|F1SGI7|F1SGI7_PIG		4.68	1		0	2	MASCOT		T
		K.YEELQVTAGR.H	1165.58	0.00024	2	1	66.41	0	6e-06	0|0	tr|F1SGI7|F1SGI7_PIG		4.53	0		0	2	MASCOT		T
		R.GELALK.D ! K.GELALK.L	630.382	0.00935	2	1	21.61	0	0.406	0|0	tr|F1SGG6|F1SGG6_PIG/tr|F1SGI7|F1SGI7_PIG ! tr|F1RUX5|F1RUX5_PIG/tr|Q29292|Q29292_PIG		6	0		0	2	MASCOT		T
$8-1	tr|I3LLY8|I3LLY8_PIG Uncharacterized protein OS=Sus scrofa GN=KRT79 PE=1 SV=1	6	5	0.0598	57900.9	6.45
		K.EDLAR.L ! R.EDLAR.K ! K.EDLAR.A ! R.EDLAR.R	603.31	-0.00308	2	1	43.66	0	0.00393	0|0	tr|I3LLY8|I3LLY8_PIG/tr|F1SGG3|F1SGG3_PIG/tr|A5A758|A5A758_PIG ! tr|I3LKM5|I3LKM5_PIG ! tr|F1S8C7|F1S8C7_PIG/tr|F1RR90|F1RR90_PIG/tr|F1SCX8|F1SCX8_PIG ! tr|F1RSD4|F1RSD4_PIG/tr|F2Z538|F2Z538_PIG		4.37	0		0	2	MASCOT		T
		K.FASFIDKVR.F ! K.FASFIDKVR.H ! K.FASFIDKVR.G	1082.6	0.00658	2	1	23.76	0	0.146	0|0	tr|I3LDM6|I3LDM6_PIG/tr|I3LNT6|I3LNT6_PIG/tr|I3L5C4|I3L5C4_PIG/tr|F1SGG6|F1SGG6_PIG/tr|I3LLY8|I3LLY8_PIG/tr|I3LQN8|I3LQN8_PIG/tr|F1SGG7|F1SGG7_PIG/tr|F1SGG9|F1SGG9_PIG/tr|F1SGI2|F1SGI2_PIG/tr|F1SGG4|F1SGG4_PIG/tr|Q2A6Z6|Q2A6Z6_PIG/tr|F1SGI7|F1SGI7_PIG ! tr|F1SGG2|F1SGG2_PIG ! tr|F1SGI5|F1SGI5_PIG		8.75	1		0	2	MASCOT		T
		K.GRLDSELR.N ! R.GRLDSELR.N ! R.GRLDSELR.S	945.511	-0.0007	3	1	35.14	0	0.0129	0|0	tr|I3LDM6|I3LDM6_PIG ! tr|F1SGG6|F1SGG6_PIG/tr|I3LLY8|I3LLY8_PIG ! tr|F1SGG9|F1SGG9_PIG		6.07	1		0	2	MASCOT		T
		K.NKYEDEINKR.T ! K.NKYEDEINKR.N	1308.65	-0.00124	3	1	20.36	0	0.223	0|0	tr|F1SGG6|F1SGG6_PIG/tr|F1SGG9|F1SGG9_PIG ! tr|I3LLY8|I3LLY8_PIG		6.18	2		0	2	MASCOT		T
		K.YEDEINKR.T ! K.YEDEINKR.N ! R.YEDEINKR.T	1066.52	0.00036	2	1	30.91	0	0.0154	0|0	tr|I3LDM6|I3LDM6_PIG/tr|F1SGG6|F1SGG6_PIG/tr|F1SGG9|F1SGG9_PIG/tr|F1SGG3|F1SGG3_PIG/tr|A5A759|A5A759_PIG/tr|A5A758|A5A758_PIG ! tr|I3LLY8|I3LLY8_PIG ! tr|F1SGI7|F1SGI7_PIG		4.68	1		0	2	MASCOT		T
		K.YEDEINKR.T ! K.YEDEINKR.N ! R.YEDEINKR.T	1066.52	-0.00045	3	1	31.71	0	0.0121	0|0	tr|I3LDM6|I3LDM6_PIG/tr|F1SGG6|F1SGG6_PIG/tr|F1SGG9|F1SGG9_PIG/tr|F1SGG3|F1SGG3_PIG/tr|A5A759|A5A759_PIG/tr|A5A758|A5A758_PIG ! tr|I3LLY8|I3LLY8_PIG ! tr|F1SGI7|F1SGI7_PIG		4.68	1		0	2	MASCOT		T
$9-1	sp|P08835|ALBU_PIG Serum albumin OS=Sus scrofa GN=ALB PE=1 SV=2	5	5	0.0725	69691.4	6.08
$9-2	tr|A2THZ2|A2THZ2_PIG Albumin (Fragment) OS=Sus scrofa domesticus PE=2 SV=1	5	5	0.0725	69598.2	5.92
$9-3	tr|F1RUN2|F1RUN2_PIG Serum albumin OS=Sus scrofa GN=ALB PE=1 SV=1	5	5	0.0725	69669.4	5.98
		K.ECCHGDLLECADDR.A	1749.66	0.00709	3	1	21.75	0	0.00802	0|0	sp|P08835|ALBU_PIG/tr|F1RUN2|F1RUN2_PIG/tr|A2THZ2|A2THZ2_PIG		4.1	0		0	2	MASCOT		T
		K.KQTALVELLK.H	1142.71	-0.00034	3	1	32.27	0	0.00634	0|0	sp|P08835|ALBU_PIG/tr|F1RUN2|F1RUN2_PIG/tr|A2THZ2|A2THZ2_PIG		8.59	1		0	2	MASCOT		T
		K.LGEYGFQNALIVR.Y	1479.8	0.00168	2	1	87.02	0	4.73e-08	0|0	sp|P08835|ALBU_PIG/tr|F1RUN2|F1RUN2_PIG/tr|A2THZ2|A2THZ2_PIG		6	0		0	2	MASCOT		T
		K.QTALVELLK.H	1014.62	-0.00029	2	1	55.46	0	5.55e-05	0|0	sp|P08835|ALBU_PIG/tr|F1RUN2|F1RUN2_PIG/tr|A2THZ2|A2THZ2_PIG		6	0		0	2	MASCOT		T
		R.YIYEIAR.R ! K.YLYEIAR.R	927.493	-0.00012	2	1	22.56	0	0.115	0|0	sp|Q8MJ76|FETA_PIG/tr|K7GNM1|K7GNM1_PIG ! sp|P08835|ALBU_PIG/tr|F1RUN2|F1RUN2_PIG/tr|A2THZ2|A2THZ2_PIG		6	0		0	2	MASCOT		T
$10-1	tr|F1SNY2|F1SNY2_PIG 60S ribosomal protein L3 OS=Sus scrofa GN=RPL3 PE=1 SV=2	5	5	0.0769	46122.3	10.21
		K.AGM*THIVR.E	900.472	-0.00345	3	1	23.99	0	0.066	0|0	tr|F1SNY2|F1SNY2_PIG		9.8	0	15.994919 Oxidation (M)	0	2	MASCOT		T
		K.ILPIR.A ! R.LIPLR.V ! R.LLPLR.E ! K.LLPLR.A ! K.LLPLR.R ! K.LLPLR.E ! R.LLPLR.Q ! R.LLPLR.S ! R.LLPLR.G	611.424	-0.00884	2	1	33.97	0	0.000922	0|0	tr|I3L9Z7|I3L9Z7_PIG/tr|M9NIH8|M9NIH8_PIG/tr|B9A0N2|B9A0N2_PIG/tr|B4ZYI5|B4ZYI5_PIG/tr|I3L680|I3L680_PIG ! tr|I3LE10|I3LE10_PIG ! sp|Q95252|ADRB3_PIG/tr|A0A8J3|A0A8J3_PIG/tr|A0A8J1|A0A8J1_PIG/tr|A0A8J4|A0A8J4_PIG/tr|A0A8J5|A0A8J5_PIG ! tr|F1SAH1|F1SAH1_PIG/tr|E7CF08|E7CF08_PIG ! tr|F1S593|F1S593_PIG/tr|F1RRW8|F1RRW8_PIG ! tr|I3LC34|I3LC34_PIG/tr|F1RZQ1|F1RZQ1_PIG ! tr|F1SNY2|F1SNY2_PIG ! tr|F1S3I…		9.75	0		0	2	MASCOT		T
		K.LDWAR.E	660.346	0.00013	2	1	24.79	0	0.0913	0|0	tr|F1SNY2|F1SNY2_PIG		5.84	0		0	2	MASCOT		T
		K.SLLVQTK.R	788.488	-0.0051	2	1	29.71	0	0.0175	0|0	tr|F1SNY2|F1SNY2_PIG		8.47	0		0	2	MASCOT		T
		K.YCQVIR.V	838.424	-0.00057	2	1	21.14	0	0.121	0|0	tr|F1SNY2|F1SNY2_PIG		8.22	0		0	2	MASCOT		T
$11-1	tr|F2Z567|F2Z567_PIG Uncharacterized protein OS=Sus scrofa GN=RPL8 PE=1 SV=1	5	5	0.1518	28024.3	11.04
$11-2	tr|A0A0B8S017|A0A0B8S017_PIG Ribosomal protein L8 OS=Sus scrofa domesticus GN=RPL8 PE=3 SV=1	5	5	0.1518	28024.3	11.04
$11-3	tr|K7GLA0|K7GLA0_PIG Uncharacterized protein OS=Sus scrofa GN=RPL8 PE=1 SV=1	5	5	0.1765	23887.5	11.23
$11-4	tr|K7GQ66|K7GQ66_PIG Uncharacterized protein OS=Sus scrofa GN=RPL8 PE=1 SV=1	5	5	0.2653	16051.5	11.89
$11-5	tr|K7GST6|K7GST6_PIG Uncharacterized protein OS=Sus scrofa GN=RPL8 PE=1 SV=1	5	5	0.2635	16179.7	11.89
		K.GAGSVFR.A	693.368	0.00021	2	1	31.88	0	0.0137	0|0	tr|K7GNM9|K7GNM9_PIG/tr|K7GQ66|K7GQ66_PIG/tr|K7GNY4|K7GNY4_PIG/tr|F2Z567|F2Z567_PIG/tr|K7GRF2|K7GRF2_PIG/tr|K7GST6|K7GST6_PIG/tr|K7GMQ4|K7GMQ4_PIG/tr|K7GL68|K7GL68_PIG/tr|K7GLA0|K7GLA0_PIG/tr|A0A0B8S017|A0A0B8S017_PIG		9.75	0		0	2	MASCOT		T
		K.VGLIAAR.R	699.451	0.00035	2	1	32.11	0	0.00652	0|0	tr|K7GQ66|K7GQ66_PIG/tr|K7GNY4|K7GNY4_PIG/tr|F2Z567|F2Z567_PIG/tr|K7GSL7|K7GSL7_PIG/tr|K7GST6|K7GST6_PIG/tr|K7GLA0|K7GLA0_PIG/tr|A0A0B8S017|A0A0B8S017_PIG		9.72	0		0	2	MASCOT		T
		K.VISSANR.A	746.416	0.00279	2	1	21.45	0	0.49	0|0	tr|K7GQ66|K7GQ66_PIG/tr|F2Z567|F2Z567_PIG/tr|K7GRF2|K7GRF2_PIG/tr|K7GSL7|K7GSL7_PIG/tr|K7GST6|K7GST6_PIG/tr|K7GLA0|K7GLA0_PIG/tr|A0A0B8S017|A0A0B8S017_PIG		9.72	0		0	2	MASCOT		T
		R.AVVGVVAGGGR.I	941.553	-1e-05	2	1	44.71	0	0.0012	0|0	tr|K7GQ66|K7GQ66_PIG/tr|K7GNY4|K7GNY4_PIG/tr|F2Z567|F2Z567_PIG/tr|K7GRF2|K7GRF2_PIG/tr|K7GSL7|K7GSL7_PIG/tr|K7GST6|K7GST6_PIG/tr|K7GLA0|K7GLA0_PIG/tr|A0A0B8S017|A0A0B8S017_PIG		9.8	0		0	2	MASCOT		T
		R.IDKPILK.A	826.54	-0.00138	2	1	21.91	0	0.0329	0|0	tr|K7GQ66|K7GQ66_PIG/tr|K7GNY4|K7GNY4_PIG/tr|F2Z567|F2Z567_PIG/tr|K7GSL7|K7GSL7_PIG/tr|K7GST6|K7GST6_PIG/tr|K7GLA0|K7GLA0_PIG/tr|A0A0B8S017|A0A0B8S017_PIG		8.59	0		0	2	MASCOT		T
$12-1	tr|F1S0K1|F1S0K1_PIG Uncharacterized protein OS=Sus scrofa GN=KRT13 PE=1 SV=1	5	4	0.0837	49193.1	4.88
		K.LAADDFR.T ! K.LAADDFR.S ! R.LAADDFR.L ! R.LAADDFR.T ! R.LAADDFR.V ! K.LAADDFR.I ! R.LAADDFR.M	807.4	0.00681	2	1	31.77	0	0.0411	0|0	tr|F1S0K4|F1S0K4_PIG/tr|F1S0K8|F1S0K8_PIG/tr|F1S0K6|F1S0K6_PIG/tr|I3LUM7|I3LUM7_PIG ! tr|F1S0K7|F1S0K7_PIG ! tr|F1RXG2|F1RXG2_PIG/tr|F1S0K1|F1S0K1_PIG/tr|F1RXF8|F1RXF8_PIG/tr|F1S0K2|F1S0K2_PIG/tr|I3L6B5|I3L6B5_PIG ! tr|F1S0J8|F1S0J8_PIG/tr|F1S0L1|F1S0L1_PIG ! tr|F1SGG1|F1SGG1_PIG/tr|A8D349|A8D349_PIG ! tr|I3LUJ7|I3LUJ7_PIG ! tr|I3LDS3|I3LDS3_PIG		4.21	0		0	2	MASCOT		T
		K.LAADDFR.T ! K.LAADDFR.S ! R.LAADDFR.L ! R.LAADDFR.T ! R.LAADDFR.V ! K.LAADDFR.I ! R.LAADDFR.M	807.4	0.00027	2	1	23.25	0	0.119	0|0	tr|F1S0K4|F1S0K4_PIG/tr|F1S0K8|F1S0K8_PIG/tr|F1S0K6|F1S0K6_PIG/tr|I3LUM7|I3LUM7_PIG ! tr|F1S0K7|F1S0K7_PIG ! tr|F1RXG2|F1RXG2_PIG/tr|F1S0K1|F1S0K1_PIG/tr|F1RXF8|F1RXF8_PIG/tr|F1S0K2|F1S0K2_PIG/tr|I3L6B5|I3L6B5_PIG ! tr|F1S0J8|F1S0J8_PIG/tr|F1S0L1|F1S0L1_PIG ! tr|F1SGG1|F1SGG1_PIG/tr|A8D349|A8D349_PIG ! tr|I3LUJ7|I3LUJ7_PIG ! tr|I3LDS3|I3LDS3_PIG		4.21	0		0	2	MASCOT		T
		K.TRLEQEIATYR.N ! K.TRLEQEIATYR.R ! K.TRLEQEIATYR.S	1379.73	-0.00028	3	1	33.09	0	0.0135	0|0	tr|F1S0J8|F1S0J8_PIG ! tr|F1RXG4|F1RXG4_PIG/tr|F1S0L1|F1S0L1_PIG/tr|F1S0J9|F1S0J9_PIG ! tr|F1S0K1|F1S0K1_PIG/tr|F1S0K2|F1S0K2_PIG		5.81	1		0	2	MASCOT		T
		R.QSVEADINGLR.R ! R.QSVEADINGLR.K	1201.62	-0.00082	2	1	38.71	0	0.0032	0|0	tr|F1S0K1|F1S0K1_PIG/tr|I3LDS3|I3LDS3_PIG ! tr|F1RXF8|F1RXF8_PIG/tr|I3L6B5|I3L6B5_PIG		4.37	0		0	2	MASCOT		T
		R.VLDELTLTK.T	1031.6	-0.00025	2	1	28.28	0	0.0305	0|0	tr|F1S0K1|F1S0K1_PIG/tr|I3LDS3|I3LDS3_PIG/tr|F1S0K2|F1S0K2_PIG		4.37	0		0	2	MASCOT		T
$13-1	tr|F1SRS2|F1SRS2_PIG Uncharacterized protein OS=Sus scrofa GN=LOC100302368 PE=3 SV=1	22	3	0.1057	25895.1	6.85
$13-2	sp|P00761|TRYP_PIG Trypsin OS=Sus scrofa PE=1 SV=1	22	3	0.1126	24409.2	7
$13-3	tr|C5IWV5|C5IWV5_PIG Trypsinogen OS=Sus scrofa PE=2 SV=1	22	3	0.1057	25881	6.85
		K.LSSPATLNSR.V	1045.56	-0.00092	2	1	60.21	0	3.13e-05	0|0	sp|P00761|TRYP_PIG/tr|C5IWV5|C5IWV5_PIG/tr|F1SRS2|F1SRS2_PIG		9.75	0		0	2	MASCOT		T
		K.LSSPATLNSR.V	1045.56	0.00818	3	1	21.29	0	0.56	0|0	sp|P00761|TRYP_PIG/tr|C5IWV5|C5IWV5_PIG/tr|F1SRS2|F1SRS2_PIG		9.75	0		0	2	MASCOT		T
		K.LSSPATLNSR.V	1045.56	-0.0091	2	1	49.55	0	0.000841	0|0	sp|P00761|TRYP_PIG/tr|C5IWV5|C5IWV5_PIG/tr|F1SRS2|F1SRS2_PIG		9.75	0		0	2	MASCOT		T
		K.LSSPATLNSR.V	1045.56	-0.0091	2	1	39.67	0	0.00818	0|0	sp|P00761|TRYP_PIG/tr|C5IWV5|C5IWV5_PIG/tr|F1SRS2|F1SRS2_PIG		9.75	0		0	2	MASCOT		T
		K.LSSPATLNSR.V	1045.56	0.00018	2	1	33.59	0	0.0145	0|0	sp|P00761|TRYP_PIG/tr|C5IWV5|C5IWV5_PIG/tr|F1SRS2|F1SRS2_PIG		9.75	0		0	2	MASCOT		T
		K.LSSPATLNSR.V	1045.56	-0.0091	2	1	20.69	0	0.647	0|0	sp|P00761|TRYP_PIG/tr|C5IWV5|C5IWV5_PIG/tr|F1SRS2|F1SRS2_PIG		9.75	0		0	2	MASCOT		T
		K.NKPGVYTK.V	906.504	-0.00013	3	1	30.11	0	0.024	0|0	sp|P00761|TRYP_PIG/tr|C5IWV5|C5IWV5_PIG/tr|F1SRS2|F1SRS2_PIG/tr|F1RUS5|F1RUS5_PIG		9.7	0		0	2	MASCOT		T
		K.NKPGVYTK.V	906.504	-0.00011	2	1	26.05	0	0.0612	0|0	sp|P00761|TRYP_PIG/tr|C5IWV5|C5IWV5_PIG/tr|F1SRS2|F1SRS2_PIG/tr|F1RUS5|F1RUS5_PIG		9.7	0		0	2	MASCOT		T
		R.VATVSLPR.S	842.509	0.00044	2	1	56.3	0	4.59e-05	0|0	sp|P00761|TRYP_PIG/tr|C5IWV5|C5IWV5_PIG/tr|F1SRS2|F1SRS2_PIG		9.72	0		0	2	MASCOT		T
		R.VATVSLPR.S	842.509	-0.00116	2	1	51.18	0	0.000149	0|0	sp|P00761|TRYP_PIG/tr|C5IWV5|C5IWV5_PIG/tr|F1SRS2|F1SRS2_PIG		9.72	0		0	2	MASCOT		T
		R.VATVSLPR.S	842.509	-0.00038	2	1	49.4	0	0.000224	0|0	sp|P00761|TRYP_PIG/tr|C5IWV5|C5IWV5_PIG/tr|F1SRS2|F1SRS2_PIG		9.72	0		0	2	MASCOT		T
		R.VATVSLPR.S	842.509	-0.00082	2	1	49.66	0	0.000211	0|0	sp|P00761|TRYP_PIG/tr|C5IWV5|C5IWV5_PIG/tr|F1SRS2|F1SRS2_PIG		9.72	0		0	2	MASCOT		T
		R.VATVSLPR.S	842.509	-0.00074	2	1	58.04	0	3.06e-05	0|0	sp|P00761|TRYP_PIG/tr|C5IWV5|C5IWV5_PIG/tr|F1SRS2|F1SRS2_PIG		9.72	0		0	2	MASCOT		T
		R.VATVSLPR.S	842.509	-4e-05	2	1	46.29	0	0.000458	0|0	sp|P00761|TRYP_PIG/tr|C5IWV5|C5IWV5_PIG/tr|F1SRS2|F1SRS2_PIG		9.72	0		0	2	MASCOT		T
		R.VATVSLPR.S	842.509	-6e-05	2	1	38.54	0	0.00273	0|0	sp|P00761|TRYP_PIG/tr|C5IWV5|C5IWV5_PIG/tr|F1SRS2|F1SRS2_PIG		9.72	0		0	2	MASCOT		T
		R.VATVSLPR.S	842.509	0.00014	2	1	58.23	0	2.93e-05	0|0	sp|P00761|TRYP_PIG/tr|C5IWV5|C5IWV5_PIG/tr|F1SRS2|F1SRS2_PIG		9.72	0		0	2	MASCOT		T
		R.VATVSLPR.S	842.509	-0.00024	2	1	49.14	0	0.000238	0|0	sp|P00761|TRYP_PIG/tr|C5IWV5|C5IWV5_PIG/tr|F1SRS2|F1SRS2_PIG		9.72	0		0	2	MASCOT		T
		R.VATVSLPR.S	842.509	4e-05	2	1	35.39	0	0.00564	0|0	sp|P00761|TRYP_PIG/tr|C5IWV5|C5IWV5_PIG/tr|F1SRS2|F1SRS2_PIG		9.72	0		0	2	MASCOT		T
		R.VATVSLPR.S	842.509	-0.00056	2	1	42.43	0	0.00111	0|0	sp|P00761|TRYP_PIG/tr|C5IWV5|C5IWV5_PIG/tr|F1SRS2|F1SRS2_PIG		9.72	0		0	2	MASCOT		T
		R.VATVSLPR.S	842.509	-0.00056	2	1	34.7	0	0.00661	0|0	sp|P00761|TRYP_PIG/tr|C5IWV5|C5IWV5_PIG/tr|F1SRS2|F1SRS2_PIG		9.72	0		0	2	MASCOT		T
		R.VATVSLPR.S	842.509	-0.0033	2	1	27.2	0	0.0399	0|0	sp|P00761|TRYP_PIG/tr|C5IWV5|C5IWV5_PIG/tr|F1SRS2|F1SRS2_PIG		9.72	0		0	2	MASCOT		T
		R.VATVSLPR.S	842.509	-0.0006	2	1	21.22	0	0.147	0|0	sp|P00761|TRYP_PIG/tr|C5IWV5|C5IWV5_PIG/tr|F1SRS2|F1SRS2_PIG		9.72	0		0	2	MASCOT		T
$14-1	sp|A1XQU3|RL14_PIG 60S ribosomal protein L14 OS=Sus scrofa GN=RPL14 PE=1 SV=1	3	3	0.0892	23329.6	10.77
$14-2	tr|F1SJQ6|F1SJQ6_PIG 60S ribosomal protein L14 OS=Sus scrofa GN=RPL14 PE=1 SV=1	3	3	0.0892	23329.6	10.77
$14-3	tr|I3LIZ8|I3LIZ8_PIG Uncharacterized protein OS=Sus scrofa GN=LOC100739087 PE=4 SV=1	3	3	0.0892	23302.6	10.85
		K.GAAAAAAAAAAK.V	914.505	-0.00033	2	1	51.03	0	0.000184	0|0	sp|A1XQU3|RL14_PIG/tr|I3LIZ8|I3LIZ8_PIG/tr|I3LFN7|I3LFN7_PIG/tr|F1SJQ6|F1SJQ6_PIG		8.75	0		0	2	MASCOT		T
		R.FVEVGR.V ! R.FVEVGR.L	706.388	1e-05	2	1	28.95	0	0.0315	0|0	sp|A1XQU3|RL14_PIG/tr|F1SJQ6|F1SJQ6_PIG ! tr|I3LIZ8|I3LIZ8_PIG		6	0		0	2	MASCOT		T
		R.RFVEVGR.V ! R.RFVEVGR.L	862.489	-0.00336	2	1	25.72	0	0.0999	0|0	sp|A1XQU3|RL14_PIG/tr|F1SJQ6|F1SJQ6_PIG ! tr|I3LIZ8|I3LIZ8_PIG		9.6	1		0	2	MASCOT		T
$15-1	tr|A0A0B8RTA2|A0A0B8RTA2_PIG Actin, gamma 1 OS=Sus scrofa domesticus GN=ACTG1 PE=3 SV=1	3	3	0.0613	41792.4	5.31
$15-2	tr|A0A0B8RTY2|A0A0B8RTY2_PIG Actin, beta OS=Sus scrofa domesticus GN=ACTB PE=3 SV=1	3	3	0.0613	41736.3	5.29
$15-3	tr|I3LVD5|I3LVD5_PIG Uncharacterized protein OS=Sus scrofa GN=ACTG1 PE=1 SV=1	3	3	0.0613	41792.4	5.31
$15-4	sp|Q6QAQ1|ACTB_PIG Actin, cytoplasmic 1 OS=Sus scrofa GN=ACTB PE=1 SV=2	3	3	0.0613	41736.3	5.29
		K.AGFAGDDAPR.A ! -.AGFAGDDAPR.A	976.448	-0.00038	2	1	77.7	0	2.08e-07	0|0	sp|Q6QAQ1|ACTB_PIG/sp|P68137|ACTS_PIG/tr|I3LVD5|I3LVD5_PIG/tr|Q27HS3|Q27HS3_PIG/tr|A0A0B8RTA2|A0A0B8RTA2_PIG/tr|A0A0B8RTY2|A0A0B8RTY2_PIG/tr|C7AI81|C7AI81_PIG/tr|B6VNT8|B6VNT8_PIG ! tr|Q7M3B0|Q7M3B0_PIG		4.21	0		0	2	MASCOT		T
		K.CDVDIR.K	777.356	0.00041	2	1	34.44	0	0.00489	0|0	sp|Q6QAQ1|ACTB_PIG/tr|I3LVD5|I3LVD5_PIG/tr|A0A140H1A5|A0A140H1A5_PIG/tr|Q95319|Q95319_PIG/tr|A0SNU5|A0SNU5_PIG/tr|Q28937|Q28937_PIG/tr|Q8SPK6|Q8SPK6_PIG/tr|A0A0B8RTA2|A0A0B8RTA2_PIG/tr|A0A0B8RTY2|A0A0B8RTY2_PIG		4.21	0		0	2	MASCOT		T
		K.IIAPPER.K	795.472	0	2	1	29.83	0	0.0125	0|0	sp|Q6QAQ1|ACTB_PIG/sp|P68137|ACTS_PIG/tr|I3LVD5|I3LVD5_PIG/tr|A0A140H1A5|A0A140H1A5_PIG/tr|F1SLG5|F1SLG5_PIG/tr|A0SNU5|A0SNU5_PIG/tr|Q28937|Q28937_PIG/tr|A0A0B8RTA2|A0A0B8RTA2_PIG/tr|Q7M3B0|Q7M3B0_PIG/tr|A0A0B8RTY2|A0A0B8RTY2_PIG/tr|C7AI81|C7AI81_PIG/tr|B6VNT8|B6VNT8_PIG		6	0		0	2	MASCOT		T
$16-1	tr|B9W5V0|B9W5V0_PIG Elongation factor 1-alpha OS=Sus scrofa GN=EEF1A2 PE=3 SV=1	3	3	0.0497	50469.6	9.11
		R.LPLQDVYK.I	975.551	-0.00022	2	1	47.91	0	0.000416	0|0	tr|Q762C2|Q762C2_PIG/tr|F1STM4|F1STM4_PIG/tr|F1STN7|F1STN7_PIG/tr|B9W5V0|B9W5V0_PIG/tr|Q4QZ00|Q4QZ00_PIG/tr|Q0PY11|Q0PY11_PIG		5.84	0		0	2	MASCOT		T
		R.QTVAVGVIK.A ! R.QTVAVGVIK.N	914.567	-0.00021	2	1	55.05	0	6.44e-05	0|0	tr|F1STM4|F1STM4_PIG/tr|F1STN7|F1STN7_PIG/tr|Q0PY11|Q0PY11_PIG ! tr|B9W5V0|B9W5V0_PIG		8.75	0		0	2	MASCOT		T
		R.YDEIVK.E	766.398	0.00031	2	1	36.35	0	0.00439	0|0	tr|B9W5V0|B9W5V0_PIG		4.37	0		0	2	MASCOT		T
$17-1	tr|I3LNT6|I3LNT6_PIG Uncharacterized protein OS=Sus scrofa GN=KRT77 PE=3 SV=1	3	3	0.05	62288.4	5.89
		K.FASFIDKVR.F ! K.FASFIDKVR.H ! K.FASFIDKVR.G	1082.6	0.00658	2	1	23.76	0	0.146	0|0	tr|I3LDM6|I3LDM6_PIG/tr|I3LNT6|I3LNT6_PIG/tr|I3L5C4|I3L5C4_PIG/tr|F1SGG6|F1SGG6_PIG/tr|I3LLY8|I3LLY8_PIG/tr|I3LQN8|I3LQN8_PIG/tr|F1SGG7|F1SGG7_PIG/tr|F1SGG9|F1SGG9_PIG/tr|F1SGI2|F1SGI2_PIG/tr|F1SGG4|F1SGG4_PIG/tr|Q2A6Z6|Q2A6Z6_PIG/tr|F1SGI7|F1SGI7_PIG ! tr|F1SGG2|F1SGG2_PIG ! tr|F1SGI5|F1SGI5_PIG		8.75	1		0	2	MASCOT		T
		K.LLEGEECR.M ! K.LLEGEECR.I ! K.LLEGEECR.L	1005.47	-0.00052	2	1	39.89	0	0.00145	0|0	tr|I3LDM6|I3LDM6_PIG/tr|I3LNT6|I3LNT6_PIG/tr|I3L5C4|I3L5C4_PIG/tr|I3LQN8|I3LQN8_PIG/tr|F1SGG7|F1SGG7_PIG/tr|F1SGG4|F1SGG4_PIG/tr|A5A759|A5A759_PIG ! tr|F1RFH3|F1RFH3_PIG ! tr|F1SGG6|F1SGG6_PIG/tr|F1SGG9|F1SGG9_PIG/tr|F1SGI7|F1SGI7_PIG		4.25	0		0	2	MASCOT		T
		R.FLEQQNQVLQTK.W	1475.79	0.00028	2	1	29.33	0	0.0342	0|0	tr|I3LNT6|I3LNT6_PIG/tr|F1SGG3|F1SGG3_PIG/tr|A5A758|A5A758_PIG		6	0		0	2	MASCOT		T
$18-1	sp|P63053|RL40_PIG Ubiquitin-60S ribosomal protein L40 OS=Sus scrofa GN=UBA52 PE=1 SV=2	3	2	0.1172	14728.2	9.87
$18-2	tr|F2Z5U0|F2Z5U0_PIG Uncharacterized protein OS=Sus scrofa GN=RPS27A PE=1 SV=1	3	2	0.0962	17964.7	9.68
$18-3	sp|P0CG68|UBC_PIG Polyubiquitin-C OS=Sus scrofa GN=UBC PE=2 SV=1	3	2	0.0281	59992.2	7.1
$18-4	tr|A7U5U2|A7U5U2_PIG Ubiquitin B OS=Sus scrofa GN=UBB PE=2 SV=1	3	2	0.0655	25761.3	6.86
$18-5	tr|A4US66|A4US66_PIG Ubiquitin B OS=Sus scrofa GN=UBB PE=4 SV=1	3	2	0.0718	23523.8	6.2
$18-6	tr|A0A0B8RT13|A0A0B8RT13_PIG Ubiquitin C OS=Sus scrofa domesticus GN=UBC PE=4 SV=1	3	2	0.0281	59992.2	7.1
		K.ESTLHLVLR.L	1067.62	-0.00035	3	1	26.51	0	0.0258	0|0	sp|P63053|RL40_PIG/sp|P0CG68|UBC_PIG/tr|F2Z5U0|F2Z5U0_PIG/tr|A4US66|A4US66_PIG/tr|A0A0B8RT13|A0A0B8RT13_PIG/tr|A7U5U2|A7U5U2_PIG		6.85	0		0	2	MASCOT		T
		K.ESTLHLVLR.L	1067.62	-0.00033	2	1	62.85	0	5.99e-06	0|0	sp|P63053|RL40_PIG/sp|P0CG68|UBC_PIG/tr|F2Z5U0|F2Z5U0_PIG/tr|A4US66|A4US66_PIG/tr|A0A0B8RT13|A0A0B8RT13_PIG/tr|A7U5U2|A7U5U2_PIG		6.85	0		0	2	MASCOT		T
		R.LIFAGK.Q	648.408	-0.00481	2	1	36.96	0	0.00261	0|0	sp|P63053|RL40_PIG/sp|P0CG68|UBC_PIG/tr|F2Z5U0|F2Z5U0_PIG/tr|A4US66|A4US66_PIG/tr|A0A0B8RT13|A0A0B8RT13_PIG/tr|A7U5U2|A7U5U2_PIG		8.75	0		0	2	MASCOT		T
$19-1	sp|P53027|RL10A_PIG 60S ribosomal protein L10a (Fragment) OS=Sus scrofa GN=RPL10A PE=2 SV=3	2	2	0.097	18350.3	9.73
		R.DTLYEAVR.E	966.489	-0.00365	2	1	29.14	0	0.0616	0|0	sp|P53027|RL10A_PIG		4.37	0		0	2	MASCOT		T
		R.EVLHGNQR.N	952.496	0.00045	3	1	21.13	0	0.41	0|0	sp|P53027|RL10A_PIG		6.85	0		0	2	MASCOT		T
$20-1	sp|Q2YGT9|RL6_PIG 60S ribosomal protein L6 OS=Sus scrofa GN=RPL6 PE=1 SV=3	2	2	0.0387	32189.8	10.73
		R.NPVLVR.G	697.436	0.00053	2	1	30.34	0	0.00666	0|0	sp|Q2YGT9|RL6_PIG/tr|Q30C42|Q30C42_PIG		9.75	0		0	2	MASCOT		T
		R.VIFLK.Q ! K.VIFLK.S ! R.VIFLK.F ! R.VLFIK.D	619.418	0.00069	2	1	27.85	0	0.00172	0|0	sp|Q2YGT9|RL6_PIG ! tr|F1SH44|F1SH44_PIG ! tr|F1RH05|F1RH05_PIG ! tr|I3LM60|I3LM60_PIG/tr|F1RGB8|F1RGB8_PIG		8.72	0		0	2	MASCOT		T
$21-1	tr|A5A8V6|A5A8V6_PIG Heat shock 70kDa protein 1A OS=Sus scrofa GN=HSPA1A PE=3 SV=1	2	2	0.0281	70097.5	5.6
$21-2	tr|F1SA70|F1SA70_PIG Uncharacterized protein OS=Sus scrofa GN=HSPA2 PE=1 SV=1	2	2	0.0283	69822	5.51
$21-3	tr|A0A0B8S070|A0A0B8S070_PIG Heat shock 70kDa protein 6 (HSP70B') OS=Sus scrofa domesticus GN=HSPA6 PE=3 SV=1	2	2	0.028	71042.3	5.77
$21-4	sp|Q6S4N2|HS71B_PIG Heat shock 70 kDa protein 1B OS=Sus scrofa GN=HSPA1B PE=2 SV=1	2	2	0.0281	70097.5	5.6
$21-5	sp|A5A8V7|HS71L_PIG Heat shock 70 kDa protein 1-like OS=Sus scrofa GN=HSPA1L PE=2 SV=1	2	2	0.0281	70343.1	6.01
$21-6	sp|P34930|HS71A_PIG Heat shock 70 kDa protein 1A OS=Sus scrofa GN=HSPA1A PE=3 SV=1	2	2	0.0281	70082.4	5.53
$21-7	tr|F1S9Q1|F1S9Q1_PIG Uncharacterized protein OS=Sus scrofa PE=3 SV=2	2	2	0.028	71206.8	5.35
$21-8	tr|F1S9Q3|F1S9Q3_PIG Uncharacterized protein OS=Sus scrofa PE=1 SV=2	2	2	0.0279	71208.8	5.63
$21-9	sp|Q04967|HSP76_PIG Heat shock 70 kDa protein 6 OS=Sus scrofa GN=HSPA6 PE=2 SV=1	2	2	0.028	71108.4	5.77
		K.ITITNDK.G	804.446	0.00016	2	1	32.4	0	0.0228	0|0	sp|P34930|HS71A_PIG/sp|Q6S4N2|HS71B_PIG/sp|A5A8V7|HS71L_PIG/sp|Q04967|HSP76_PIG/tr|I3L7U0|I3L7U0_PIG/tr|F1S9Q1|F1S9Q1_PIG/tr|F1S9Q3|F1S9Q3_PIG/tr|F1SA70|F1SA70_PIG/tr|A0A0B8S070|A0A0B8S070_PIG/tr|A5A8V6|A5A8V6_PIG		5.84	0		0	2	MASCOT		T
		K.VEIIANDQGNR.T ! R.VEIIANDQGNR.I ! R.VEILANDQGNR.T	1228.63	-0.00183	2	1	37.21	0	0.00483	0|0	sp|P34930|HS71A_PIG/sp|Q6S4N2|HS71B_PIG/sp|A5A8V7|HS71L_PIG/tr|F1S9Q1|F1S9Q1_PIG/tr|F1S9Q3|F1S9Q3_PIG/tr|F1SA70|F1SA70_PIG/tr|Q9BDE9|Q9BDE9_PIG/tr|A5A8V6|A5A8V6_PIG ! tr|F1RS36|F1RS36_PIG ! sp|Q04967|HSP76_PIG/tr|A0A0B8S070|A0A0B8S070_PIG		4.37	0		0	2	MASCOT		T
$22-1	tr|A8YQT9|A8YQT9_PIG Ribosomal protein L7 OS=Sus scrofa PE=2 SV=1	2	2	0.048	29481.8	10.68
$22-2	tr|F1RWI5|F1RWI5_PIG Uncharacterized protein OS=Sus scrofa PE=1 SV=2	2	2	0.0467	26503.3	10.6
		K.LAFVIR.I	718.461	0.00017	2	1	26.18	0	0.0153	0|0	tr|F1SQ77|F1SQ77_PIG/tr|F1RWI5|F1RWI5_PIG/tr|A8YQT9|A8YQT9_PIG		9.75	0		0	2	MASCOT		T
		K.NFAELR.I	749.394	-0.00146	2	1	25.37	0	0.087	0|0	tr|F1RWI5|F1RWI5_PIG/tr|A8YQT9|A8YQT9_PIG/tr|A8YQT8|A8YQT8_PIG		6	0		0	2	MASCOT		T
$23-1	tr|C4MRC5|C4MRC5_PIG ADP-ribosylation factor 2 OS=Sus scrofa GN=ARF3 PE=3 SV=1	2	2	0.0939	20573.5	6.84
$23-2	tr|C4MXZ1|C4MXZ1_PIG ADP-ribosylation factor 1 OS=Sus scrofa GN=ARF1 PE=1 SV=1	2	2	0.0939	20696.5	6.31
		K.LGLHSLR.H ! K.LGLHSLR.Q	795.484	-0.00047	2	1	21.52	0	0.0782	0|0	tr|C4MXZ1|C4MXZ1_PIG/tr|C4MRC5|C4MRC5_PIG ! tr|B9V4E8|B9V4E8_PIG		9.76	0		0	2	MASCOT		T
		R.DAVLLVFANK.Q	1089.63	-0.00136	2	1	29.83	0	0.0201	0|0	tr|C4MXZ1|C4MXZ1_PIG/tr|B9V4F0|B9V4F0_PIG/tr|C4MRC5|C4MRC5_PIG		5.84	0		0	2	MASCOT		T
$24-1	tr|F1RPS8|F1RPS8_PIG ATP synthase subunit alpha OS=Sus scrofa GN=ATP5A1 PE=1 SV=1	2	2	0.0244	57626.4	8.85
$24-2	sp|P80021|ATPA_PIG ATP synthase subunit alpha, mitochondrial OS=Sus scrofa GN=ATP5A1 PE=1 SV=2	2	2	0.0235	59686.9	9.21
		K.QAVAYR.Q	707.383	-8e-05	2	1	33.89	0	0.00941	0|0	sp|P80021|ATPA_PIG/tr|F1RPS8|F1RPS8_PIG		8.75	0		0	2	MASCOT		T
		R.ELIIGDR.Q	815.462	0.0094	2	1	23.41	0	0.334	0|0	sp|P80021|ATPA_PIG/tr|F1RPS8|F1RPS8_PIG		4.37	0		0	2	MASCOT		T
$25-1	tr|F1RW03|F1RW03_PIG Uncharacterized protein OS=Sus scrofa GN=MRPL38 PE=1 SV=1	2	2	0.0368	44584.9	8.78
		R.ANVEEER.A	846.395	0.00243	2	1	34.59	0	0.00897	0|0	tr|F1RW03|F1RW03_PIG		4.25	0		0	2	MASCOT		T
		R.IPLEAVR.A	797.488	0.0003	2	1	33.15	0	0.00382	0|0	tr|F1RW03|F1RW03_PIG		6	0		0	2	MASCOT		T
$26-1	tr|F1RZQ1|F1RZQ1_PIG Uncharacterized protein OS=Sus scrofa GN=CCDC110 PE=4 SV=2	2	2	0.0123	94832.6	5.63
$26-2	tr|I3LC34|I3LC34_PIG Uncharacterized protein OS=Sus scrofa GN=CCDC110 PE=4 SV=1	2	2	0.0121	95715.8	5.81
		K.ILPIR.A ! R.LIPLR.V ! R.LLPLR.E ! K.LLPLR.A ! K.LLPLR.R ! K.LLPLR.E ! R.LLPLR.Q ! R.LLPLR.S ! R.LLPLR.G	611.424	-0.00884	2	1	33.97	0	0.000922	0|0	tr|I3L9Z7|I3L9Z7_PIG/tr|M9NIH8|M9NIH8_PIG/tr|B9A0N2|B9A0N2_PIG/tr|B4ZYI5|B4ZYI5_PIG/tr|I3L680|I3L680_PIG ! tr|I3LE10|I3LE10_PIG ! sp|Q95252|ADRB3_PIG/tr|A0A8J3|A0A8J3_PIG/tr|A0A8J1|A0A8J1_PIG/tr|A0A8J4|A0A8J4_PIG/tr|A0A8J5|A0A8J5_PIG ! tr|F1SAH1|F1SAH1_PIG/tr|E7CF08|E7CF08_PIG ! tr|F1S593|F1S593_PIG/tr|F1RRW8|F1RRW8_PIG ! tr|I3LC34|I3LC34_PIG/tr|F1RZQ1|F1RZQ1_PIG ! tr|F1SNY2|F1SNY2_PIG ! tr|F1S3I…		9.75	0		0	2	MASCOT		T
		K.INFIK.E ! K.LNFLK.S	634.392	-7e-05	2	1	32.59	0	0.00895	0|0	tr|I3LC34|I3LC34_PIG/tr|F1RZQ1|F1RZQ1_PIG ! tr|F1S5G5|F1S5G5_PIG		8.75	0		0	2	MASCOT		T
$27-1	tr|F1S9S5|F1S9S5_PIG Uncharacterized protein OS=Sus scrofa GN=FUBP1 PE=1 SV=2	2	2	0.0186	67704.7	6.85
$27-2	tr|F1S9S9|F1S9S9_PIG Uncharacterized protein OS=Sus scrofa GN=FUBP1 PE=1 SV=2	2	2	0.0169	74949.1	8.42
		K.TGLIIGK.G	701.456	0.00037	2	1	30.77	0	0.0328	0|0	tr|F1S9S9|F1S9S9_PIG/tr|F1S9S5|F1S9S5_PIG		8.41	0		0	2	MASCOT		T
		R.IELQR.N ! R.LEIQR.L ! R.LELQR.S ! K.LELQR.R	658.388	0.0001	2	1	38.22	0	0.00571	0|0	tr|F1S9S9|F1S9S9_PIG/tr|F1S9S5|F1S9S5_PIG ! tr|I3LHD4|I3LHD4_PIG ! sp|P01168|SMS_PIG/tr|I3LG87|I3LG87_PIG ! tr|F1RRD5|F1RRD5_PIG/tr|I3LAT7|I3LAT7_PIG		6	0		0	2	MASCOT		T
$28-1	tr|I3LFL2|I3LFL2_PIG Uncharacterized protein OS=Sus scrofa PE=4 SV=1	2	2	0.0344	47856.9	9.3
		K.SASVXWGR.R	890.448	0.01514	2	1	32.73	0	0.0104	0|0	tr|I3LFL2|I3LFL2_PIG		9.47	0		0	2	MASCOT		T
		R.APSDTTK.G	719.357	0.00428	2	1	20.62	0	0.621	0|0	tr|I3LFL2|I3LFL2_PIG		5.88	0		0	2	MASCOT		T
$29-1	tr|I3LJ87|I3LJ87_PIG Uncharacterized protein OS=Sus scrofa PE=1 SV=1	2	2	0.0761	19923.1	10.14
		K.LSIVPVR.R	783.509	0.00029	2	1	27.42	0	0.00806	0|0	tr|I3LJ87|I3LJ87_PIG		9.75	0		0	2	MASCOT		T
		R.GAIILAK.L	685.461	0.00794	2	1	35.64	0	0.00468	0|0	tr|I3LJ87|I3LJ87_PIG		8.75	0		0	2	MASCOT		T
$30-1	tr|I3LS10|I3LS10_PIG Uncharacterized protein OS=Sus scrofa GN=DAP3 PE=4 SV=1	2	2	0.0377	45611	9.23
$30-2	tr|F1RLM4|F1RLM4_PIG Uncharacterized protein OS=Sus scrofa GN=LOC100625274 PE=1 SV=2	2	2	0.0354	48609.6	9.04
		K.ELLFLSNR.N	991.557	-0.00098	2	1	28.8	0	0.0302	0|0	tr|I3LS10|I3LS10_PIG/tr|F1RLM4|F1RLM4_PIG		6.1	0		0	2	MASCOT		T
		R.NPGQLER.L	813.421	-0.00036	2	1	25.1	0	0.0426	0|0	tr|I3LS10|I3LS10_PIG/tr|F1RLM4|F1RLM4_PIG		6	0		0	2	MASCOT		T
$31-1	tr|I3LTH8|I3LTH8_PIG Uncharacterized protein OS=Sus scrofa GN=NPM1 PE=1 SV=1	2	2	0.0707	31353.3	4.68
$31-2	tr|I3LUP6|I3LUP6_PIG Uncharacterized protein OS=Sus scrofa GN=NPM1 PE=1 SV=1	2	2	0.0656	33985.4	4.68
$31-3	tr|F1RRY2|F1RRY2_PIG Uncharacterized protein OS=Sus scrofa GN=NPM1 PE=1 SV=2	2	2	0.068	32454.5	4.67
		K.VDNDENEHQLSLR.T	1568.73	0.00025	2	1	33.51	0	0.00628	0|0	tr|I3LUP6|I3LUP6_PIG/tr|F1RRY2|F1RRY2_PIG/tr|I3LTH8|I3LTH8_PIG		4.31	0		0	2	MASCOT		T
		K.VTLATLK.M	745.482	0.00016	2	1	36.65	0	0.00185	0|0	tr|I3LUP6|I3LUP6_PIG/tr|F1RRY2|F1RRY2_PIG/tr|I3LTH8|I3LTH8_PIG		8.72	0		0	2	MASCOT		T
$32-1	tr|L8B0T7|L8B0T7_PIG IgG heavy chain OS=Sus scrofa GN=IGHG PE=2 SV=1	2	2	0.0252	52213.4	7.5
$32-2	tr|L8AXL3|L8AXL3_PIG IgG heavy chain OS=Sus scrofa GN=IGHG PE=2 SV=1	2	2	0.0258	50875.8	8.61
$32-3	tr|L8B0S7|L8B0S7_PIG IgG heavy chain OS=Sus scrofa GN=IGHG PE=2 SV=1	2	2	0.025	52867.1	8.27
$32-4	tr|L8B0R9|L8B0R9_PIG IgG heavy chain OS=Sus scrofa GN=IGHG PE=2 SV=1	2	2	0.0264	49533.4	7.01
$32-5	tr|L8B0W5|L8B0W5_PIG IgG heavy chain OS=Sus scrofa GN=IGHG PE=2 SV=1	2	2	0.0255	51246.4	8.34
$32-6	tr|L8B0Y6|L8B0Y6_PIG IgG heavy chain OS=Sus scrofa GN=IGHG PE=2 SV=1	2	2	0.0253	52330.8	8.25
$32-7	tr|L8AXM5|L8AXM5_PIG IgG heavy chain OS=Sus scrofa GN=IGHG PE=2 SV=1	2	2	0.0254	51762	6.71
$32-8	tr|L8B0W4|L8B0W4_PIG IgG heavy chain OS=Sus scrofa GN=IGHG PE=2 SV=1	2	2	0.0249	52812	8.6
$32-9	tr|L8B180|L8B180_PIG IgG heavy chain OS=Sus scrofa GN=IGHG PE=2 SV=1	2	2	0.0259	50816.9	6.66
$32-10	tr|L8B0W0|L8B0W0_PIG IgG heavy chain OS=Sus scrofa GN=IGHG PE=2 SV=1	2	2	0.0261	50695	8.46
		K.DTLM*ISR.T	851.429	-0.0036	2	1	26.76	0	0.174	0|0	tr|L8B180|L8B180_PIG/tr|L8B0W0|L8B0W0_PIG/tr|L8B0X5|L8B0X5_PIG/tr|L8B0W4|L8B0W4_PIG/tr|L8B0W5|L8B0W5_PIG/tr|L8AXM5|L8AXM5_PIG/tr|L8B0U1|L8B0U1_PIG/tr|L8AXL3|L8AXL3_PIG/tr|L8B0Y6|L8B0Y6_PIG/tr|L8B157|L8B157_PIG/tr|L8B0Y0|L8B0Y0_PIG/tr|L8AXL9|L8AXL9_PIG/tr|L8B0T7|L8B0T7_PIG/tr|L8B0W9|L8B0W9_PIG/tr|L8B0S7|L8B0S7_PIG/tr|L8B0R9|L8B0R9_PIG/tr|L8B0Z4|L8B0Z4_PIG/tr|K7ZPU9|K7ZPU9_PIG/tr|K7ZMG0|K7ZMG0_PIG		5.84	0	15.994919 Oxidation (M)	0	2	MASCOT		T
		R.FTISR.D ! R.FTISR.F ! K.FTLSR.W	623.351	-0.00063	2	1	23.17	0	0.0978	0|0	tr|L8B180|L8B180_PIG/tr|L8B0W0|L8B0W0_PIG/tr|L8B0W4|L8B0W4_PIG/tr|L8B0V2|L8B0V2_PIG/tr|L8B0W5|L8B0W5_PIG/tr|L8AXM5|L8AXM5_PIG/tr|L8B0U3|L8B0U3_PIG/tr|L8AXL3|L8AXL3_PIG/tr|L8B0Y6|L8B0Y6_PIG/tr|L8B0V6|L8B0V6_PIG/tr|L8B0V9|L8B0V9_PIG/tr|L8B0T7|L8B0T7_PIG/tr|L8AXK8|L8AXK8_PIG/tr|L8B165|L8B165_PIG/tr|L8B149|L8B149_PIG/tr|L8B0S2|L8B0S2_PIG/tr|L8B0S7|L8B0S7_PIG/tr|L8B0R9|L8B0R9_PIG/tr|L8B130|L8B130_PIG …		9.75	0		0	2	MASCOT		T
$33-1	tr|Q53DY7|Q53DY7_PIG Histone H1.3-like protein (Fragment) OS=Sus scrofa PE=2 SV=1	2	2	0.125	12830.9	10.59
$33-2	tr|Q4TTS4|Q4TTS4_PIG Histone H1.2-like protein OS=Sus scrofa PE=3 SV=1	2	2	0.0751	21399.4	11.01
		K.GTLVQTK.G	746.441	-0.00058	2	1	29.65	0	0.0313	0|0	tr|Q4TTS4|Q4TTS4_PIG/tr|Q53DY6|Q53DY6_PIG/tr|I3L6Q5|I3L6Q5_PIG/tr|Q53DY7|Q53DY7_PIG/tr|Q53DY5|Q53DY5_PIG		8.75	0		0	2	MASCOT		T
		R.SGVSLAALK.K	845.509	0.00025	2	1	33.54	0	0.0138	0|0	tr|Q4TTS4|Q4TTS4_PIG/tr|Q53DY7|Q53DY7_PIG		8.47	0		0	2	MASCOT		T
$34-1	tr|Q95L19|Q95L19_PIG Ribosomal protein L19 (Fragment) OS=Sus scrofa PE=2 SV=1	2	2	0.0915	18153.5	11.66
$34-2	tr|F2Z546|F2Z546_PIG Ribosomal protein L19 OS=Sus scrofa GN=RPL19 PE=1 SV=2	2	2	0.0714	23497.7	11.41
		K.DGLIIR.K	686.42	0.00681	2	1	37.07	0	0.00672	0|0	tr|Q95L19|Q95L19_PIG/tr|F2Z546|F2Z546_PIG		5.84	0		0	2	MASCOT		T
		R.KPVTVHSR.A	923.542	0.00052	3	1	20.61	0	0.123	0|0	tr|Q95L19|Q95L19_PIG/tr|F2Z546|F2Z546_PIG		11	0		0	2	MASCOT		T
$35-1	tr|Q9TUY2|Q9TUY2_PIG Glyceraldehyde-3-phosphate dehydrogenase GAPDH (Fragment) OS=Sus scrofa GN=GAPDH PE=2 SV=1	2	2	0.0733	19951.8	9.33
$35-2	sp|P00355|G3P_PIG Glyceraldehyde-3-phosphate dehydrogenase OS=Sus scrofa GN=GAPDH PE=1 SV=4	2	2	0.042	35835.6	8.51
$35-3	tr|Q0QES9|Q0QES9_PIG Glyceraldehyde-3-phosphate dehydrogenase (Fragment) OS=Sus scrofa GN=GAPDH PE=2 SV=1	2	2	0.0617	24075.5	8.71
$35-4	tr|A0A076KRX0|A0A076KRX0_PIG Glyceraldehyde-3-phosphate dehydrogenase OS=Sus scrofa GN=GAPDH PE=2 SV=1	2	2	0.042	35768.7	8.97
		K.LVINGK.A	643.414	-0.00026	2	1	31.33	0	0.0191	0|0	sp|P00355|G3P_PIG/tr|Q0QES9|Q0QES9_PIG/tr|Q9TT74|Q9TT74_PIG/tr|Q9TUY2|Q9TUY2_PIG/tr|Q8WNY0|Q8WNY0_PIG/tr|Q0Q4G7|Q0Q4G7_PIG/tr|A0A076KRX0|A0A076KRX0_PIG		8.75	0		0	2	MASCOT		T
		K.VIPELNGK.L	869.509	-0.00011	2	1	27.44	0	0.0199	0|0	sp|P00355|G3P_PIG/tr|Q0QES9|Q0QES9_PIG/tr|A0SNU7|A0SNU7_PIG/tr|Q9TUY2|Q9TUY2_PIG/tr|Q71UN0|Q71UN0_PIG/tr|A0A076KRX0|A0A076KRX0_PIG/tr|G3CKJ2|G3CKJ2_PIG		5.97	0		0	2	MASCOT		T
$36-1	sp|B0KYV5|LIMA1_PIG LIM domain and actin-binding protein 1 OS=Sus scrofa GN=LIMA1 PE=2 SV=1	1	1	0.0198	83989.5	6.34
$36-2	tr|I3LS28|I3LS28_PIG Uncharacterized protein OS=Sus scrofa PE=4 SV=1	1	1	0.0396	42542.9	5.32
		K.NGSVGKTTWPSKESR.G	1633.83	0.01108	4	1	24.29	0	0.281	0|0	sp|B0KYV5|LIMA1_PIG/tr|I3LS28|I3LS28_PIG		9.99	2		0	2	MASCOT		T
$37-1	sp|O02668|ITIH2_PIG Inter-alpha-trypsin inhibitor heavy chain H2 OS=Sus scrofa GN=ITIH2 PE=2 SV=1	1	1	0.0064	104620	6.8
$37-2	tr|F1RUM4|F1RUM4_PIG Uncharacterized protein OS=Sus scrofa PE=4 SV=2	1	1	0.0144	46390.5	6.15
		K.TAGLVR.S	616.378	0.00496	2	1	24.38	0	0.328	0|0	sp|O02668|ITIH2_PIG/tr|F1RUM4|F1RUM4_PIG		9.41	0		0	2	MASCOT		T
$38-1	sp|Q2MJV9|PALMD_PIG Palmdelphin OS=Sus scrofa GN=PALMD PE=2 SV=1	1	1	0.0109	62306.9	5.44
$38-2	tr|F1S554|F1S554_PIG Palmdelphin OS=Sus scrofa GN=PALMD PE=4 SV=2	1	1	0.0109	62306.9	5.44
$38-3	tr|F1SU28|F1SU28_PIG Uncharacterized protein OS=Sus scrofa GN=LIMS1 PE=1 SV=2	1	1	0.0185	37265	8.44
		K.ARGLGK.D ! K.ARGLGK.Y	601.378	0.01096	2	1	27.96	0	0.0792	0|0	sp|Q2MJV9|PALMD_PIG/tr|F1S554|F1S554_PIG ! tr|F1SU28|F1SU28_PIG		11	1		0	2	MASCOT		T
$39-1	sp|Q2XQV4|ALDH2_PIG Aldehyde dehydrogenase, mitochondrial OS=Sus scrofa GN=ALDH2 PE=2 SV=1	1	1	0.0115	56920.2	6.43
$39-2	tr|B2ZF47|B2ZF47_PIG Mitochondrial aldehyde dehydrogenase 2 OS=Sus scrofa GN=ALDH2 PE=2 SV=1	1	1	0.0115	56919.3	6.43
		R.LDASDR.G	676.326	0.00039	2	1	26	0	0.0617	0|0	sp|Q2XQV4|ALDH2_PIG/tr|B2ZF47|B2ZF47_PIG		4.21	0		0	2	MASCOT		T
$40-1	sp|Q3BDI7|DSG1_PIG Desmoglein-1 OS=Sus scrofa GN=DSG1 PE=2 SV=1	1	1	0.0096	113317	4.86
$40-2	tr|I3LA65|I3LA65_PIG Desmoglein-1 OS=Sus scrofa GN=DSG1 PE=1 SV=1	1	1	0.0096	113295	4.83
		R.ESSNVVVTER.V	1119.56	0.00077	2	1	25.6	0	0.0848	0|0	sp|Q3BDI7|DSG1_PIG/tr|I3LA65|I3LA65_PIG		4.53	0		0	2	MASCOT		T
$41-1	sp|Q9TTK7|OLR1_PIG Oxidized low-density lipoprotein receptor 1 OS=Sus scrofa GN=OLR1 PE=2 SV=1	1	1	0.0219	31142.4	6.32
$41-2	tr|A9UFN4|A9UFN4_PIG Lectin-like oxidized LDL receptor-1 (Fragment) OS=Sus scrofa GN=OLR-1 PE=4 SV=1	1	1	0.4	1722.93	4.43
$41-3	tr|A8CVN6|A8CVN6_PIG Lectin-like oxidized low-density lipoprotein receptor-1 OS=Sus scrofa GN=OLR1 PE=2 SV=1	1	1	0.0219	31197.5	6.6
$41-4	tr|I3LFM6|I3LFM6_PIG Uncharacterized protein OS=Sus scrofa GN=URI1 PE=4 SV=1	1	1	0.0112	59992.7	5.02
$41-5	tr|A0A0B8RZB2|A0A0B8RZB2_PIG Oxidized low density lipoprotein (Lectin-like) receptor 1 OS=Sus scrofa domesticus GN=OLR1 PE=4 SV=1	1	1	0.0219	31157.3	6.32
$41-6	tr|F1SPE3|F1SPE3_PIG C-type lectin domain family 8 member A OS=Sus scrofa GN=OLR1 PE=2 SV=1	1	1	0.0219	31187.4	6.1
$41-7	tr|F1S2G7|F1S2G7_PIG Phosphodiesterase OS=Sus scrofa GN=PDE8B PE=3 SV=2	1	1	0.0077	88856.8	6.36
		K.TIDDLK.K ! M.TLDDLK.S ! K.TLDDLK.C	704.382	0.00029	2	1	23.18	0	0.197	0|0	tr|I3LFM6|I3LFM6_PIG ! sp|Q9TTK7|OLR1_PIG/tr|A9UFN4|A9UFN4_PIG/tr|A8CVN6|A8CVN6_PIG/tr|A0A0B8RZB2|A0A0B8RZB2_PIG/tr|F1SPE3|F1SPE3_PIG ! tr|F1S2G7|F1S2G7_PIG		4.21	0		0	2	MASCOT		T
$42-1	tr|A0A0B8RSM6|A0A0B8RSM6_PIG Mitogen-activated protein kinase kinase kinase 2 OS=Sus scrofa domesticus GN=MAP3K2 PE=4 SV=1	1	1	0.0081	70053.4	8.04
$42-2	tr|I3LTY6|I3LTY6_PIG Uncharacterized protein OS=Sus scrofa GN=MAP3K2 PE=4 SV=1	1	1	0.0081	69661	6.72
$42-3	tr|I3LNQ4|I3LNQ4_PIG Uncharacterized protein OS=Sus scrofa GN=MAP3K2 PE=4 SV=1	1	1	0.0081	69922.2	8.04
$42-4	tr|F1SN33|F1SN33_PIG Uncharacterized protein OS=Sus scrofa PE=1 SV=2	1	1	0.0075	78661.1	9.56
$42-5	sp|P50118|MOS_PIG Proto-oncogene serine/threonine-protein kinase mos OS=Sus scrofa GN=MOS PE=2 SV=1	1	1	0.0145	37940.3	8.91
$42-6	tr|A1E951|A1E951_PIG Selenoprotein P OS=Sus scrofa GN=Sepp1 PE=2 SV=3	1	1	0.0128	42193	6.87
$42-7	tr|F1SR20|F1SR20_PIG Uncharacterized protein OS=Sus scrofa GN=UBN2 PE=4 SV=2	1	1	0.0038	144144	9.28
$42-8	tr|F1SG93|F1SG93_PIG Uncharacterized protein OS=Sus scrofa GN=PPFIBP1 PE=4 SV=1	1	1	0.0054	104499	5.6
$42-9	tr|F1RS34|F1RS34_PIG Uncharacterized protein OS=Sus scrofa GN=GAPVD1 PE=1 SV=2	1	1	0.0034	164946	5.12
$42-10	tr|F1SB97|F1SB97_PIG Uncharacterized protein OS=Sus scrofa GN=CEP164 PE=4 SV=1	1	1	0.0035	162176	5.37
$42-11	tr|I3LRZ4|I3LRZ4_PIG Uncharacterized protein OS=Sus scrofa GN=PPFIBP1 PE=4 SV=1	1	1	0.0056	99888.7	5.48
$42-12	tr|K7GL63|K7GL63_PIG Uncharacterized protein OS=Sus scrofa GN=CNTN1 PE=1 SV=1	1	1	0.005	111969	5.72
$42-13	tr|F1SHN1|F1SHN1_PIG Uncharacterized protein OS=Sus scrofa GN=CNTN1 PE=1 SV=2	1	1	0.0049	113602	5.95
$42-14	tr|K7GK71|K7GK71_PIG Uncharacterized protein OS=Sus scrofa GN=CNTN1 PE=1 SV=1	1	1	0.0049	113396	5.83
		R.IEDIR.A ! K.IEDLR.S ! K.IEDLR.Q ! R.IEDLR.K ! R.IEDLR.V ! R.LEDLR.F ! K.LEDLR.K ! K.LEDLR.S ! R.LEDLR.V	645.357	0.00387	2	1	24.25	0	0.293	0|0	tr|K7GL63|K7GL63_PIG/tr|K7GK71|K7GK71_PIG/tr|F1SHN1|F1SHN1_PIG ! tr|F1RS34|F1RS34_PIG ! tr|F1SG93|F1SG93_PIG/tr|I3LRZ4|I3LRZ4_PIG ! tr|F1SB97|F1SB97_PIG ! tr|F1SR20|F1SR20_PIG ! sp|P50118|MOS_PIG ! tr|F1SN33|F1SN33_PIG ! tr|I3LTY6|I3LTY6_PIG/tr|I3LNQ4|I3LNQ4_PIG/tr|A0A0B8RSM6|A0A0B8RSM6_PIG ! tr|A1E951|A1E951_PIG		4.37	0		0	2	MASCOT		T
$43-1	tr|A0A0B8RSY9|A0A0B8RSY9_PIG Enolase 1, (Alpha) OS=Sus scrofa domesticus GN=ENO1 PE=3 SV=1	1	1	0.0138	47287.5	6.43
		K.YNQILR.I	806.452	-0.0017	2	1	25.14	0	0.0844	0|0	tr|A0A0B8RSY9|A0A0B8RSY9_PIG		8.75	0		0	2	MASCOT		T
$44-1	tr|A0A0B8RT53|A0A0B8RT53_PIG Son of sevenless-like 1 OS=Sus scrofa domesticus GN=SOS1 PE=4 SV=1	1	1	0.0053	152360	6.31
$44-2	tr|F1S4T0|F1S4T0_PIG Uncharacterized protein OS=Sus scrofa PE=4 SV=2	1	1	0.0075	107367	5.69
		R.KVQINDK.D	844.489	0.01101	2	1	24.36	0	0.147	0|0	tr|F1S4T0|F1S4T0_PIG/tr|A0A0B8RT53|A0A0B8RT53_PIG		8.59	1		0	2	MASCOT		T
$45-1	tr|A0A0B8RTB3|A0A0B8RTB3_PIG RAB GTPase activating protein 1 OS=Sus scrofa domesticus GN=RABGAP1 PE=4 SV=1	1	1	0.0056	121625	5.11
$45-2	tr|F1S725|F1S725_PIG Uncharacterized protein OS=Sus scrofa GN=LOC100519968 PE=4 SV=2	1	1	0.0122	54557.7	4.91
$45-3	tr|A0A0B8RSB9|A0A0B8RSB9_PIG RAB GTPase activating protein 1-like OS=Sus scrofa domesticus GN=RABGAP1L PE=4 SV=1	1	1	0.0074	92296.5	5.13
		K.ELAIER.C	730.409	-0.00338	2	1	24.84	0	0.177	0|0	tr|F1S725|F1S725_PIG/tr|A0A0B8RSB9|A0A0B8RSB9_PIG/tr|A0A0B8RTB3|A0A0B8RTB3_PIG		4.53	0		0	2	MASCOT		T
$46-1	tr|A0A0B8RVF6|A0A0B8RVF6_PIG Transcription elongation factor A (SII), 2 OS=Sus scrofa domesticus GN=TCEA2 PE=4 SV=1	1	1	0.0301	33499.4	9.55
		M.M*GKEEEIAR.I	1078.52	-0.00575	3	1	25.06	0	0.223	0|0	tr|A0A0B8RVF6|A0A0B8RVF6_PIG		4.78	1	15.994919 Oxidation (M)	0	2	MASCOT		T
$47-1	tr|A0A0B8RVF7|A0A0B8RVF7_PIG Transforming, acidic coiled-coil containing protein 1 OS=Sus scrofa domesticus GN=TACC1 PE=4 SV=1	1	1	0.0062	87753.9	4.86
		R.YENLK.G	666.346	0.00262	2	1	24.94	0	0.0617	0|0	tr|A0A0B8RVF7|A0A0B8RVF7_PIG		6	0		0	2	MASCOT		T
$48-1	tr|A0A0B8RVJ7|A0A0B8RVJ7_PIG RAN binding protein 6 OS=Sus scrofa domesticus GN=RANBP6 PE=4 SV=1	1	1	0.0056	121588	4.9
$48-2	tr|F1RP44|F1RP44_PIG Uncharacterized protein OS=Sus scrofa GN=IPO5 PE=1 SV=1	1	1	0.0056	120352	4.83
$48-3	tr|F1SMM3|F1SMM3_PIG Uncharacterized protein OS=Sus scrofa GN=RANBP6 PE=1 SV=1	1	1	0.0054	124722	4.93
		R.LANVVR.Q	671.42	0.00715	2	1	24.51	0	0.101	0|0	tr|F1SMM3|F1SMM3_PIG/tr|F1RP44|F1RP44_PIG/tr|A0A0B8RVJ7|A0A0B8RVJ7_PIG		9.75	0		0	2	MASCOT		T
$49-1	tr|A0A0B8RVW2|A0A0B8RVW2_PIG Golgi glycoprotein 1 OS=Sus scrofa domesticus GN=GLG1 PE=4 SV=1	1	1	0.0051	134266	6.41
$49-2	tr|I3LPL7|I3LPL7_PIG Uncharacterized protein OS=Sus scrofa GN=GLG1 PE=1 SV=1	1	1	0.005	137997	6.46
		R.LNPVLR.K	711.451	-0.00037	2	1	25.76	0	0.0163	0|0	tr|I3LPL7|I3LPL7_PIG/tr|A0A0B8RVW2|A0A0B8RVW2_PIG		9.75	0		0	2	MASCOT		T
$50-1	tr|A0A0B8RZ86|A0A0B8RZ86_PIG Proteasome (Prosome, macropain) activator subunit 4 OS=Sus scrofa domesticus GN=PSME4 PE=4 SV=1	1	1	0.0029	198467	6.41
$50-2	tr|F1SQJ7|F1SQJ7_PIG Uncharacterized protein OS=Sus scrofa GN=PSME4 PE=4 SV=2	1	1	0.003	192350	6.4
$50-3	tr|F1SF42|F1SF42_PIG Uncharacterized protein OS=Sus scrofa GN=TBC1D32 PE=4 SV=2	1	1	0.0038	149633	6.14
		R.LLIYK.Q ! K.LLLYK.E	649.428	-0.00443	2	1	27.96	0	0.00352	0|0	tr|F1SF42|F1SF42_PIG ! tr|F1SQJ7|F1SQJ7_PIG/tr|A0A0B8RZ86|A0A0B8RZ86_PIG		8.59	0		0	2	MASCOT		T
$51-1	tr|A0A0M3KL53|A0A0M3KL53_PIG Mitoribosomal protein us14m, mrps14 OS=Sus scrofa PE=1 SV=1	1	1	0.0781	15091.5	11.16
		M.AASM*LGFLLR.T	1094.6	-0.00252	2	1	27.38	0	0.039	0|0	tr|A0A0M3KL53|A0A0M3KL53_PIG		9.8	0	15.994919 Oxidation (M)	0	2	MASCOT		T
$52-1	tr|A0A1B2TT37|A0A1B2TT37_PIG Testis expressed 37 OS=Sus scrofa GN=TEX37 PE=2 SV=1	1	1	0.0333	20574.3	8.25
$52-2	tr|K7GMX9|K7GMX9_PIG Uncharacterized protein (Fragment) OS=Sus scrofa GN=LOC100621487 PE=4 SV=1	1	1	0.0368	18582.9	6.95
$52-3	tr|F1STB9|F1STB9_PIG Uncharacterized protein OS=Sus scrofa GN=LOC100621487 PE=4 SV=1	1	1	0.0333	20623.4	8.25
		K.LDTQLR.N	745.42	-0.00025	2	1	21.14	0	0.38	0|0	tr|A0A1B2TT37|A0A1B2TT37_PIG/tr|K7GMX9|K7GMX9_PIG/tr|F1STB9|F1STB9_PIG		5.84	0		0	2	MASCOT		T
$53-1	tr|A5GFT8|A5GFT8_PIG GNAS complex locus OS=Sus scrofa GN=GNAS PE=4 SV=1	1	1	0.0063	98715	6.9
$53-2	tr|A5GFT9|A5GFT9_PIG GNAS complex locus OS=Sus scrofa GN=GNAS PE=1 SV=1	1	1	0.0057	111810	5.15
$53-3	tr|A5GFU3|A5GFU3_PIG GNAS complex locus (Fragment) OS=Sus scrofa GN=GNAS PE=1 SV=1	1	1	0.0156	44564.3	9.19
$53-4	tr|A5GFU2|A5GFU2_PIG GNAS complex locus (Fragment) OS=Sus scrofa GN=GNAS PE=1 SV=1	1	1	0.0095	69389.4	8.32
$53-5	tr|A5GFU0|A5GFU0_PIG GNAS complex locus OS=Sus scrofa GN=GNAS PE=1 SV=1	1	1	0.006	107475	5.01
		R.KESIEK.R	733.409	-0.00205	2	1	26.95	0	0.074	0|0	tr|A5GFU3|A5GFU3_PIG/tr|A5GFT9|A5GFT9_PIG/tr|A5GFU0|A5GFU0_PIG/tr|A5GFU2|A5GFU2_PIG/tr|A5GFT8|A5GFT8_PIG		6.14	1		0	2	MASCOT		T
$54-1	tr|A6M929|A6M929_PIG Eukaryotic translation initiation factor 4A isoform 2 OS=Sus scrofa GN=EIF4A2 PE=3 SV=1	1	1	0.0246	46411.8	5.33
$54-2	tr|I3LLD5|I3LLD5_PIG Uncharacterized protein OS=Sus scrofa PE=3 SV=1	1	1	0.0249	45422.7	5.9
$54-3	tr|A6M930|A6M930_PIG Eukaryotic translation initiation factor 4A isoform 2 OS=Sus scrofa GN=EIF4A2 PE=1 SV=1	1	1	0.0246	46401.8	5.33
$54-4	tr|A6M928|A6M928_PIG Eukaryotic translation initiation factor 4A isoform 1 OS=Sus scrofa GN=EIF4A1 PE=1 SV=1	1	1	0.0246	46153.4	5.32
		R.VLITTDLLAR.G	1114.68	-0.0097	2	1	32.91	0	0.00501	0|0	tr|I3LLD5|I3LLD5_PIG/tr|A6M929|A6M929_PIG/tr|A6M928|A6M928_PIG/tr|A6M930|A6M930_PIG		5.81	0		0	2	MASCOT		T
$55-1	tr|A7E1T9|A7E1T9_PIG Proliferation-related Ki-67 antigen OS=Sus scrofa GN=MKI67 PE=2 SV=1	1	1	0.0204	33815.6	10.16
		K.VAXARR.R	629.384	0.01109	2	1	33.84	0	0.00931	0|0	tr|A7E1T9|A7E1T9_PIG		12	1		0	2	MASCOT		T
$56-1	tr|A9LGF2|A9LGF2_PIG Cytochrome c oxidase subunit 2 OS=Sus scrofa GN=COX2 PE=3 SV=1	1	1	0.0306	26257.5	4.76
$56-2	tr|B5KN62|B5KN62_PIG Cytochrome c oxidase subunit 2 OS=Sus scrofa GN=COX2 PE=3 SV=1	1	1	0.0306	26251.5	4.76
$56-3	tr|A9LG09|A9LG09_PIG Cytochrome c oxidase subunit 2 OS=Sus scrofa GN=COX2 PE=3 SV=1	1	1	0.0306	26255.5	4.76
$56-4	tr|A0A076J9Y9|A0A076J9Y9_PIG Cytochrome c oxidase subunit 2 OS=Sus scrofa GN=COX2 PE=3 SV=1	1	1	0.0306	26201.4	4.76
$56-5	sp|P50667|COX2_PIG Cytochrome c oxidase subunit 2 OS=Sus scrofa GN=MT-CO2 PE=3 SV=1	1	1	0.0307	26184.4	4.76
$56-6	tr|Q2NNN0|Q2NNN0_PIG Cytochrome c oxidase subunit 2 OS=Sus scrofa GN=COX2 PE=3 SV=1	1	1	0.0306	26143.3	4.76
$56-7	tr|A0A077ES84|A0A077ES84_PIG Cytochrome c oxidase subunit 2 OS=Sus scrofa domesticus GN=COX2 PE=3 SV=1	1	1	0.0306	26271.5	4.76
$56-8	tr|A9LFQ5|A9LFQ5_PIG Cytochrome c oxidase subunit 2 OS=Sus scrofa GN=COX2 PE=3 SV=1	1	1	0.0306	26299.5	4.72
$56-9	tr|A0A076E9V3|A0A076E9V3_PIG Cytochrome c oxidase subunit 2 OS=Sus scrofa domesticus GN=COX2 PE=3 SV=1	1	1	0.0306	26157.3	4.83
$56-10	tr|E3T1V8|E3T1V8_PIG Cytochrome c oxidase subunit 2 OS=Sus scrofa taivanus GN=COX2 PE=3 SV=1	1	1	0.0306	26241.4	4.76
$56-11	tr|A0A077ERI3|A0A077ERI3_PIG Cytochrome c oxidase subunit 2 OS=Sus scrofa GN=COX2 PE=3 SV=1	1	1	0.0308	26081.2	4.84
$56-12	tr|B5KN75|B5KN75_PIG Cytochrome c oxidase subunit 2 OS=Sus scrofa GN=COX2 PE=3 SV=1	1	1	0.0306	26239.4	4.76
$56-13	tr|Q1HBI1|Q1HBI1_PIG Cytochrome c oxidase subunit 2 OS=Sus scrofa GN=COII PE=3 SV=1	1	1	0.0306	26241.4	4.76
$56-14	tr|Q1HB16|Q1HB16_PIG Cytochrome c oxidase subunit 2 OS=Sus scrofa GN=COII PE=3 SV=2	1	1	0.0306	26269.5	4.76
$56-15	tr|B9ZUV0|B9ZUV0_PIG Cytochrome c oxidase subunit 2 OS=Sus scrofa domesticus GN=COII PE=3 SV=1	1	1	0.0303	26441.7	4.76
$56-16	tr|Q69GF7|Q69GF7_PIG Cytochrome c oxidase subunit 2 OS=Sus scrofa GN=COX2 PE=1 SV=1	1	1	0.0306	26241.4	4.76
$56-17	tr|M4M7D4|M4M7D4_PIG Cytochrome c oxidase subunit 2 OS=Sus scrofa domesticus GN=COX2 PE=3 SV=1	1	1	0.0306	26241.4	4.76
$56-18	tr|B6EDQ0|B6EDQ0_PIG Cytochrome c oxidase subunit 2 OS=Sus scrofa GN=COII PE=3 SV=1	1	1	0.0304	26355.5	4.76
$56-19	tr|Q69G32|Q69G32_PIG Cytochrome c oxidase subunit 2 OS=Sus scrofa GN=COX2 PE=3 SV=1	1	1	0.0306	26158.4	4.76
$56-20	tr|Q9G1G3|Q9G1G3_PIG Cytochrome c oxidase subunit 2 OS=Sus scrofa GN=COII PE=3 SV=1	1	1	0.0303	26441.7	4.76
$56-21	tr|B6EDE6|B6EDE6_PIG Cytochrome c oxidase subunit 2 OS=Sus scrofa GN=COII PE=3 SV=1	1	1	0.0304	26328.5	4.76
$56-22	tr|V5KX18|V5KX18_PIG Cytochrome c oxidase subunit 2 OS=Sus scrofa scrofa GN=COX2 PE=3 SV=1	1	1	0.0306	26241.4	4.76
		R.LLEVDNR.V	858.468	0.00115	2	1	33.68	0	0.0116	0|0	sp|P50667|COX2_PIG/tr|B5KN62|B5KN62_PIG/tr|A9LGF2|A9LGF2_PIG/tr|A0A076J9Y9|A0A076J9Y9_PIG/tr|A9LG09|A9LG09_PIG/tr|Q2NNN0|Q2NNN0_PIG/tr|B5KN75|B5KN75_PIG/tr|A0A077ERI3|A0A077ERI3_PIG/tr|Q1HB16|Q1HB16_PIG/tr|Q1HBI1|Q1HBI1_PIG/tr|A9LFQ5|A9LFQ5_PIG/tr|A0A077ES84|A0A077ES84_PIG/tr|E3T1V8|E3T1V8_PIG/tr|A0A076E9V3|A0A076E9V3_PIG/tr|B9ZUV0|B9ZUV0_PIG/tr|Q9G1G3|Q9G1G3_PIG/tr|Q69G32|Q69G32_PIG/tr|V5KX18|V5…		4.37	0		0	2	MASCOT		T
$57-1	tr|B8XSK3|B8XSK3_PIG 6-phosphofructo-2-kinase/fructose-2, 6-biphosphatase 1 OS=Sus scrofa GN=PFKFB1 PE=2 SV=1	1	1	0.0255	54837.8	6.05
$57-2	tr|K7GSX4|K7GSX4_PIG Uncharacterized protein OS=Sus scrofa GN=PFKFB1 PE=4 SV=1	1	1	0.0443	31478.6	6.22
		-.M*TQEM*GELTQTR.L	1456.64	-0.01121	2	1	30.27	0	0.00841	0|0	tr|K7GSX4|K7GSX4_PIG/tr|B8XSK3|B8XSK3_PIG		4.53	0	15.994919 Oxidation (M)	0	2	MASCOT		T
$58-1	tr|C5HYI0|C5HYI0_PIG Myosin VIIA and Rab interacting protein OS=Sus scrofa GN=MYRIP PE=2 SV=1	1	1	0.007	95492.8	5.3
$58-2	tr|F1SJQ8|F1SJQ8_PIG Uncharacterized protein OS=Sus scrofa PE=4 SV=2	1	1	0.0125	52652.5	4.79
		R.LSWLQR.K	802.457	0.0151	2	1	31.95	0	0.0258	0|0	tr|F1SJQ8|F1SJQ8_PIG/tr|C5HYI0|C5HYI0_PIG		9.75	0		0	2	MASCOT		T
$59-1	tr|D0V2A3|D0V2A3_PIG Toll-like receptor 7 OS=Sus scrofa GN=TLR7 PE=2 SV=1	1	1	0.0048	120925	7.31
$59-2	tr|A1XC21|A1XC21_PIG Toll-like receptor 7 OS=Sus scrofa GN=TLR7 PE=2 SV=1	1	1	0.0048	121016	6.86
$59-3	tr|A4LAL4|A4LAL4_PIG Toll-like receptor 7 OS=Sus scrofa GN=TLR7 PE=2 SV=1	1	1	0.0048	120902	7.12
$59-4	tr|B1B1N8|B1B1N8_PIG Toll-like receptor 7 OS=Sus scrofa GN=TLR7 PE=2 SV=1	1	1	0.0048	120831	7.12
$59-5	tr|F1SDV6|F1SDV6_PIG Phosphoinositide phospholipase C OS=Sus scrofa GN=PLCG1 PE=1 SV=2	1	1	0.0038	149086	5.7
$59-6	tr|F1S2E2|F1S2E2_PIG Annexin OS=Sus scrofa GN=ANXA11 PE=1 SV=2	1	1	0.01	53942.6	6.91
$59-7	tr|S5REL2|S5REL2_PIG Toll-like receptor 7 OS=Sus scrofa PE=2 SV=1	1	1	0.0049	117941	6.97
$59-8	tr|H9NID7|H9NID7_PIG Toll-like receptor 7 OS=Sus scrofa GN=TLR7 PE=2 SV=1	1	1	0.0048	120863	7.12
$59-9	tr|A8I492|A8I492_PIG Toll-like receptor 7 (Fragment) OS=Sus scrofa PE=2 SV=1	1	1	0.0238	24425.6	8.6
$59-10	tr|A3RLM8|A3RLM8_PIG Toll-like receptor 7 OS=Sus scrofa domesticus GN=TLR7 PE=2 SV=1	1	1	0.0048	120883	7.12
$59-11	tr|A5JVA0|A5JVA0_PIG Toll-like receptor 7 OS=Sus scrofa GN=TLR7 PE=2 SV=1	1	1	0.0048	120883	7.12
$59-12	tr|A7RDK7|A7RDK7_PIG Toll-like receptor 7 OS=Sus scrofa PE=2 SV=1	1	1	0.0048	120806	6.97
$59-13	tr|F1APT8|F1APT8_PIG Toll-like receptor 7 OS=Sus scrofa GN=TLR7 PE=2 SV=1	1	1	0.0048	120830	7.3
$59-14	tr|F1APT9|F1APT9_PIG Toll-like receptor 7 OS=Sus scrofa GN=TLR7 PE=2 SV=1	1	1	0.0048	120635	7.71
$59-15	tr|B3XXC1|B3XXC1_PIG Toll-like receptor 7 OS=Sus scrofa GN=TLR7 PE=4 SV=1	1	1	0.0048	120923	7.14
$59-16	tr|F1SBL0|F1SBL0_PIG Phosphoinositide phospholipase C OS=Sus scrofa GN=PLCB4 PE=1 SV=2	1	1	0.0042	134727	6.47
$59-17	tr|I3LJ48|I3LJ48_PIG Uncharacterized protein OS=Sus scrofa PE=1 SV=1	1	1	0.0342	15552	7.15
$59-18	tr|I3LT80|I3LT80_PIG Uncharacterized protein OS=Sus scrofa PE=4 SV=1	1	1	0.0152	37043.8	7.01
$59-19	tr|F1RKH7|F1RKH7_PIG Uncharacterized protein OS=Sus scrofa GN=CCDC60 PE=4 SV=2	1	1	0.0101	56828.7	9.54
$59-20	tr|B6EUP4|B6EUP4_PIG Toll-like receptor 7 OS=Sus scrofa GN=TLR7 PE=2 SV=1	1	1	0.0048	120912	6.99
$59-21	tr|Q7YSF4|Q7YSF4_PIG Troponin I OS=Sus scrofa GN=TNNI1 PE=2 SV=1	1	1	0.0267	21616	9.61
$59-22	tr|F1RL46|F1RL46_PIG Uncharacterized protein OS=Sus scrofa GN=CIT PE=4 SV=1	1	1	0.0029	194576	6.31
$59-23	tr|I3LRN0|I3LRN0_PIG Uncharacterized protein OS=Sus scrofa GN=DTX3L PE=4 SV=1	1	1	0.0071	78644.7	8.41
$59-24	tr|F1SQ34|F1SQ34_PIG Uncharacterized protein OS=Sus scrofa GN=DTX3L PE=4 SV=2	1	1	0.0068	82949	9.19
$59-25	tr|F1RGW6|F1RGW6_PIG Uncharacterized protein OS=Sus scrofa GN=TARBP1 PE=4 SV=2	1	1	0.0031	181940	6.07
$59-26	tr|I3LAF9|I3LAF9_PIG Uncharacterized protein OS=Sus scrofa GN=PARP9 PE=4 SV=1	1	1	0.0062	91676.9	8.52
$59-27	tr|F1SBL4|F1SBL4_PIG Uncharacterized protein OS=Sus scrofa GN=FERMT1 PE=4 SV=1	1	1	0.0074	77336.9	5.72
$59-28	tr|I3L856|I3L856_PIG Uncharacterized protein OS=Sus scrofa GN=GPX7 PE=1 SV=1	1	1	0.0269	20536.6	8.66
$59-29	tr|F1S408|F1S408_PIG Uncharacterized protein OS=Sus scrofa GN=FAM98A PE=1 SV=1	1	1	0.0096	55323.9	9.1
$59-30	tr|I3LB76|I3LB76_PIG Uncharacterized protein OS=Sus scrofa GN=TNNI1 PE=1 SV=1	1	1	0.0267	21647	9.68
$59-31	tr|B3VFA9|B3VFA9_PIG Troponin I skeletal slow-twitch protein OS=Sus scrofa GN=TNNI1 PE=4 SV=1	1	1	0.0267	21631	9.61
$59-32	tr|I3LHU0|I3LHU0_PIG Olfactory receptor OS=Sus scrofa PE=3 SV=1	1	1	0.0165	34304.6	8.92
$59-33	tr|B3VCE8|B3VCE8_PIG Troponin I OS=Sus scrofa GN=TnI-S4 PE=2 SV=1	1	1	0.0267	21646	9.61
$59-34	tr|F1SMC2|F1SMC2_PIG Insulin-like 3 OS=Sus scrofa GN=RLF PE=4 SV=2	1	1	0.0026	217549	6.27
$59-35	tr|F1SRA3|F1SRA3_PIG Uncharacterized protein OS=Sus scrofa PE=4 SV=2	1	1	0.0062	87956.6	9.52
$59-36	tr|I3LMS9|I3LMS9_PIG Olfactory receptor OS=Sus scrofa GN=LOC100621704 PE=3 SV=1	1	1	0.0159	35003.4	8.43
		K.KIIIK.L ! K.KIILK.E ! R.KILIK.L ! R.KILIK.N ! R.KILIK.H ! R.KILLK.I ! K.KLILK.N ! R.KLILK.N ! K.KLILK.A ! R.KLILK.K ! K.KLILK.Q ! K.KLLIK.S ! K.KLLIK.A ! R.KLLIK.R ! K.KLLLK.S ! R.KLLLK.K ! R.KLLLK.I ! R.KLLLK.S ! K.KLLLK.N ! R.KLLLK.G	614.46	0.0072	2	1	23.02	0	0.0249	0|0	tr|I3LJ48|I3LJ48_PIG ! tr|I3LT80|I3LT80_PIG ! tr|F1RKH7|F1RKH7_PIG ! tr|F1SBL0|F1SBL0_PIG ! tr|F1SDV6|F1SDV6_PIG ! tr|F1S2E2|F1S2E2_PIG ! tr|S5REL2|S5REL2_PIG/tr|B1B1N8|B1B1N8_PIG/tr|D0V2A3|D0V2A3_PIG/tr|A1XC21|A1XC21_PIG/tr|A4LAL4|A4LAL4_PIG/tr|H9NID7|H9NID7_PIG/tr|F1APT8|F1APT8_PIG/tr|F1APT9|F1APT9_PIG/tr|B3XXC1|B3XXC1_PIG/tr|A7RDK7|A7RDK7_PIG/tr|A8I492|A8I492_PIG/tr|A3RLM8|A3RLM8_PIG/tr|A5JVA0…		10	1		0	2	MASCOT		T
$60-1	tr|F1RG19|F1RG19_PIG Uncharacterized protein OS=Sus scrofa GN=MRPS34 PE=1 SV=1	1	1	0.0321	25809.5	9.9
		R.LIAELAR.R	785.488	-0.0048	2	1	32.59	0	0.014	0|0	tr|F1RG19|F1RG19_PIG		6	0		0	2	MASCOT		T
$61-1	tr|F1RIE9|F1RIE9_PIG Uncharacterized protein OS=Sus scrofa GN=LRRC10B PE=4 SV=2	1	1	0.0313	29147.5	10.89
		R.ALPAELPR.M	866.509	-0.00077	2	1	22.13	0	0.0842	0|0	tr|F1RIE9|F1RIE9_PIG		6.05	0		0	2	MASCOT		T
$62-1	tr|F1RIP8|F1RIP8_PIG Uncharacterized protein OS=Sus scrofa GN=LOC100524747 PE=4 SV=2	1	1	0.0185	34186.4	9.46
		R.AAFLEK.E	678.382	-0.01065	2	1	35.96	0	0.0113	0|0	tr|F1RIP8|F1RIP8_PIG		6.05	0		0	2	MASCOT		T
$63-1	tr|F1RJ87|F1RJ87_PIG Uncharacterized protein OS=Sus scrofa GN=MTRF1 PE=4 SV=2	1	1	0.0224	52409.1	9.09
		R.ARLYQQIIEK.E	1261.73	0.01353	2	1	20.35	0	0.387	0|0	tr|F1RJ87|F1RJ87_PIG		8.63	1		0	2	MASCOT		T
$64-1	tr|F1RK00|F1RK00_PIG Uncharacterized protein OS=Sus scrofa GN=ZC3H13 PE=4 SV=2	1	1	0.0039	182220	9.53
		K.ESRDPR.D	759.374	0.00165	2	1	31.7	0	0.0337	0|0	tr|F1RK00|F1RK00_PIG		6.17	1		0	2	MASCOT		T
$65-1	tr|F1RKU1|F1RKU1_PIG Uncharacterized protein OS=Sus scrofa GN=ACSBG1 PE=4 SV=2	1	1	0.0093	72702.8	7.63
		K.GFLKVR.L	719.456	-0.00954	2	1	22.41	0	0.0301	0|0	tr|F1RKU1|F1RKU1_PIG		11	1		0	2	MASCOT		T
$66-1	tr|F1RL77|F1RL77_PIG Uncharacterized protein OS=Sus scrofa GN=CSF1R PE=3 SV=1	1	1	0.0052	106685	6.17
$66-2	tr|I3LCZ6|I3LCZ6_PIG Uncharacterized protein OS=Sus scrofa PE=4 SV=1	1	1	0.0157	34223.7	6.75
$66-3	tr|K9IVS4|K9IVS4_PIG Macrophage colony-stimulating factor 1 receptor OS=Sus scrofa GN=CSF1R PE=2 SV=1	1	1	0.0052	106712	6.24
		R.LNVQK.V	601.367	-1e-05	2	1	28.05	0	0.0776	0|0	tr|I3LCZ6|I3LCZ6_PIG/tr|F1RL77|F1RL77_PIG/tr|K9IVS4|K9IVS4_PIG		8.75	0		0	2	MASCOT		T
$67-1	tr|F1RN41|F1RN41_PIG Uncharacterized protein OS=Sus scrofa GN=F10 PE=1 SV=1	1	1	0.0104	53185.9	5.2
		K.KFKVR.V	677.446	-0.00703	2	1	20.2	0	0.0272	0|0	tr|F1RN41|F1RN41_PIG		11.17	2		0	2	MASCOT		T
$68-1	tr|F1RND0|F1RND0_PIG Uncharacterized protein OS=Sus scrofa PE=4 SV=2	1	1	0.0331	26838.7	5.32
		R.DLDXNAGR.F	873.442	-0.00297	2	1	20.75	0	0.143	0|0	tr|F1RND0|F1RND0_PIG		4.21	0		0	2	MASCOT		T
$69-1	tr|F1RQ91|F1RQ91_PIG 40S ribosomal protein S4 OS=Sus scrofa GN=RPS4X PE=1 SV=2	1	1	0.0266	29597.4	10.16
$69-2	tr|Q6LEP1|Q6LEP1_PIG Ribosomal protein S4 (Fragment) OS=Sus scrofa GN=Rps4 PE=2 SV=1	1	1	0.0361	21936.4	9.62
		R.IGVITNR.E	772.468	-0.00517	2	1	27.42	0	0.0739	0|0	tr|F1RQ91|F1RQ91_PIG/tr|Q6LEP1|Q6LEP1_PIG		9.75	0		0	2	MASCOT		T
$70-1	tr|F1RRA8|F1RRA8_PIG Uncharacterized protein OS=Sus scrofa GN=PLK4 PE=4 SV=1	1	1	0.0062	108409	8.85
		R.FVQLVR.S	761.467	-0.00588	2	1	20.74	0	0.17	0|0	tr|F1RRA8|F1RRA8_PIG		9.75	0		0	2	MASCOT		T
$71-1	tr|F1RSR4|F1RSR4_PIG Uncharacterized protein OS=Sus scrofa GN=RFC3 PE=4 SV=1	1	1	0.0169	40473.8	8.65
		R.LQLGSK.A	645.393	0.00026	2	1	21.27	0	0.451	0|0	tr|F1RSR4|F1RSR4_PIG		8.75	0		0	2	MASCOT		T
$72-1	tr|F1RSZ1|F1RSZ1_PIG Uncharacterized protein OS=Sus scrofa GN=PRIMPOL PE=4 SV=2	1	1	0.0108	64445.1	5.31
$72-2	tr|I3LMF9|I3LMF9_PIG Uncharacterized protein OS=Sus scrofa GN=LOC100623373 PE=4 SV=1	1	1	0.0214	32659.3	4.67
		R.ILVDLK.N	700.46	-0.01134	2	1	20.33	0	0.083	0|0	tr|I3LMF9|I3LMF9_PIG/tr|F1RSZ1|F1RSZ1_PIG		5.84	0		0	2	MASCOT		T
$73-1	tr|F1RTZ9|F1RTZ9_PIG Uncharacterized protein OS=Sus scrofa GN=MCMDC2 PE=4 SV=1	1	1	0.0103	76081	7.09
		K.LSASALK.Y	689.419	0.00646	2	1	20.14	0	0.415	0|0	tr|F1RTZ9|F1RTZ9_PIG		8.75	0		0	2	MASCOT		T
$74-1	tr|F1RU52|F1RU52_PIG Uncharacterized protein OS=Sus scrofa GN=LOC100626654 PE=1 SV=1	1	1	0.0081	82737.3	5.07
$74-2	tr|I3LGH6|I3LGH6_PIG Uncharacterized protein OS=Sus scrofa GN=DPP3 PE=4 SV=1	1	1	0.0088	76528.6	5.27
		R.VILGSK.A	616.403	-0.00989	2	1	21.13	0	0.268	0|0	tr|I3LGH6|I3LGH6_PIG/tr|F1RU52|F1RU52_PIG		8.72	0		0	2	MASCOT		T
$75-1	tr|F1RUI7|F1RUI7_PIG Lysine-specific demethylase 5C OS=Sus scrofa GN=KDM5C PE=4 SV=2	1	1	0.0046	170384	5.42
$75-2	tr|M3V817|M3V817_PIG Lysine (K)-specific demethylase 5C tv1 OS=Sus scrofa GN=KDM5C PE=2 SV=1	1	1	0.0045	175460	5.5
$75-3	tr|K7GNM7|K7GNM7_PIG Lysine-specific demethylase 5C OS=Sus scrofa GN=KDM5C PE=4 SV=1	1	1	0.0045	175543	5.53
$75-4	sp|A1YVX4|KDM5C_PIG Lysine-specific demethylase 5C OS=Sus scrofa GN=KDM5C PE=2 SV=1	1	1	0.0046	170583	5.44
$75-5	tr|Q20CL7|Q20CL7_PIG SMCX (Fragment) OS=Sus scrofa PE=4 SV=1	1	1	0.0959	8493.57	5.84
		K.RSLEELR.A	902.505	-0.01008	3	1	27.58	0	0.0557	0|0	sp|A1YVX4|KDM5C_PIG/tr|F1RUI7|F1RUI7_PIG/tr|M3V817|M3V817_PIG/tr|K7GNM7|K7GNM7_PIG/tr|Q20CL7|Q20CL7_PIG		6.14	1		0	2	MASCOT		T
$76-1	tr|F1RV76|F1RV76_PIG Uncharacterized protein OS=Sus scrofa GN=MCUR1 PE=4 SV=1	1	1	0.0357	40369.7	10.23
		R.LKQQVMDEVIKVR.T	1585.91	-0.02877	4	1	27.27	0	0.0482	0|0	tr|F1RV76|F1RV76_PIG		8.59	2		0	2	MASCOT		T
$77-1	tr|F1RVE5|F1RVE5_PIG Transmembrane protease serine OS=Sus scrofa GN=TMPRSS11D PE=3 SV=1	1	1	0.0144	46576.3	8.53
		R.IESVLR.Q	716.43	-0.00263	2	1	23.6	0	0.187	0|0	tr|F1RVE5|F1RVE5_PIG		6	0		0	2	MASCOT		T
$78-1	tr|F1RVJ6|F1RVJ6_PIG Uncharacterized protein OS=Sus scrofa GN=THNSL1 PE=1 SV=2	1	1	0.0094	83271.9	7.57
		K.TGHYDLR.E	861.421	0.00862	2	1	23.74	0	0.238	0|0	tr|F1RVJ6|F1RVJ6_PIG		6.41	0		0	2	MASCOT		T
$79-1	tr|F1RVV1|F1RVV1_PIG Uncharacterized protein OS=Sus scrofa GN=USH1G PE=4 SV=2	1	1	0.013	51590.6	6.48
		K.IMGAVR.R	646.37	-0.00644	2	1	23.26	0	0.234	0|0	tr|F1RVV1|F1RVV1_PIG		9.75	0		0	2	MASCOT		T
$80-1	tr|F1RW04|F1RW04_PIG Uncharacterized protein OS=Sus scrofa GN=TRIM65 PE=4 SV=1	1	1	0.0134	58003.5	6.5
		R.LPGVSGR.L	685.399	-0.00067	2	1	32.63	0	0.00718	0|0	tr|F1RW04|F1RW04_PIG		9.75	0		0	2	MASCOT		T
$81-1	tr|F1RW66|F1RW66_PIG Uncharacterized protein OS=Sus scrofa GN=HERC3 PE=4 SV=2	1	1	0.0067	116952	5.72
		K.LIPGGDR.V	727.41	0.00051	2	1	20.05	0	0.14	0|0	tr|F1RW66|F1RW66_PIG		5.84	0		0	2	MASCOT		T
$82-1	tr|F1RW78|F1RW78_PIG Uncharacterized protein OS=Sus scrofa GN=SSR1 PE=1 SV=2	1	1	0.0175	31906.4	4.36
		M.RSLPR.L	628.389	0.01187	2	1	21.34	0	0.11	0|0	tr|F1RW78|F1RW78_PIG		12	1		0	2	MASCOT		T
$83-1	tr|F1RX85|F1RX85_PIG Uncharacterized protein OS=Sus scrofa GN=ADGRA2 PE=1 SV=1	1	1	0.006	142612	9.04
		R.QVVFQGDR.L	948.49	0.00789	2	1	21.66	0	0.222	0|0	tr|F1RX85|F1RX85_PIG		5.84	0		0	2	MASCOT		T
$84-1	tr|F1RY67|F1RY67_PIG Uncharacterized protein OS=Sus scrofa PE=1 SV=2	1	1	0.0196	35756.5	8.56
$84-2	tr|A0A0B8RVZ5|A0A0B8RVZ5_PIG Carnitine palmitoyltransferase 1A (Liver) OS=Sus scrofa domesticus GN=CPT1A PE=3 SV=1	1	1	0.0078	88193.5	8.71
$84-3	tr|Q95JG9|Q95JG9_PIG Carnitine palmitoyltransferase I OS=Sus scrofa GN=CPT1A PE=2 SV=1	1	1	0.0078	88164.4	8.72
		R.KEDPDR.S	759.363	-0.01188	2	1	23.49	0	0.0428	0|0	tr|F1RY67|F1RY67_PIG/tr|A0A0B8RVZ5|A0A0B8RVZ5_PIG/tr|Q95JG9|Q95JG9_PIG		4.56	1		0	2	MASCOT		T
$85-1	tr|F1RZQ5|F1RZQ5_PIG Uncharacterized protein OS=Sus scrofa PE=4 SV=2	1	1	0.02	33371.8	4.99
$85-2	tr|I3L9A7|I3L9A7_PIG Uncharacterized protein OS=Sus scrofa GN=CFAP97 PE=4 SV=1	1	1	0.0115	59159.7	8.74
		R.KSDLEK.G	719.393	0.00653	2	1	33.67	0	0.0131	0|0	tr|F1RZQ5|F1RZQ5_PIG/tr|I3L9A7|I3L9A7_PIG		6.07	1		0	2	MASCOT		T
$86-1	tr|F1S018|F1S018_PIG Uncharacterized protein OS=Sus scrofa GN=CAMSAP1 PE=4 SV=2	1	1	0.0052	167043	6.67
		R.AGRPAELK.V	841.489	0.00051	2	1	37.96	0	0.00203	0|0	tr|F1S018|F1S018_PIG		8.79	0		0	2	MASCOT		T
$87-1	tr|F1S098|F1S098_PIG Uncharacterized protein OS=Sus scrofa GN=HERC1 PE=4 SV=1	1	1	0.0012	531681	5.71
		R.QVAAVR.E	643.389	-0.00415	2	1	45.23	0	0.0012	0|0	tr|F1S098|F1S098_PIG		9.75	0		0	2	MASCOT		T
$88-1	tr|F1S0P1|F1S0P1_PIG Uncharacterized protein OS=Sus scrofa GN=RGS22 PE=4 SV=2	1	1	0.0066	122942	8.84
		R.QEYSKQK.K	910.463	-0.01108	2	1	20.04	0	0.185	0|0	tr|F1S0P1|F1S0P1_PIG		8.5	1		0	2	MASCOT		T
$89-1	tr|F1S0Q0|F1S0Q0_PIG Uncharacterized protein OS=Sus scrofa GN=KAT2A PE=4 SV=1	1	1	0.0072	93931.5	9.2
$89-2	tr|K7GSR6|K7GSR6_PIG Uncharacterized protein OS=Sus scrofa GN=NT5E PE=1 SV=1	1	1	0.0105	62880.2	6.22
$89-3	tr|A0A0B8RZF7|A0A0B8RZF7_PIG K(Lysine) acetyltransferase 2A OS=Sus scrofa domesticus GN=KAT2A PE=4 SV=1	1	1	0.0085	81040.1	8.89
		R.YLGYIK.D ! K.YLGYLK.V	756.429	-6e-05	2	1	31.72	0	0.0073	0|0	tr|F1S0Q0|F1S0Q0_PIG/tr|A0A0B8RZF7|A0A0B8RZF7_PIG ! tr|K7GSR6|K7GSR6_PIG		8.5	0		0	2	MASCOT		T
$90-1	tr|F1S0S2|F1S0S2_PIG Uncharacterized protein OS=Sus scrofa GN=GFI1B PE=4 SV=2	1	1	0.022	40558.5	9.18
$90-2	tr|F1RSE8|F1RSE8_PIG Uncharacterized protein OS=Sus scrofa GN=SNAI2 PE=4 SV=1	1	1	0.0299	29953.9	9.08
$90-3	tr|B2ZRE4|B2ZRE4_PIG Zinc-finger transcription factor SLUG OS=Sus scrofa GN=SNAI2 PE=2 SV=1	1	1	0.0299	29971.9	9.08
		-.M*PRSFLVK.S ! -.M*PRSFLVK.K	993.555	0.01921	2	1	25.71	0	0.064	0|0	tr|F1S0S2|F1S0S2_PIG ! tr|F1RSE8|F1RSE8_PIG/tr|B2ZRE4|B2ZRE4_PIG		11	1	15.994919 Oxidation (M)	0	2	MASCOT		T
$91-1	tr|F1S1E1|F1S1E1_PIG Uncharacterized protein OS=Sus scrofa GN=DCAF13 PE=4 SV=1	1	1	0.0157	51435.7	9.46
		K.KVILDMR.T	874.518	0.00714	2	1	31.77	0	0.0164	0|0	tr|F1S1E1|F1S1E1_PIG		8.75	1		0	2	MASCOT		T
$92-1	tr|F1S2E3|F1S2E3_PIG Peptidyl-prolyl cis-trans isomerase OS=Sus scrofa GN=PPIF PE=3 SV=1	1	1	0.0338	22021.9	9.56
$92-2	tr|F1SV03|F1SV03_PIG Peptidyl-prolyl cis-trans isomerase E OS=Sus scrofa GN=PPIE PE=1 SV=1	1	1	0.0233	33374.2	5.41
$92-3	tr|I3LFF1|I3LFF1_PIG Peptidyl-prolyl cis-trans isomerase OS=Sus scrofa PE=3 SV=1	1	1	0.0335	22059.9	9.4
		K.TDWLDGK.H	834.399	0.00013	2	1	29.34	0	0.0282	0|0	tr|F1S2E3|F1S2E3_PIG/tr|F1SV03|F1SV03_PIG/tr|I3LFF1|I3LFF1_PIG		4.21	0		0	2	MASCOT		T
$93-1	tr|F1S2R6|F1S2R6_PIG Uncharacterized protein OS=Sus scrofa GN=MLH3 PE=4 SV=2	1	1	0.0042	160328	5.9
$93-2	tr|K9IVM5|K9IVM5_PIG GTPase IMAP family member 4 OS=Sus scrofa GN=GIMAP4 PE=2 SV=1	1	1	0.0189	36688.5	8.59
$93-3	tr|I3LLP5|I3LLP5_PIG Uncharacterized protein OS=Sus scrofa PE=1 SV=1	1	1	0.0232	29823.5	8.76
		R.LVLVGK.T ! R.LVLVGK.V	628.439	0.0065	2	1	30.4	0	0.0099	0|0	tr|I3LLP5|I3LLP5_PIG/tr|K9IVM5|K9IVM5_PIG ! tr|F1S2R6|F1S2R6_PIG		8.75	0		0	2	MASCOT		T
$94-1	tr|F1S3C1|F1S3C1_PIG Uncharacterized protein OS=Sus scrofa GN=NSD1 PE=3 SV=2	1	1	0.0038	263904	8.89
$94-2	tr|A0A0B8RZB6|A0A0B8RZB6_PIG Nuclear receptor binding SET domain protein 1 OS=Sus scrofa domesticus GN=NSD1 PE=3 SV=1	1	1	0.0037	267933	8.84
		K.KALQEAAAR.F	957.548	0.01262	2	1	20.83	0	0.198	0|0	tr|F1S3C1|F1S3C1_PIG/tr|A0A0B8RZB6|A0A0B8RZB6_PIG		8.75	1		0	2	MASCOT		T
$95-1	tr|F1S4X7|F1S4X7_PIG Uncharacterized protein OS=Sus scrofa GN=MYH7B PE=3 SV=2	1	1	0.0041	221536	5.75
		R.IHFGPSGK.L	842.452	0.00231	2	1	21.4	0	0.105	0|0	tr|F1S4X7|F1S4X7_PIG		8.76	0		0	2	MASCOT		T
$96-1	tr|F1S535|F1S535_PIG Uncharacterized protein OS=Sus scrofa GN=FNBP1L PE=1 SV=2	1	1	0.0098	71123.1	6.36
		K.QQLNLR.T	771.447	-0.00558	2	1	29.46	0	0.0564	0|0	tr|F1S535|F1S535_PIG		9.75	0		0	2	MASCOT		T
$97-1	tr|F1S5I9|F1S5I9_PIG Uncharacterized protein OS=Sus scrofa GN=ABCG8 PE=4 SV=1	1	1	0.0104	74893.6	9.15
		K.ETGLGKR.A	760.431	-0.00156	2	1	32.59	0	0.0353	0|0	tr|F1S5I9|F1S5I9_PIG		8.85	1		0	2	MASCOT		T
$98-1	tr|F1S6Q4|F1S6Q4_PIG Uncharacterized protein OS=Sus scrofa GN=PBX4 PE=4 SV=2	1	1	0.0227	34306	9.26
$98-2	tr|I3LCL1|I3LCL1_PIG Uncharacterized protein OS=Sus scrofa GN=PBX4 PE=4 SV=1	1	1	0.0224	34661.5	9.46
$98-3	tr|I3LNW7|I3LNW7_PIG Uncharacterized protein OS=Sus scrofa GN=PBX4 PE=4 SV=1	1	1	0.0207	37850.2	9.41
		R.IRPVSPR.E	824.51	0.0086	2	1	22.52	0	0.0367	0|0	tr|I3LCL1|I3LCL1_PIG/tr|I3LNW7|I3LNW7_PIG/tr|F1S6Q4|F1S6Q4_PIG		12	0		0	2	MASCOT		T
$99-1	tr|F1S7X1|F1S7X1_PIG Uncharacterized protein OS=Sus scrofa PE=1 SV=2	1	1	0.002	343138	5.74
		K.LSSSFK.A	668.361	-0.01137	2	1	22.86	0	0.193	0|0	tr|F1S7X1|F1S7X1_PIG		8.75	0		0	2	MASCOT		T
$100-1	tr|F1S860|F1S860_PIG Uncharacterized protein OS=Sus scrofa GN=PSD PE=1 SV=2	1	1	0.0097	109392	6.49
		R.GKEAEEQRQK.E	1202.61	0.01962	2	1	20.41	0	0.424	0|0	tr|F1S860|F1S860_PIG		6.23	2		0	2	MASCOT		T
$101-1	tr|F1S8Q0|F1S8Q0_PIG Uncharacterized protein OS=Sus scrofa GN=TNIP2 PE=4 SV=2	1	1	0.0184	48587.6	5.74
		R.LQDQLAAR.D	914.505	-0.0014	2	1	23.81	0	0.0955	0|0	tr|F1S8Q0|F1S8Q0_PIG		5.84	0		0	2	MASCOT		T
$102-1	tr|F1S8S9|F1S8S9_PIG Uncharacterized protein OS=Sus scrofa GN=GBF1 PE=1 SV=2	1	1	0.0032	206852	5.52
		K.AISGFR.K	650.362	-0.00028	2	1	23.71	0	0.143	0|0	tr|F1S8S9|F1S8S9_PIG		9.8	0		0	2	MASCOT		T
$103-1	tr|F1SA53|F1SA53_PIG Uncharacterized protein OS=Sus scrofa GN=LINC00238 PE=4 SV=2	1	1	0.0354	22681.8	9.46
		K.NSLLFQK.L	849.483	0.01502	2	1	22.72	0	0.121	0|0	tr|F1SA53|F1SA53_PIG		8.75	0		0	2	MASCOT		T
$104-1	tr|F1SA57|F1SA57_PIG Uncharacterized protein OS=Sus scrofa GN=RAB15 PE=1 SV=1	1	1	0.0351	19808	5.35
$104-2	tr|I3L5L9|I3L5L9_PIG Uncharacterized protein OS=Sus scrofa GN=RAB13 PE=4 SV=1	1	1	0.0248	26871.4	9.21
$104-3	tr|F1RFW5|F1RFW5_PIG Uncharacterized protein OS=Sus scrofa GN=RAB13 PE=4 SV=1	1	1	0.0296	22870	9.27
		K.ILIGNK.A ! R.LLLGNK.C	657.429	0	2	1	21.71	0	0.142	0|0	tr|F1SA57|F1SA57_PIG ! tr|I3L5L9|I3L5L9_PIG/tr|F1RFW5|F1RFW5_PIG		8.75	0		0	2	MASCOT		T
$105-1	tr|F1SAH0|F1SAH0_PIG Uncharacterized protein OS=Sus scrofa GN=CBL PE=1 SV=1	1	1	0.0066	100665	6.13
$105-2	tr|A0A0B8RW12|A0A0B8RW12_PIG Cbl proto-oncogene, E3 ubiquitin protein ligase OS=Sus scrofa domesticus GN=CBL PE=4 SV=1	1	1	0.0066	100665	6.13
		-.MAGNVK.K	619.323	-1e-05	2	1	20.27	0	0.245	0|0	tr|F1SAH0|F1SAH0_PIG/tr|A0A0B8RW12|A0A0B8RW12_PIG		8.5	0		0	2	MASCOT		T
$106-1	tr|F1SBZ0|F1SBZ0_PIG Uncharacterized protein OS=Sus scrofa PE=4 SV=2	1	1	0.0058	115187	8.57
$106-2	tr|I3L6P9|I3L6P9_PIG Uncharacterized protein OS=Sus scrofa PE=4 SV=1	1	1	0.0132	49731.1	6.25
		K.VLIDGK.E	644.398	4e-05	2	1	23.4	0	0.198	0|0	tr|F1SBZ0|F1SBZ0_PIG/tr|I3L6P9|I3L6P9_PIG		5.81	0		0	2	MASCOT		T
$107-1	tr|F1SC79|F1SC79_PIG Phosphodiesterase OS=Sus scrofa GN=PDE6C PE=1 SV=1	1	1	0.007	98715.2	5.35
		K.KDELPK.L	729.414	-0.0001	2	1	23.91	0	0.109	0|0	tr|F1SC79|F1SC79_PIG		6.07	1		0	2	MASCOT		T
$108-1	tr|F1SCQ1|F1SCQ1_PIG Uncharacterized protein OS=Sus scrofa PE=4 SV=2	1	1	0.0137	75223.9	9.14
		R.QSSSLIQHR.R	1055.56	0.01821	3	1	22.72	0	0.0935	0|0	tr|F1SCQ1|F1SCQ1_PIG		9.76	0		0	2	MASCOT		T
$109-1	tr|F1SDJ6|F1SDJ6_PIG Uncharacterized protein OS=Sus scrofa GN=ITSN2 PE=1 SV=2	1	1	0.0036	189998	8.72
		K.LASDPR.C	658.352	0.00021	2	1	31.24	0	0.0114	0|0	tr|F1SDJ6|F1SDJ6_PIG		5.84	0		0	2	MASCOT		T
$110-1	tr|F1SDY2|F1SDY2_PIG Uncharacterized protein OS=Sus scrofa GN=MAST1 PE=4 SV=2	1	1	0.0069	123944	8.75
		R.ATNDLVLR.R	901.51	0.01742	2	1	20.77	0	0.71	0|0	tr|F1SDY2|F1SDY2_PIG		5.88	0		0	2	MASCOT		T
$111-1	tr|F1SEW6|F1SEW6_PIG Uncharacterized protein OS=Sus scrofa GN=SYDE2 PE=4 SV=2	1	1	0.0054	122196	8.43
		R.LPELSR.K	714.414	0.00172	2	1	40.12	0	0.00351	0|0	tr|F1SEW6|F1SEW6_PIG		6	0		0	2	MASCOT		T
$112-1	tr|F1SFG4|F1SFG4_PIG Cation-transporting ATPase OS=Sus scrofa GN=ATP13A3 PE=2 SV=1	1	1	0.0041	138305	6.79
		R.VSVCR.V	620.318	0.00072	2	1	27.95	0	0.0544	0|0	tr|F1SFG4|F1SFG4_PIG		8.22	0		0	2	MASCOT		T
$113-1	tr|F1SGJ6|F1SGJ6_PIG Uncharacterized protein OS=Sus scrofa PE=4 SV=2	1	1	0.0174	32768	6.72
$113-2	tr|F1RXA7|F1RXA7_PIG Uncharacterized protein OS=Sus scrofa GN=PSMD3 PE=1 SV=2	1	1	0.0093	61178	8.2
$113-3	tr|I3LL55|I3LL55_PIG Uncharacterized protein OS=Sus scrofa PE=4 SV=1	1	1	0.0099	57919	9.62
$113-4	tr|A0A0B8RSC7|A0A0B8RSC7_PIG Proteasome (Prosome, macropain) 26S subunit, non-ATPase, 3 OS=Sus scrofa domesticus GN=PSMD3 PE=4 SV=1	1	1	0.0094	60965.8	8.47
		K.IDVVR.K ! K.LDVVR.S	601.367	-0.0002	2	1	25.08	0	0.154	0|0	tr|F1SGJ6|F1SGJ6_PIG ! tr|F1RXA7|F1RXA7_PIG/tr|I3LL55|I3LL55_PIG/tr|A0A0B8RSC7|A0A0B8RSC7_PIG		5.84	0		0	2	MASCOT		T
$114-1	tr|F1SGS5|F1SGS5_PIG Uncharacterized protein OS=Sus scrofa GN=LMO2 PE=4 SV=2	1	1	0.038	18358.1	6.79
		R.LGEVGR.R	630.357	0.00422	2	1	24.38	0	0.199	0|0	tr|F1SGS5|F1SGS5_PIG		6	0		0	2	MASCOT		T
$115-1	tr|F1SHF3|F1SHF3_PIG Uncharacterized protein OS=Sus scrofa GN=G2E3 PE=4 SV=1	1	1	0.0156	80198.1	7.58
		K.TGASIGCVAPR.C	1088.55	-0.01765	2	1	20.31	0	0.302	0|0	tr|F1SHF3|F1SHF3_PIG		7.91	0		0	2	MASCOT		T
$116-1	tr|F1SHK0|F1SHK0_PIG Uncharacterized protein OS=Sus scrofa GN=MAPK8IP1 PE=4 SV=2	1	1	0.0086	77196.1	4.81
		R.QETAPR.G	701.358	0.00494	2	1	22.67	0	0.295	0|0	tr|F1SHK0|F1SHK0_PIG		6	0		0	2	MASCOT		T
$117-1	tr|F1SHN7|F1SHN7_PIG Uncharacterized protein OS=Sus scrofa GN=LRRK2 PE=4 SV=2	1	1	0.002	285148	6.27
$117-2	tr|A9XXE0|A9XXE0_PIG LRRK2 OS=Sus scrofa PE=2 SV=1	1	1	0.002	285320	6.21
$117-3	tr|Q0PMX7|Q0PMX7_PIG Leucine-rich repeat kinase 2 (Fragment) OS=Sus scrofa GN=LRRK2 PE=2 SV=1	1	1	0.0279	20452.6	8.78
$117-4	tr|F1RS44|F1RS44_PIG Uncharacterized protein OS=Sus scrofa GN=NGLY1 PE=1 SV=2	1	1	0.0076	74775.7	6.31
		K.LIETR.T ! K.LIETR.R ! K.LLETR.C	631.377	-0.00217	2	1	21.47	0	0.486	0|0	tr|F1SHN7|F1SHN7_PIG/tr|A9XXE0|A9XXE0_PIG ! tr|Q0PMX7|Q0PMX7_PIG ! tr|F1RS44|F1RS44_PIG		6	0		0	2	MASCOT		T
$118-1	tr|F1SI10|F1SI10_PIG 60S ribosomal protein L10 OS=Sus scrofa GN=RPL10 PE=1 SV=1	1	1	0.028	24579.7	10.08
$118-2	sp|Q29195|RL10_PIG 60S ribosomal protein L10 OS=Sus scrofa GN=RPL10 PE=1 SV=3	1	1	0.028	24602.7	10.16
$118-3	tr|A0A0B8S018|A0A0B8S018_PIG Ribosomal protein L10 OS=Sus scrofa domesticus GN=RPL10 PE=4 SV=1	1	1	0.028	24602.7	10.16
		R.IFDLGR.K	720.404	0.00047	2	1	24.06	0	0.104	0|0	sp|Q29195|RL10_PIG/tr|F1SI10|F1SI10_PIG/tr|A0A0B8S018|A0A0B8S018_PIG		5.84	0		0	2	MASCOT		T
$119-1	tr|F1SIW2|F1SIW2_PIG Uncharacterized protein OS=Sus scrofa GN=SEMA3G PE=4 SV=1	1	1	0.0078	86136.3	8.45
		R.LFLGGR.D	662.398	0.0057	2	1	26.98	0	0.0543	0|0	tr|F1SIW2|F1SIW2_PIG		9.75	0		0	2	MASCOT		T
$120-1	tr|F1SJJ5|F1SJJ5_PIG 60S ribosomal protein L4 OS=Sus scrofa GN=RPL4 PE=1 SV=2	1	1	0.0141	47918.2	11.03
$120-2	tr|A0SNV0|A0SNV0_PIG Ribosomal protein L4 (Fragment) OS=Sus scrofa PE=2 SV=1	1	1	0.0284	24612.2	11.18
$120-3	tr|A0A0B8RT95|A0A0B8RT95_PIG Ribosomal protein L4 OS=Sus scrofa domesticus GN=RPL4 PE=4 SV=1	1	1	0.0141	48031.3	11.03
		K.SPEIQR.A	729.389	-0.00377	2	1	20.19	0	0.738	0|0	tr|F1SJJ5|F1SJJ5_PIG/tr|A0SNV0|A0SNV0_PIG/tr|A0A0B8RT95|A0A0B8RT95_PIG		5.72	0		0	2	MASCOT		T
$121-1	tr|F1SJM1|F1SJM1_PIG Uncharacterized protein OS=Sus scrofa GN=VEPH1 PE=4 SV=2	1	1	0.0088	90415.3	6.27
		R.RDRSLPR.A	899.517	-0.01389	2	1	20.41	0	0.174	0|0	tr|F1SJM1|F1SJM1_PIG		11.7	2		0	2	MASCOT		T
$122-1	tr|F1SKP5|F1SKP5_PIG Uncharacterized protein OS=Sus scrofa GN=MAFF PE=3 SV=1	1	1	0.0422	17752.3	9.96
$122-2	tr|F1RIV2|F1RIV2_PIG Uncharacterized protein OS=Sus scrofa GN=MAFK PE=3 SV=1	1	1	0.0449	17535	10.04
$122-3	tr|K7GM18|K7GM18_PIG Uncharacterized protein OS=Sus scrofa GN=MAFF PE=3 SV=1	1	1	0.0511	14560.7	10.34
		R.LELDALR.G ! K.LELDALR.S	829.478	0.00976	2	1	26.45	0	0.0729	0|0	tr|F1SKP5|F1SKP5_PIG/tr|K7GM18|K7GM18_PIG ! tr|F1RIV2|F1RIV2_PIG		4.37	0		0	2	MASCOT		T
$123-1	tr|F1SLV0|F1SLV0_PIG Uncharacterized protein OS=Sus scrofa GN=GPR162 PE=4 SV=2	1	1	0.0153	63632.4	8.92
		R.LSLGSPESR.A	945.5	-0.0154	2	1	25.95	0	0.104	0|0	tr|F1SLV0|F1SLV0_PIG		6	0		0	2	MASCOT		T
$124-1	tr|F1SNR2|F1SNR2_PIG Uncharacterized protein OS=Sus scrofa GN=MTMR10 PE=3 SV=2	1	1	0.0078	87647.6	8.81
		R.NSLILK.M	687.44	0.0072	2	1	33.87	0	0.0173	0|0	tr|F1SNR2|F1SNR2_PIG		8.75	0		0	2	MASCOT		T
$125-1	tr|F1SNX0|F1SNX0_PIG Uncharacterized protein OS=Sus scrofa GN=LRRTM4 PE=4 SV=2	1	1	0.0143	47832.7	9.26
		R.VFQDCR.N	824.372	-0.00378	2	1	28.45	0	0.0153	0|0	tr|F1SNX0|F1SNX0_PIG		5.8	0		0	2	MASCOT		T
$126-1	tr|F1SQR9|F1SQR9_PIG Uncharacterized protein OS=Sus scrofa PE=4 SV=2	1	1	0.0282	41560.8	9.22
$126-2	tr|A0A0B8RZC2|A0A0B8RZC2_PIG Neural cell expressed, developmentally down-regulated 1 OS=Sus scrofa domesticus GN=NEDD1 PE=4 SV=1	1	1	0.0168	70813.7	7.3
		K.GSSNKPTAVNK.R	1102.59	0.01237	2	1	22.61	0	0.343	0|0	tr|F1SQR9|F1SQR9_PIG/tr|A0A0B8RZC2|A0A0B8RZC2_PIG		10	0		0	2	MASCOT		T
$127-1	tr|F1SRK1|F1SRK1_PIG Uncharacterized protein OS=Sus scrofa GN=STAB2 PE=4 SV=2	1	1	0.0042	153051	6.12
		K.LYGGKK.K	665.398	0.01143	2	1	22.93	0	0.0693	0|0	tr|F1SRK1|F1SRK1_PIG		9.7	1		0	2	MASCOT		T
$128-1	tr|F1SSN7|F1SSN7_PIG Uncharacterized protein OS=Sus scrofa GN=ATG14 PE=4 SV=1	1	1	0.0142	55451.8	6.84
		R.TTYLSGR.W	797.415	0.00247	2	1	29.41	0	0.0835	0|0	tr|F1SSN7|F1SSN7_PIG		8.41	0		0	2	MASCOT		T
$129-1	tr|F1SSW8|F1SSW8_PIG Phospholipase A2 OS=Sus scrofa GN=PLA2G4B PE=4 SV=2	1	1	0.0103	88328.4	5.67
$129-2	tr|I3LAK1|I3LAK1_PIG Uncharacterized protein OS=Sus scrofa PE=4 SV=1	1	1	0.0145	62516	5.5
		R.QELAERAR.L	972.522	0.00935	2	1	29.02	0	0.062	0|0	tr|I3LAK1|I3LAK1_PIG/tr|F1SSW8|F1SSW8_PIG		6.14	1		0	2	MASCOT		T
$130-1	tr|F1STR2|F1STR2_PIG Uncharacterized protein OS=Sus scrofa GN=RAB38 PE=4 SV=2	1	1	0.0474	23838.3	7.65
		K.ENINIDEASR.C	1160.55	0.01228	2	1	22.05	0	0.0798	0|0	tr|F1STR2|F1STR2_PIG		4.14	0		0	2	MASCOT		T
$131-1	tr|F1STR9|F1STR9_PIG Uncharacterized protein OS=Sus scrofa GN=SFN PE=1 SV=1	1	1	0.0282	27858.9	4.78
$131-2	tr|G9F6X7|G9F6X7_PIG Tyrosine 3-monooxygenase tryptophan 5-monooxygenase activation protein OS=Sus scrofa PE=2 SV=1	1	1	0.0286	27728.8	4.73
$131-3	tr|F2Z558|F2Z558_PIG Uncharacterized protein OS=Sus scrofa GN=YWHAZ PE=1 SV=2	1	1	0.0282	28078.2	4.77
$131-4	tr|F1SDR7|F1SDR7_PIG Uncharacterized protein OS=Sus scrofa GN=YWHAB PE=1 SV=1	1	1	0.0285	28112.1	4.76
$131-5	tr|F1SA98|F1SA98_PIG Uncharacterized protein OS=Sus scrofa GN=YWHAQ PE=1 SV=2	1	1	0.0273	28912.2	4.7
$131-6	tr|F2Z4Y1|F2Z4Y1_PIG Uncharacterized protein OS=Sus scrofa GN=YWHAH PE=1 SV=1	1	1	0.0285	28211.4	4.81
$131-7	tr|A0A0B8RVD2|A0A0B8RVD2_PIG Tyrosine 3-monooxygenase/tryptophan 5-monooxygenase activation protein, beta OS=Sus scrofa domesticus GN=YWHAB PE=3 SV=1	1	1	0.0285	28112.1	4.76
$131-8	tr|Q1W2G0|Q1W2G0_PIG 14-3-3 sigma protein OS=Sus scrofa GN=Sfn PE=2 SV=1	1	1	0.0282	27935	4.78
$131-9	tr|F2Z4Z1|F2Z4Z1_PIG Uncharacterized protein OS=Sus scrofa GN=YWHAG PE=1 SV=1	1	1	0.0283	28302.3	4.8
		K.LAEQAER.Y ! R.LAEQAER.Y	816.421	-0.00029	2	1	40.75	0	0.00201	0|0	tr|F1SDR7|F1SDR7_PIG/tr|F1STR9|F1STR9_PIG/tr|G9F6X7|G9F6X7_PIG/tr|F2Z558|F2Z558_PIG/tr|F1SA98|F1SA98_PIG/tr|A0A0B8RVD2|A0A0B8RVD2_PIG/tr|Q1W2G0|Q1W2G0_PIG ! tr|F2Z4Z1|F2Z4Z1_PIG/tr|F2Z4Y1|F2Z4Y1_PIG		4.53	0		0	2	MASCOT		T
$132-1	tr|F1SU78|F1SU78_PIG Uncharacterized protein OS=Sus scrofa GN=MCU PE=1 SV=2	1	1	0.0173	33691.6	6.98
$132-2	tr|F1RMW4|F1RMW4_PIG Uncharacterized protein OS=Sus scrofa GN=XRCC1 PE=1 SV=1	1	1	0.0077	70830	6.63
		R.LPSRR.Y ! R.LPSRR.E	628.389	0.01133	2	1	30.55	0	0.0132	0|0	tr|F1RMW4|F1RMW4_PIG ! tr|F1SU78|F1SU78_PIG		12	1		0	2	MASCOT		T
$133-1	tr|F1SUA7|F1SUA7_PIG Uncharacterized protein OS=Sus scrofa GN=CDH23 PE=4 SV=2	1	1	0.0018	364275	4.49
		K.LGQIIR.E	699.451	-0.00012	2	1	38.32	0	0.00156	0|0	tr|F1SUA7|F1SUA7_PIG		9.75	0		0	2	MASCOT		T
$134-1	tr|F2Z576|F2Z576_PIG Histone H3 OS=Sus scrofa GN=HIST1H3E PE=2 SV=1	1	1	0.0515	15403.9	11.13
$134-2	tr|F2Z5K9|F2Z5K9_PIG Histone H3 OS=Sus scrofa GN=LOC100622412 PE=1 SV=1	1	1	0.0515	15387.8	11.27
$134-3	tr|Q29569|Q29569_PIG Histone H3 (Fragment) OS=Sus scrofa PE=2 SV=1	1	1	0.0667	11584.3	11.39
$134-4	tr|F1RVA0|F1RVA0_PIG Histone H3 OS=Sus scrofa PE=3 SV=1	1	1	0.0515	15223.6	10.84
$134-5	tr|K9IWF3|K9IWF3_PIG Histone H3 OS=Sus scrofa GN=H3F3B PE=2 SV=1	1	1	0.0515	15327.7	11.27
$134-6	tr|F1RPL2|F1RPL2_PIG Histone H3 OS=Sus scrofa PE=3 SV=1	1	1	0.0515	15433.9	10.99
$134-7	sp|Q71LE2|H33_PIG Histone H3.3 OS=Sus scrofa GN=H3F3A PE=2 SV=3	1	1	0.0515	15327.7	11.27
		K.STELLIR.K	831.493	-0.00012	2	1	29.31	0	0.0316	0|0	sp|Q71LE2|H33_PIG/tr|F1RVA0|F1RVA0_PIG/tr|K9IWF3|K9IWF3_PIG/tr|F1RPL2|F1RPL2_PIG/tr|Q29569|Q29569_PIG/tr|F2Z576|F2Z576_PIG/tr|F2Z5K9|F2Z5K9_PIG		5.72	0		0	2	MASCOT		T
$135-1	tr|F2Z5F5|F2Z5F5_PIG 40S ribosomal protein S8 OS=Sus scrofa GN=RPS8 PE=1 SV=2	1	1	0.0529	24172.8	10.32
		K.LTPEEEEILNK.K	1314.68	-0.00021	2	1	32.06	0	0.0149	0|0	tr|F2Z5F5|F2Z5F5_PIG		4.09	0		0	2	MASCOT		T
$136-1	tr|F2Z5Q6|F2Z5Q6_PIG 40S ribosomal protein S6 OS=Sus scrofa GN=RPS6 PE=1 SV=2	1	1	0.0324	28420.9	10.84
$136-2	tr|Q29198|Q29198_PIG Ribosomal protein S6 (Fragment) OS=Sus scrofa PE=2 SV=1	1	1	0.0762	11884.6	9.96
		K.LIEVDDER.K	988.495	0.00047	2	1	37.08	0	0.00443	0|0	tr|F2Z5Q6|F2Z5Q6_PIG/tr|Q29198|Q29198_PIG		3.92	0		0	2	MASCOT		T
$137-1	tr|I3L6F8|I3L6F8_PIG Uncharacterized protein OS=Sus scrofa GN=TRIM7 PE=1 SV=1	1	1	0.0125	53571	9.09
$137-2	tr|I3LG00|I3LG00_PIG Uncharacterized protein OS=Sus scrofa GN=TRIM7 PE=1 SV=1	1	1	0.0126	53058.3	9.1
		K.FKEDLR.G	807.436	0.00043	2	1	24.45	0	0.0851	0|0	tr|I3LG00|I3LG00_PIG/tr|I3L6F8|I3L6F8_PIG		6.07	1		0	2	MASCOT		T
$138-1	tr|I3L7T6|I3L7T6_PIG Histone H2A OS=Sus scrofa GN=H2AFX PE=1 SV=1	1	1	0.0629	15128.4	10.74
$138-2	tr|F1RPK0|F1RPK0_PIG Histone H2A OS=Sus scrofa GN=LOC100154508 PE=3 SV=1	1	1	0.0692	14163.4	10.9
$138-3	tr|F2Z5L5|F2Z5L5_PIG Histone H2A OS=Sus scrofa GN=LOC100625850 PE=1 SV=1	1	1	0.0698	13988.2	10.9
$138-4	tr|Q29579|Q29579_PIG Histone H2A (Fragment) OS=Sus scrofa PE=2 SV=1	1	1	0.0811	11951.7	10.98
$138-5	tr|F2Z5I4|F2Z5I4_PIG Histone H2A OS=Sus scrofa PE=3 SV=2	1	1	0.072	13770	10.88
$138-6	tr|F1RPL1|F1RPL1_PIG Histone H2A OS=Sus scrofa GN=LOC100154071 PE=3 SV=1	1	1	0.0692	14117.3	10.9
$138-7	tr|F1RPL3|F1RPL3_PIG Histone H2A OS=Sus scrofa GN=LOC100157763 PE=3 SV=1	1	1	0.0682	14318.6	10.92
$138-8	tr|F2Z5L6|F2Z5L6_PIG Histone H2A OS=Sus scrofa GN=HIST2H2AB PE=1 SV=1	1	1	0.0692	13995.1	10.88
$138-9	tr|B1PEY3|B1PEY3_PIG Histone H2A OS=Sus scrofa GN=H2A.Z PE=2 SV=1	1	1	0.0703	13552.6	10.58
$138-10	tr|F2Z5P1|F2Z5P1_PIG Histone H2A OS=Sus scrofa GN=LOC100512448 PE=1 SV=1	1	1	0.0709	13377.3	10.58
$138-11	tr|F2Z5L2|F2Z5L2_PIG Histone H2A OS=Sus scrofa GN=HIST2H2AA4 PE=3 SV=1	1	1	0.0692	14095.3	10.9
$138-12	tr|F2Z587|F2Z587_PIG Histone H2A OS=Sus scrofa GN=LOC100621538 PE=1 SV=1	1	1	0.0692	14135.3	11.05
$138-13	tr|F1RTQ7|F1RTQ7_PIG Histone H2A OS=Sus scrofa GN=HIST1H2AA PE=3 SV=1	1	1	0.0687	14245.4	10.86
$138-14	tr|F2Z575|F2Z575_PIG Histone H2A OS=Sus scrofa GN=LOC100157763 PE=3 SV=1	1	1	0.0692	14091.3	10.9
		R.AGLQFPVGR.V ! R.AGLQFPVGR.I	944.531	-0.00039	2	1	37	0	0.00853	0|0	tr|F2Z5I4|F2Z5I4_PIG/tr|F1RPL3|F1RPL3_PIG/tr|F1RPL1|F1RPL1_PIG/tr|F1RPK0|F1RPK0_PIG/tr|I3L7T6|I3L7T6_PIG/tr|Q29579|Q29579_PIG/tr|F2Z5L5|F2Z5L5_PIG/tr|F2Z5L6|F2Z5L6_PIG/tr|F2Z587|F2Z587_PIG/tr|F2Z5L2|F2Z5L2_PIG/tr|F2Z575|F2Z575_PIG ! tr|F1RTQ7|F1RTQ7_PIG/tr|F2Z5P1|F2Z5P1_PIG/tr|B1PEY3|B1PEY3_PIG		9.8	0		0	2	MASCOT		T
$139-1	tr|I3L7Z2|I3L7Z2_PIG Uncharacterized protein OS=Sus scrofa GN=PRSS46 PE=3 SV=1	1	1	0.0278	24242.2	9.01
		K.LVEVGK.W	644.398	6e-05	2	1	26.31	0	0.101	0|0	tr|I3L7Z2|I3L7Z2_PIG		6	0		0	2	MASCOT		T
$140-1	tr|I3L8E4|I3L8E4_PIG Uncharacterized protein OS=Sus scrofa GN=TMEM237 PE=1 SV=1	1	1	0.0149	44945	6.29
		K.TSVAIR.N	646.388	-0.00448	2	1	22.55	0	0.22	0|0	tr|I3L8E4|I3L8E4_PIG		9.41	0		0	2	MASCOT		T
$141-1	tr|I3L8M1|I3L8M1_PIG Uncharacterized protein OS=Sus scrofa GN=FBXO18 PE=4 SV=1	1	1	0.0182	75039.2	8.97
		K.SLENILTLAGVR.G	1285.75	0.00923	4	1	22.48	0	0.248	0|0	tr|I3L8M1|I3L8M1_PIG		5.72	0		0	2	MASCOT		T
$142-1	tr|I3L9Y2|I3L9Y2_PIG Uncharacterized protein OS=Sus scrofa PE=4 SV=1	1	1	0.0061	109994	5.02
$142-2	tr|F1RRA0|F1RRA0_PIG Uncharacterized protein OS=Sus scrofa GN=GOLGA2 PE=1 SV=2	1	1	0.0059	114530	5.02
$142-3	tr|I3LSP4|I3LSP4_PIG Uncharacterized protein OS=Sus scrofa GN=GOLGA2 PE=1 SV=1	1	1	0.006	113150	5.01
$142-4	tr|D9IFC3|D9IFC3_PIG Outer dense fiber 2 OS=Sus scrofa GN=ODF2 PE=2 SV=1	1	1	0.0074	93259.8	8.18
$142-5	tr|A0A0B8S078|A0A0B8S078_PIG Golgin A2 OS=Sus scrofa domesticus GN=GOLGA2 PE=4 SV=1	1	1	0.006	112917	4.98
		R.VGELER.T ! K.VGELER.K	702.378	0.00016	2	1	23.9	0	0.161	0|0	tr|I3L9Y2|I3L9Y2_PIG/tr|I3LSP4|I3LSP4_PIG/tr|F1RRA0|F1RRA0_PIG/tr|A0A0B8S078|A0A0B8S078_PIG ! tr|D9IFC3|D9IFC3_PIG		4.53	0		0	2	MASCOT		T
$143-1	tr|I3LA86|I3LA86_PIG Uncharacterized protein OS=Sus scrofa GN=PP2D1 PE=4 SV=1	1	1	0.0102	66402.6	9.1
$143-2	tr|I3LRG6|I3LRG6_PIG Uncharacterized protein OS=Sus scrofa GN=PP2D1 PE=4 SV=1	1	1	0.0094	72036	9.27
		K.IIDNIR.K	743.441	7e-05	2	1	21.14	0	0.242	0|0	tr|I3LRG6|I3LRG6_PIG/tr|I3LA86|I3LA86_PIG		5.84	0		0	2	MASCOT		T
$144-1	tr|I3LAI9|I3LAI9_PIG Uncharacterized protein OS=Sus scrofa GN=SMCR8 PE=4 SV=1	1	1	0.0092	95597.1	5.45
		K.RAGQNALK.F	857.495	0.0111	2	1	21.45	0	0.163	0|0	tr|I3LAI9|I3LAI9_PIG		11	1		0	2	MASCOT		T
$145-1	tr|I3LAW1|I3LAW1_PIG Uncharacterized protein OS=Sus scrofa GN=CEP89 PE=4 SV=1	1	1	0.0077	89826.7	5.82
$145-2	tr|I3L883|I3L883_PIG Uncharacterized protein OS=Sus scrofa GN=GCKR PE=1 SV=1	1	1	0.0096	68637.4	6.34
$145-3	tr|F1RJD0|F1RJD0_PIG Uncharacterized protein OS=Sus scrofa GN=MRPL20 PE=1 SV=2	1	1	0.0403	17515.5	11.4
		R.VQEVIK.E ! R.VQEVLK.H ! K.VQEVLK.E	715.435	0.00213	2	1	23.58	0	0.278	0|0	tr|I3LAW1|I3LAW1_PIG ! tr|F1RJD0|F1RJD0_PIG ! tr|I3L883|I3L883_PIG		5.97	0		0	2	MASCOT		T
$146-1	tr|I3LC69|I3LC69_PIG Uncharacterized protein OS=Sus scrofa PE=4 SV=1	1	1	0.0077	68762.9	6.82
$146-2	tr|M3VHA7|M3VHA7_PIG WD repeat domain 81 OS=Sus scrofa GN=WDR81 PE=2 SV=1	1	1	0.0026	212219	5.43
$146-3	tr|F1RVR2|F1RVR2_PIG Uncharacterized protein OS=Sus scrofa GN=DNAH8 PE=4 SV=1	1	1	0.0011	540509	5.75
		K.RELPR.S ! K.RELPR.H	670.399	-0.00015	2	1	23.88	0	0.0428	0|0	tr|I3LC69|I3LC69_PIG/tr|M3VHA7|M3VHA7_PIG ! tr|F1RVR2|F1RVR2_PIG		9.6	1		0	2	MASCOT		T
$147-1	tr|I3LCP7|I3LCP7_PIG Uncharacterized protein OS=Sus scrofa GN=C17orf80 PE=4 SV=1	1	1	0.013	58895.3	9.18
		R.LSQGWIR.C	859.478	0.01471	2	1	20.03	0	0.354	0|0	tr|I3LCP7|I3LCP7_PIG		9.75	0		0	2	MASCOT		T
$148-1	tr|I3LDA8|I3LDA8_PIG Uncharacterized protein OS=Sus scrofa GN=IQGAP1 PE=1 SV=1	1	1	0.0068	149835	5.67
		R.TXRTLSALR.S	1016.62	0.01564	3	1	21.63	0	0.129	0|0	tr|I3LDA8|I3LDA8_PIG		12	1		0	2	MASCOT		T
$149-1	tr|I3LEI8|I3LEI8_PIG 1,2-dihydroxy-3-keto-5-methylthiopentene dioxygenase OS=Sus scrofa GN=ADI1 PE=1 SV=1	1	1	0.0335	21577.1	5.06
		R.FLAQST.-	666.346	-0.01101	2	1	25.86	0	0.0733	0|0	tr|I3LEI8|I3LEI8_PIG		5.53	0		0	2	MASCOT		T
$150-1	tr|I3LEK0|I3LEK0_PIG Uncharacterized protein OS=Sus scrofa GN=LOC100524679 PE=4 SV=1	1	1	0.0049	161820	5.37
$150-2	tr|I3LLG7|I3LLG7_PIG Uncharacterized protein OS=Sus scrofa GN=LOC100524679 PE=4 SV=1	1	1	0.0048	165507	5.36
$150-3	tr|F1SLX3|F1SLX3_PIG Uncharacterized protein OS=Sus scrofa GN=LOC100524679 PE=4 SV=2	1	1	0.0048	163609	5.2
		R.IVTLDTK.F	789.472	-0.0001	2	1	35.31	0	0.00642	0|0	tr|I3LEK0|I3LEK0_PIG/tr|I3LLG7|I3LLG7_PIG/tr|F1SLX3|F1SLX3_PIG		5.84	0		0	2	MASCOT		T
$151-1	tr|I3LEP4|I3LEP4_PIG Uncharacterized protein OS=Sus scrofa PE=4 SV=1	1	1	0.0321	24344.2	4.71
$151-2	tr|A0A0B8RSV8|A0A0B8RSV8_PIG GC-rich promoter binding protein 1-like 1 OS=Sus scrofa domesticus GN=GPBP1L1 PE=4 SV=1	1	1	0.0148	52235.8	6.22
		K.NGFLQSR.S	821.426	-0.00154	2	1	21.73	0	0.156	0|0	tr|I3LEP4|I3LEP4_PIG/tr|A0A0B8RSV8|A0A0B8RSV8_PIG		9.75	0		0	2	MASCOT		T
$152-1	tr|I3LFE4|I3LFE4_PIG Uncharacterized protein OS=Sus scrofa PE=4 SV=1	1	1	0.0882	12242.5	9.88
		R.CQPLIIRVT.-	1099.63	-0.01622	3	1	24.57	0	0.186	0|0	tr|I3LFE4|I3LFE4_PIG		8.25	1		0	2	MASCOT		T
$153-1	tr|I3LFJ0|I3LFJ0_PIG Olfactory receptor OS=Sus scrofa GN=LOC100516666 PE=3 SV=1	1	1	0.0194	34855.4	8.98
		K.LISDDK.R	690.367	0.00019	2	1	21.39	0	0.31	0|0	tr|I3LFJ0|I3LFJ0_PIG		4.21	0		0	2	MASCOT		T
$154-1	tr|I3LGF9|I3LGF9_PIG Uncharacterized protein OS=Sus scrofa GN=FBRSL1 PE=4 SV=1	1	1	0.0058	109550	9.52
		K.VSGLER.S	660.368	-0.0003	2	1	22.43	0	0.293	0|0	tr|I3LGF9|I3LGF9_PIG		5.97	0		0	2	MASCOT		T
$155-1	tr|I3LGW9|I3LGW9_PIG Uncharacterized protein OS=Sus scrofa PE=3 SV=1	1	1	0.0212	47683.3	5.62
		R.GASGGALPK.R	757.42	0.00755	2	1	23.62	0	0.368	0|0	tr|I3LGW9|I3LGW9_PIG		8.75	0		0	2	MASCOT		T
$156-1	tr|I3LH82|I3LH82_PIG Uncharacterized protein OS=Sus scrofa GN=FAM179A PE=4 SV=1	1	1	0.0069	110125	9.7
$156-2	tr|I3LH57|I3LH57_PIG Uncharacterized protein OS=Sus scrofa GN=FAM179A PE=4 SV=1	1	1	0.0072	105756	9.52
$156-3	tr|F1S3X8|F1S3X8_PIG Uncharacterized protein OS=Sus scrofa GN=FAM179A PE=4 SV=2	1	1	0.0073	104321	9.47
		R.KVMTAIK.Q	790.486	0.01278	2	1	20.7	0	0.223	0|0	tr|I3LH82|I3LH82_PIG/tr|F1S3X8|F1S3X8_PIG/tr|I3LH57|I3LH57_PIG		10	1		0	2	MASCOT		T
$157-1	tr|I3LH91|I3LH91_PIG Uncharacterized protein OS=Sus scrofa PE=1 SV=1	1	1	0.0332	30642	5.94
		K.LCRMDCKVR.V	1237.6	-0.02225	2	1	25.47	0	0.0651	0|0	tr|I3LH91|I3LH91_PIG		8.96	2		0	2	MASCOT		T
$158-1	tr|I3LIU0|I3LIU0_PIG Uncharacterized protein OS=Sus scrofa PE=4 SV=1	1	1	0.0089	86793.8	10.25
$158-2	tr|I3L992|I3L992_PIG Uncharacterized protein OS=Sus scrofa PE=4 SV=1	1	1	0.0089	86306.3	10.26
		R.LLVAGXR.L	685.436	0.00281	2	1	27.01	0	0.0597	0|0	tr|I3L992|I3L992_PIG/tr|I3LIU0|I3LIU0_PIG		9.75	0		0	2	MASCOT		T
$159-1	tr|I3LK71|I3LK71_PIG Uncharacterized protein OS=Sus scrofa GN=HNRNPC PE=1 SV=1	1	1	0.0293	33691.6	4.95
		R.VPPPPPIAR.A	943.572	0.00019	2	1	20.84	0	0.204	0|0	tr|I3LK71|I3LK71_PIG		9.72	0		0	2	MASCOT		T
$160-1	tr|I3LLU7|I3LLU7_PIG Uncharacterized protein OS=Sus scrofa GN=PDZD3 PE=1 SV=1	1	1	0.0158	54547.3	5.68
		R.AGVPPGAR.L	724.41	-0.0001	2	1	20.92	0	0.0918	0|0	tr|I3LLU7|I3LLU7_PIG		9.8	0		0	2	MASCOT		T
$161-1	tr|I3LM34|I3LM34_PIG Uncharacterized protein OS=Sus scrofa GN=LOC100620837 PE=1 SV=1	1	1	0.0038	250706	9.73
		R.KGAEPCLQR.T	1058.54	0.00298	2	1	23.63	0	0.101	0|0	tr|I3LM34|I3LM34_PIG		8.22	1		0	2	MASCOT		T
$162-1	tr|I3LM72|I3LM72_PIG Uncharacterized protein OS=Sus scrofa PE=4 SV=1	1	1	0.0714	13087.9	7.73
		M.EERSGLIR.A	959.527	-0.00013	2	1	34.16	0	0.0136	0|0	tr|I3LM72|I3LM72_PIG		6.24	1		0	2	MASCOT		T
$163-1	tr|I3LPJ7|I3LPJ7_PIG Uncharacterized protein OS=Sus scrofa PE=1 SV=1	1	1	0.0063	106558	7.23
$163-2	tr|I3LGZ7|I3LGZ7_PIG Uncharacterized protein OS=Sus scrofa PE=1 SV=1	1	1	0.0064	106866	6.72
		R.TAM*INR.E	721.366	-5e-05	2	1	24.16	0	0.0971	0|0	tr|I3LPJ7|I3LPJ7_PIG/tr|I3LGZ7|I3LGZ7_PIG		9.41	0	15.994919 Oxidation (M)	0	2	MASCOT		T
$164-1	tr|I3LPU1|I3LPU1_PIG Uncharacterized protein OS=Sus scrofa PE=4 SV=1	1	1	0.0027	203647	9.73
$164-2	tr|K9IWE3|K9IWE3_PIG Histone-lysine N-methyltransferase ASH1L OS=Sus scrofa GN=ASH1L PE=2 SV=2	1	1	0.0017	331584	9.45
$164-3	tr|I3LDL4|I3LDL4_PIG Uncharacterized protein OS=Sus scrofa GN=UNC80 PE=4 SV=1	1	1	0.0015	370691	6.55
$164-4	tr|I3L5I7|I3L5I7_PIG Uncharacterized protein OS=Sus scrofa GN=ASH1L PE=3 SV=1	1	1	0.0018	316488	9.43
$164-5	tr|I3L9W5|I3L9W5_PIG Uncharacterized protein OS=Sus scrofa PE=4 SV=1	1	1	0.009	64680.9	7.22
$164-6	tr|F1RU38|F1RU38_PIG Uncharacterized protein OS=Sus scrofa GN=SF3B2 PE=1 SV=2	1	1	0.0057	98148.2	5.5
$164-7	tr|F1RLM3|F1RLM3_PIG Uncharacterized protein OS=Sus scrofa GN=ASH1L PE=3 SV=2	1	1	0.0018	317068	9.43
$164-8	tr|F1SDX1|F1SDX1_PIG Uncharacterized protein OS=Sus scrofa GN=ACTR5 PE=3 SV=1	1	1	0.0082	68248.6	5.1
$164-9	tr|F1S407|F1S407_PIG Uncharacterized protein OS=Sus scrofa GN=RASGRP3 PE=4 SV=2	1	1	0.0072	78378.6	6.39
$164-10	tr|I3LIB2|I3LIB2_PIG Uncharacterized protein OS=Sus scrofa PE=4 SV=1	1	1	0.0495	11373	7.91
$164-11	tr|I3LCJ3|I3LCJ3_PIG 5'-nucleotidase OS=Sus scrofa GN=NT5C3A PE=1 SV=1	1	1	0.0149	38138.6	5.58
		K.ILQLK.A ! K.ILQLK.E ! R.LIQLK.K ! R.LLQIK.G ! K.LLQLK.N ! -.LLQLK.K ! K.LLQLK.E ! R.LLQLK.Y	614.424	-0.00917	2	1	21.61	0	0.0469	0|0	tr|I3L9W5|I3L9W5_PIG ! tr|F1RU38|F1RU38_PIG ! tr|F1RLM3|F1RLM3_PIG/tr|I3L5I7|I3L5I7_PIG/tr|I3LPU1|I3LPU1_PIG/tr|K9IWE3|K9IWE3_PIG ! tr|I3LDL4|I3LDL4_PIG ! tr|F1S407|F1S407_PIG ! tr|I3LIB2|I3LIB2_PIG ! tr|I3LCJ3|I3LCJ3_PIG ! tr|F1SDX1|F1SDX1_PIG		8.75	0		0	2	MASCOT		T
$165-1	tr|I3LPU3|I3LPU3_PIG Uncharacterized protein OS=Sus scrofa GN=ARAP1 PE=1 SV=1	1	1	0.0076	118930	6.37
$165-2	tr|I3LFX1|I3LFX1_PIG Uncharacterized protein OS=Sus scrofa GN=ARAP1 PE=1 SV=1	1	1	0.0055	162135	5.86
$165-3	tr|F1SUV2|F1SUV2_PIG Uncharacterized protein OS=Sus scrofa GN=ARAP1 PE=1 SV=2	1	1	0.0055	162245	5.96
		R.AESDAERK.E	905.432	-2e-05	2	1	25.15	0	0.0486	0|0	tr|F1SUV2|F1SUV2_PIG/tr|I3LPU3|I3LPU3_PIG/tr|I3LFX1|I3LFX1_PIG		4.68	1		0	2	MASCOT		T
$166-1	tr|I3LQI6|I3LQI6_PIG Uncharacterized protein OS=Sus scrofa PE=4 SV=1	1	1	0.0274	24061.3	9.71
$166-2	tr|D2K7D7|D2K7D7_PIG Fms-related tyrosine kinase 3 ligand transcript variant 2 (Fragment) OS=Sus scrofa GN=FLT3LG PE=2 SV=1	1	1	0.0275	24200.4	9.39
$166-3	tr|D2K7D8|D2K7D8_PIG Fms-related tyrosine kinase 3 ligand transcript variant 3 (Fragment) OS=Sus scrofa GN=FLT3LG PE=2 SV=1	1	1	0.0276	24213.3	9.89
$166-4	tr|D2K7D6|D2K7D6_PIG Fms-related tyrosine kinase 3 ligand transcript variant 1 (Fragment) OS=Sus scrofa GN=FLT3LG PE=2 SV=1	1	1	0.0293	22388.2	6.05
$166-5	tr|F1RI00|F1RI00_PIG 60S ribosomal protein L13a OS=Sus scrofa GN=RPL13A PE=4 SV=2	1	1	0.0204	32331.5	9.43
		R.LVLAQR.W	699.451	-0.00014	2	1	25.52	0	0.0297	0|0	tr|D2K7D7|D2K7D7_PIG/tr|I3LQI6|I3LQI6_PIG/tr|D2K7D8|D2K7D8_PIG/tr|F1RI00|F1RI00_PIG/tr|D2K7D6|D2K7D6_PIG		9.75	0		0	2	MASCOT		T
$167-1	tr|I3LQQ0|I3LQQ0_PIG Uncharacterized protein OS=Sus scrofa PE=4 SV=1	1	1	0.0162	76654.8	9.69
$167-2	tr|I3LF71|I3LF71_PIG Uncharacterized protein OS=Sus scrofa PE=4 SV=1	1	1	0.0147	84220	9.19
$167-3	tr|A0A0B8RZC4|A0A0B8RZC4_PIG Neuron navigator 3 OS=Sus scrofa domesticus GN=NAV3 PE=4 SV=1	1	1	0.0054	235504	8.91
		K.SAAIGGKSNAGR.K	1088.58	0.01063	2	1	25.84	0	0.0837	0|0	tr|I3LQQ0|I3LQQ0_PIG/tr|I3LF71|I3LF71_PIG/tr|A0A0B8RZC4|A0A0B8RZC4_PIG		11	1		0	2	MASCOT		T
$168-1	tr|I3LQW9|I3LQW9_PIG Uncharacterized protein OS=Sus scrofa GN=SBNO2 PE=4 SV=1	1	1	0.0047	140357	6.42
$168-2	tr|F1RJI4|F1RJI4_PIG Uncharacterized protein OS=Sus scrofa GN=KCTD7 PE=4 SV=1	1	1	0.0208	33174.5	5.61
		R.IVEIAR.L ! R.LVELAR.E	700.435	-3e-05	2	1	41.47	0	0.00191	0|0	tr|F1RJI4|F1RJI4_PIG ! tr|I3LQW9|I3LQW9_PIG		6	0		0	2	MASCOT		T
$169-1	tr|I3LSD3|I3LSD3_PIG 60S ribosomal protein L13 OS=Sus scrofa GN=RPL13 PE=1 SV=1	1	1	0.0474	24305.3	11.63
		K.KGDSSAEELK.L	1063.53	-0.00616	2	1	36.03	0	0.0213	0|0	tr|I3LSD3|I3LSD3_PIG		4.68	1		0	2	MASCOT		T
$170-1	tr|I3LTM2|I3LTM2_PIG Uncharacterized protein OS=Sus scrofa GN=SYNE2 PE=1 SV=1	1	1	0.0012	791608	5.18
$170-2	tr|F1SRR5|F1SRR5_PIG Uncharacterized protein OS=Sus scrofa GN=SYNE2 PE=1 SV=2	1	1	0.0012	795360	5.19
		K.KLQEVIGK.L	914.567	0.01428	2	1	20.62	0	0.177	0|0	tr|I3LTM2|I3LTM2_PIG/tr|F1SRR5|F1SRR5_PIG		8.59	1		0	2	MASCOT		T
$171-1	tr|I3LU11|I3LU11_PIG Uncharacterized protein OS=Sus scrofa GN=PHRF1 PE=4 SV=1	1	1	0.003	175497	9.46
$171-2	tr|F1SEH3|F1SEH3_PIG Uncharacterized protein OS=Sus scrofa GN=LRFN1 PE=4 SV=1	1	1	0.0065	81864.5	7.89
		R.VVELR.L ! R.VVELR.S	615.382	0.0097	2	1	26.33	0	0.124	0|0	tr|F1SEH3|F1SEH3_PIG ! tr|I3LU11|I3LU11_PIG		5.97	0		0	2	MASCOT		T
$172-1	tr|I3LUV2|I3LUV2_PIG Uncharacterized protein OS=Sus scrofa GN=FAM120B PE=1 SV=1	1	1	0.0092	84138.8	4.68
		R.SSVMGVR.G	735.382	0.00906	2	1	33.83	0	0.0317	0|0	tr|I3LUV2|I3LUV2_PIG		9.47	0		0	2	MASCOT		T
$173-1	tr|I3LVI8|I3LVI8_PIG Uncharacterized protein OS=Sus scrofa GN=LOC100525692 PE=1 SV=1	1	1	0.0338	30100.4	10.67
$173-2	tr|A0A0B8RSA9|A0A0B8RSA9_PIG Ribosomal protein L7a OS=Sus scrofa domesticus GN=RPL7A PE=4 SV=1	1	1	0.0338	29995.2	10.61
		K.VAPAPAVVK.K	851.535	0.00011	2	1	25.27	0	0.015	0|0	tr|I3LVI8|I3LVI8_PIG/tr|A0A0B8RSA9|A0A0B8RSA9_PIG		8.72	0		0	2	MASCOT		T
$174-1	tr|I3LVK8|I3LVK8_PIG Uncharacterized protein OS=Sus scrofa PE=4 SV=1	1	1	0.0112	71510	5.71
$174-2	tr|F1SRE3|F1SRE3_PIG Uncharacterized protein OS=Sus scrofa PE=4 SV=1	1	1	0.0112	71467	5.71
		R.QLRGITR.V	843.516	0.01159	2	1	26.47	0	0.0626	0|0	tr|F1SRE3|F1SRE3_PIG/tr|I3LVK8|I3LVK8_PIG		12	1		0	2	MASCOT		T
$175-1	tr|K7GMI8|K7GMI8_PIG Uncharacterized protein (Fragment) OS=Sus scrofa GN=SLITRK2 PE=4 SV=1	1	1	0.0222	25567.4	6.89
$175-2	tr|K7GPD5|K7GPD5_PIG Uncharacterized protein (Fragment) OS=Sus scrofa GN=SLITRK2 PE=4 SV=1	1	1	0.0069	81715.8	7.49
$175-3	tr|F1RQ61|F1RQ61_PIG Uncharacterized protein OS=Sus scrofa GN=SLITRK2 PE=4 SV=1	1	1	0.0059	95583.4	7.74
$175-4	tr|K7GSV0|K7GSV0_PIG Uncharacterized protein (Fragment) OS=Sus scrofa GN=SLITRK2 PE=4 SV=1	1	1	0.0088	64156	8.39
$175-5	tr|F1S4D4|F1S4D4_PIG Uncharacterized protein OS=Sus scrofa GN=PKN2 PE=4 SV=1	1	1	0.0052	109973	5.66
		K.IEVIR.M ! K.LEVLR.E	629.398	0.00535	2	1	27.37	0	0.102	0|0	tr|F1S4D4|F1S4D4_PIG ! tr|K7GSV0|K7GSV0_PIG/tr|K7GMI8|K7GMI8_PIG/tr|K7GPD5|K7GPD5_PIG/tr|F1RQ61|F1RQ61_PIG		6	0		0	2	MASCOT		T
$176-1	tr|K7GNS9|K7GNS9_PIG Uncharacterized protein (Fragment) OS=Sus scrofa PE=4 SV=1	1	1	0.1125	8482.24	5.14
		-.XTAATSPVK.T	930.537	0.01183	2	1	24.77	0	0.126	0|0	tr|K7GNS9|K7GNS9_PIG		8.75	1		0	2	MASCOT		T
$177-1	tr|K7GNX9|K7GNX9_PIG Uncharacterized protein (Fragment) OS=Sus scrofa GN=LOC100626714 PE=3 SV=1	1	1	0.0318	17513.8	9.56
$177-2	tr|F1RTS7|F1RTS7_PIG Uncharacterized protein OS=Sus scrofa GN=RIMS1 PE=1 SV=2	1	1	0.0033	169763	9.74
		R.KLVPR.S ! R.KLVPR.Q	612.419	-0.00012	2	1	36.53	0	0.000823	0|0	tr|F1RTS7|F1RTS7_PIG ! tr|K7GNX9|K7GNX9_PIG		11	1		0	2	MASCOT		T
$178-1	tr|K7GPR9|K7GPR9_PIG Transcription factor PU.1 OS=Sus scrofa GN=SPI1 PE=4 SV=1	1	1	0.1605	17434.9	11.49
		R.ISAVMEKATATITGTSTRTTCTASSR.A	2702.34	0.04658	4	1	23.59	0	0.286	0|0	tr|K7GPR9|K7GPR9_PIG		9.5	2		0	2	MASCOT		T
$179-1	tr|K7GRD1|K7GRD1_PIG Uncharacterized protein (Fragment) OS=Sus scrofa GN=ULK2 PE=4 SV=1	1	1	0.0083	63016.1	8.93
$179-2	tr|F1SDB3|F1SDB3_PIG Uncharacterized protein OS=Sus scrofa GN=ULK2 PE=4 SV=2	1	1	0.0084	61860.8	8.81
$179-3	tr|A0A0B8RT97|A0A0B8RT97_PIG ADP-dependent glucokinase OS=Sus scrofa domesticus GN=ADPGK PE=4 SV=1	1	1	0.0101	53998.9	5.64
$179-4	tr|K7GSR4|K7GSR4_PIG Uncharacterized protein (Fragment) OS=Sus scrofa GN=ULK2 PE=4 SV=1	1	1	0.0287	19676.7	8.88
		R.FFSDK.Q ! R.FFSDK.E	643.309	-0.00412	2	1	22.61	0	0.271	0|0	tr|K7GSR4|K7GSR4_PIG/tr|F1SDB3|F1SDB3_PIG/tr|K7GRD1|K7GRD1_PIG ! tr|A0A0B8RT97|A0A0B8RT97_PIG		5.84	0		0	2	MASCOT		T
$180-1	tr|K7GSL6|K7GSL6_PIG Uncharacterized protein (Fragment) OS=Sus scrofa GN=BCL3 PE=4 SV=1	1	1	0.0189	33258.6	9.1
$180-2	tr|I3L7C6|I3L7C6_PIG Uncharacterized protein OS=Sus scrofa GN=BCL3 PE=4 SV=1	1	1	0.0132	47344.7	8.56
$180-3	tr|I3LCM4|I3LCM4_PIG Uncharacterized protein OS=Sus scrofa GN=LOC414389 PE=1 SV=1	1	1	0.0159	42254.4	5.41
$180-4	tr|G9M4N0|G9M4N0_PIG B-cell chronic lymphatic leukemia protein 3 OS=Sus scrofa GN=BCL3 PE=2 SV=1	1	1	0.0132	47343.7	8.95
$180-5	tr|I3LPU4|I3LPU4_PIG Uncharacterized protein OS=Sus scrofa PE=4 SV=1	1	1	0.0239	27937.1	5.28
$180-6	tr|A0A0B8RSK4|A0A0B8RSK4_PIG Mechanistic target of rapamycin (Serine/threonine kinase) OS=Sus scrofa domesticus GN=MTOR PE=3 SV=1	1	1	0.0024	288812	6.76
$180-7	tr|F1RHR8|F1RHR8_PIG Uncharacterized protein OS=Sus scrofa GN=MTOR PE=1 SV=2	1	1	0.0024	289127	6.8
		R.VIDILR.G ! R.VIDLLR.L ! R.VLDIIR.A	728.466	5e-05	2	1	25.46	0	0.071	0|0	tr|I3L7C6|I3L7C6_PIG/tr|K7GSL6|K7GSL6_PIG/tr|G9M4N0|G9M4N0_PIG ! tr|I3LCM4|I3LCM4_PIG/tr|I3LPU4|I3LPU4_PIG ! tr|F1RHR8|F1RHR8_PIG/tr|A0A0B8RSK4|A0A0B8RSK4_PIG		5.81	0		0	2	MASCOT		T
$181-1	tr|K9IVG5|K9IVG5_PIG ATP-binding cassette, sub-family F (GCN20), member 3 OS=Sus scrofa GN=ABCF3 PE=2 SV=1	1	1	0.0071	79877.9	6.03
$181-2	tr|I3LB03|I3LB03_PIG Uncharacterized protein OS=Sus scrofa GN=ABCF3 PE=4 SV=1	1	1	0.007	80169.2	6.03
		R.LDGYR.G	623.315	-0.0005	2	1	25.04	0	0.0667	0|0	tr|I3LB03|I3LB03_PIG/tr|K9IVG5|K9IVG5_PIG		5.84	0		0	2	MASCOT		T
$182-1	tr|K9IVJ2|K9IVJ2_PIG Minor histocompatibility protein HA-1 OS=Sus scrofa GN=HMHA1 PE=2 SV=1	1	1	0.0044	125143	5.79
$182-2	tr|I3LCC0|I3LCC0_PIG Uncharacterized protein OS=Sus scrofa GN=ARHGAP45 PE=4 SV=1	1	1	0.0044	125186	5.75
		R.LPAM*R.L	603.328	-0.00445	2	1	28.93	0	0.122	0|0	tr|I3LCC0|I3LCC0_PIG/tr|K9IVJ2|K9IVJ2_PIG		9.75	0	15.994919 Oxidation (M)	0	2	MASCOT		T
$183-1	tr|K9IVQ8|K9IVQ8_PIG Telomerase protein component 1 OS=Sus scrofa GN=TEP1 PE=2 SV=1	1	1	0.0019	290629	7.71
		R.EM*LAR.Y	635.318	0.00537	2	1	23.03	0	0.308	0|0	tr|K9IVQ8|K9IVQ8_PIG		6.1	0	15.994919 Oxidation (M)	0	2	MASCOT		T
$184-1	tr|K9IWI4|K9IWI4_PIG Talin-1 OS=Sus scrofa GN=TLN1 PE=2 SV=1	1	1	0.0024	269825	5.8
$184-2	tr|F1SFZ8|F1SFZ8_PIG Uncharacterized protein OS=Sus scrofa GN=TLN1 PE=1 SV=2	1	1	0.0024	269465	5.8
		K.NKLVPR.L	726.462	-0.01066	2	1	22.23	0	0.0383	0|0	tr|F1SFZ8|F1SFZ8_PIG/tr|K9IWI4|K9IWI4_PIG		11	1		0	2	MASCOT		T
$185-1	tr|Q0QEM6|Q0QEM6_PIG ATP synthase subunit beta (Fragment) OS=Sus scrofa GN=ATP5B PE=2 SV=1	1	1	0.0252	47088.4	4.99
$185-2	tr|F1SLA0|F1SLA0_PIG ATP synthase subunit beta OS=Sus scrofa GN=ATP5B PE=1 SV=1	1	1	0.0208	56334.9	5.15
		K.IGLFGGAGVGK.T	975.562	0.00078	2	1	40.47	0	0.00187	0|0	tr|F1SLA0|F1SLA0_PIG/tr|Q0QEM6|Q0QEM6_PIG		8.75	0		0	2	MASCOT		T
$186-1	tr|Q19LF1|Q19LF1_PIG Nuclear receptor corepressor 2 OS=Sus scrofa GN=NCOR2 PE=2 SV=1	1	1	0.0024	269357	7.2
$186-2	tr|Q19LF0|Q19LF0_PIG Nuclear receptor corepressor 2 OS=Sus scrofa GN=NCOR2 PE=2 SV=1	1	1	0.0024	269270	7.2
$186-3	tr|F1RFN3|F1RFN3_PIG Uncharacterized protein OS=Sus scrofa GN=NCOR2 PE=4 SV=2	1	1	0.0029	219269	6.88
		R.AIPPER.H	682.388	-0.0045	2	1	20.1	0	0.247	0|0	tr|F1RFN3|F1RFN3_PIG/tr|Q19LF0|Q19LF0_PIG/tr|Q19LF1|Q19LF1_PIG		6.05	0		0	2	MASCOT		T
$187-1	tr|Q29368|Q29368_PIG ADP, ATP carrier protein isoform T2 (Fragment) OS=Sus scrofa PE=2 SV=1	1	1	0.1176	6889.07	9.78
$187-2	tr|F1RRA6|F1RRA6_PIG Uncharacterized protein OS=Sus scrofa GN=SLC25A31 PE=3 SV=1	1	1	0.0247	35813.1	9.63
$187-3	sp|Q6QRN9|ADT3_PIG ADP/ATP translocase 3 OS=Sus scrofa GN=SLC25A6 PE=2 SV=3	1	1	0.0268	32910	9.82
$187-4	tr|F1RZQ6|F1RZQ6_PIG Uncharacterized protein OS=Sus scrofa GN=SLC25A4 PE=1 SV=1	1	1	0.0268	33026.1	9.82
$187-5	tr|F2Z565|F2Z565_PIG Uncharacterized protein OS=Sus scrofa GN=SLC25A5 PE=1 SV=1	1	1	0.0268	32954.9	9.79
		K.TAVAPIER.V	856.489	-0.00405	2	1	24.36	0	0.0931	0|0	sp|Q6QRN9|ADT3_PIG/tr|F1RZQ6|F1RZQ6_PIG/tr|F2Z565|F2Z565_PIG/tr|F1RRA6|F1RRA6_PIG/tr|Q29368|Q29368_PIG		5.66	0		0	2	MASCOT		T
$188-1	tr|S4VFE3|S4VFE3_PIG CDC16 OS=Sus scrofa PE=2 SV=1	1	1	0.0081	71493.8	5.53
$188-2	tr|F1RM64|F1RM64_PIG Uncharacterized protein OS=Sus scrofa GN=PSENEN PE=4 SV=1	1	1	0.0495	12057	9.25
		-.MNLER.L ! -.MNLER.V	662.329	-0.00111	2	1	20.47	0	0.267	0|0	tr|S4VFE3|S4VFE3_PIG ! tr|F1RM64|F1RM64_PIG		5.75	0		0	2	MASCOT		T
$189-1	tr|T2HW06|T2HW06_PIG Interferon-induced GTP-binding protein MX2 OS=Sus scrofa GN=MX2 PE=2 SV=1	1	1	0.0098	80520.8	8.2
$189-2	tr|T2HW70|T2HW70_PIG Interferon-induced GTP-binding protein MX2 OS=Sus scrofa GN=MX2 PE=2 SV=1	1	1	0.0098	80380.7	8.37
$189-3	tr|T2HWL0|T2HWL0_PIG Interferon-induced GTP-binding protein MX2 OS=Sus scrofa GN=MX2 PE=2 SV=1	1	1	0.0098	80285.5	8.2
$189-4	tr|T2HWL1|T2HWL1_PIG Interferon-induced GTP-binding protein MX2 OS=Sus scrofa GN=MX2 PE=2 SV=1	1	1	0.0098	80202.4	7.96
$189-5	tr|A0PJ12|A0PJ12_PIG MX2 OS=Sus scrofa GN=Mx2 PE=2 SV=1	1	1	0.018	43070.3	8.49
$189-6	tr|T2HWE5|T2HWE5_PIG Interferon-induced GTP-binding protein MX2 OS=Sus scrofa GN=MX2 PE=2 SV=1	1	1	0.0098	80391.6	8.2
$189-7	tr|T2HWW6|T2HWW6_PIG Interferon-induced GTP-binding protein MX2 OS=Sus scrofa GN=MX2 PE=2 SV=1	1	1	0.0098	80311.5	7.96
$189-8	tr|B2B9J8|B2B9J8_PIG MX2 OS=Sus scrofa PE=3 SV=1	1	1	0.018	43054.3	8.49
$189-9	tr|T2HWW7|T2HWW7_PIG Interferon-induced GTP-binding protein MX2 OS=Sus scrofa GN=MX2 PE=2 SV=1	1	1	0.0098	80292.5	7.96
$189-10	tr|B6EUP1|B6EUP1_PIG Interferon-induced GTP-binding protein MX2 OS=Sus scrofa GN=Mx2 PE=2 SV=1	1	1	0.0098	80326.5	7.96
$189-11	sp|A7VK00|MX2_PIG Interferon-induced GTP-binding protein Mx2 OS=Sus scrofa GN=MX2 PE=2 SV=1	1	1	0.0098	80326.5	7.96
		R.GSGIITR.C	703.41	-0.00055	2	1	31.45	0	0.0353	0|0	sp|A7VK00|MX2_PIG/tr|T2HWE5|T2HWE5_PIG/tr|A0PJ12|A0PJ12_PIG/tr|B2B9J8|B2B9J8_PIG/tr|T2HWW6|T2HWW6_PIG/tr|T2HW70|T2HW70_PIG/tr|T2HW06|T2HW06_PIG/tr|T2HWL1|T2HWL1_PIG/tr|T2HWL0|T2HWL0_PIG/tr|T2HWW7|T2HWW7_PIG/tr|B6EUP1|B6EUP1_PIG		9.75	0		0	2	MASCOT		T
$190-1	Capsid protein OS=Susscrofa GN=Cap	6	6	0.1888	27852.4	10.75
		K.NGIFNTR.L	821.426	-0.00154	2	1	35.94	0	1.27e-05	0|0	Capsid		9.75	0		0	2	MASCOT		T
		R.NQLWLR.L	829.468	-0.00013	2	1	30.57	0	4.39e-05	0|0	Capsid		9.75	0		0	2	MASCOT		T
		R.RPWLVHPR.H	1060.62	0.00033	3	1	34.86	0	1.63e-05	0|0	Capsid		12	0		0	2	MASCOT		T
		R.SHLGQILR.R	923.542	-0.00334	3	1	24.97	0	0.000159	0|0	Capsid		9.49	0		0	2	MASCOT		T
		R.TFGYTIK.R	829.445	0.00031	2	1	33.92	0	2.03e-05	0|0	Capsid		8.26	0		0	2	MASCOT		T
		R.VTM*YVQFR.E	1059.53	-0.00012	2	1	24.65	0	0.000171	0|0	Capsid		8.72	0	15.994919 Oxidation (M)	0	2	MASCOT		T
$191-1	I b 3 OS=Susscrofa GN=importin b 3	1	1	0.0055	123642	4.83
		R.LANVVR.Q	671.42	0.00715	2	1	24.51	0	0.000177	0|0	I		9.75	0		0	2	MASCOT		T
5	6	0.0317	12	0.0249
7	2	0.0106	2	0.0041
8	1	0.0053	1	0.0021
9	2	0.0106	2	0.0041

## Sheet: Sheet3
Mock-infected	Reference	PepCount	UniquePepCount	CoverPercent	MW	PI
	FileScan	Sequence	MH+	Diff(MH+)	Charge	Rank	Score	DeltaScore	ExpectValue	Ions	Reference	DIFF_MODIFIED_CANDIDATE	PI	MissCleavage	Modification	MatchedTIC	NumProteaseTermini	Engine	Tag	Decoy
$1-1	tr|I3LDS3|I3LDS3_PIG Uncharacterized protein OS=Sus scrofa GN=KRT10 PE=1 SV=1	6	6	0.082	57991.9	4.93
	R16020_39_2_MOCK,13226	R.DAEAWFNEK.S	1109.49	-0.00072	2	1	43.09	0	0.000449	0|0	tr|F1RXG1|F1RXG1_PIG/tr|I3LDS3|I3LDS3_PIG		4.14	0		0	2	MASCOT		T
	R16020_39_2_MOCK,7733	R.LASYLDK.V	809.44	0.00022	2	1	40.15	0	0.00181	0|0	tr|I3LHI0|I3LHI0_PIG/tr|F1S0L1|F1S0L1_PIG/tr|F1RXG3|F1RXG3_PIG/tr|I3LDS3|I3LDS3_PIG/tr|F1S0K2|F1S0K2_PIG		5.84	0		0	2	MASCOT		T
	R16020_39_2_MOCK,9702	R.LASYLDKVR.A	1064.61	-4e-05	3	1	30.77	0	0.0137	0|0	tr|I3LHI0|I3LHI0_PIG/tr|F1S0L1|F1S0L1_PIG/tr|F1RXG3|F1RXG3_PIG/tr|I3LDS3|I3LDS3_PIG/tr|F1S0K2|F1S0K2_PIG		8.59	1		0	2	MASCOT		T
	R16020_39_2_MOCK,8539	R.LENEIQTYR.S	1165.58	-0.00026	2	1	70.63	0	2.27e-06	0|0	tr|I3LDS3|I3LDS3_PIG		4.53	0		0	2	MASCOT		T
	R16020_39_2_MOCK,7255	R.SQYEQLAEQNR.R	1365.64	0.00037	2	1	44.74	0	0.000462	0|0	tr|I3LDS3|I3LDS3_PIG		4.53	0		0	2	MASCOT		T
	R16020_39_2_MOCK,12825	R.VLDELTLTK.T	1031.6	-0.00011	2	1	29.44	0	0.0264	0|0	tr|F1S0K1|F1S0K1_PIG/tr|I3LDS3|I3LDS3_PIG/tr|F1S0K2|F1S0K2_PIG		4.37	0		0	2	MASCOT		T
$2-1	tr|F1SRS2|F1SRS2_PIG Uncharacterized protein OS=Sus scrofa GN=LOC100302368 PE=3 SV=1	21	4	0.1463	25895.1	6.85
$2-2	tr|C5IWV5|C5IWV5_PIG Trypsinogen OS=Sus scrofa PE=2 SV=1	21	4	0.1463	25881	6.85
$2-3	sp|P00761|TRYP_PIG Trypsin OS=Sus scrofa PE=1 SV=1	21	4	0.1558	24409.2	7
	R16020_39_2_MOCK,4789	K.APVLSDSSCK.S	1063.51	0.00031	2	1	40.8	0	0.00193	0|0	sp|P00761|TRYP_PIG/tr|C5IWV5|C5IWV5_PIG/tr|F1SRS2|F1SRS2_PIG		5.87	0		0	2	MASCOT		T
	R16020_39_2_MOCK,6682	K.LSSPATLNSR.V	1045.56	-0.0011	2	1	50.47	0	0.000295	0|0	sp|P00761|TRYP_PIG/tr|C5IWV5|C5IWV5_PIG/tr|F1SRS2|F1SRS2_PIG		9.75	0		0	2	MASCOT		T
	R16020_39_2_MOCK,7414	K.LSSPATLNSR.V	1045.56	-0.0091	2	1	47.77	0	0.00127	0|0	sp|P00761|TRYP_PIG/tr|C5IWV5|C5IWV5_PIG/tr|F1SRS2|F1SRS2_PIG		9.75	0		0	2	MASCOT		T
	R16020_39_2_MOCK,7787	K.LSSPATLNSR.V	1045.56	-0.0091	2	1	43.09	0	0.00372	0|0	sp|P00761|TRYP_PIG/tr|C5IWV5|C5IWV5_PIG/tr|F1SRS2|F1SRS2_PIG		9.75	0		0	2	MASCOT		T
	R16020_39_2_MOCK,2345	K.NKPGVYTK.V	906.504	-7e-05	3	1	26.56	0	0.0544	0|0	sp|P00761|TRYP_PIG/tr|C5IWV5|C5IWV5_PIG/tr|F1SRS2|F1SRS2_PIG/tr|F1RUS5|F1RUS5_PIG		9.7	0		0	2	MASCOT		T
	R16020_39_2_MOCK,2354	K.NKPGVYTK.V	906.504	-0.00023	2	1	36.48	0	0.00543	0|0	sp|P00761|TRYP_PIG/tr|C5IWV5|C5IWV5_PIG/tr|F1SRS2|F1SRS2_PIG/tr|F1RUS5|F1RUS5_PIG		9.7	0		0	2	MASCOT		T
	R16020_39_2_MOCK,6468	R.VATVSLPR.S	842.509	2e-05	2	1	22.22	0	0.117	0|0	sp|P00761|TRYP_PIG/tr|C5IWV5|C5IWV5_PIG/tr|F1SRS2|F1SRS2_PIG		9.72	0		0	2	MASCOT		T
	R16020_39_2_MOCK,7409	R.VATVSLPR.S	842.509	-0.00024	2	1	40.48	0	0.00175	0|0	sp|P00761|TRYP_PIG/tr|C5IWV5|C5IWV5_PIG/tr|F1SRS2|F1SRS2_PIG		9.72	0		0	2	MASCOT		T
	R16020_39_2_MOCK,9425	R.VATVSLPR.S	842.509	-0.0012	2	1	50.35	0	0.00018	0|0	sp|P00761|TRYP_PIG/tr|C5IWV5|C5IWV5_PIG/tr|F1SRS2|F1SRS2_PIG		9.72	0		0	2	MASCOT		T
	R16020_39_2_MOCK,9709	R.VATVSLPR.S	842.509	-0.0009	2	1	53.71	0	8.3e-05	0|0	sp|P00761|TRYP_PIG/tr|C5IWV5|C5IWV5_PIG/tr|F1SRS2|F1SRS2_PIG		9.72	0		0	2	MASCOT		T
	R16020_39_2_MOCK,9997	R.VATVSLPR.S	842.509	-0.00172	2	1	53.74	0	8.24e-05	0|0	sp|P00761|TRYP_PIG/tr|C5IWV5|C5IWV5_PIG/tr|F1SRS2|F1SRS2_PIG		9.72	0		0	2	MASCOT		T
	R16020_39_2_MOCK,10272	R.VATVSLPR.S	842.509	-0.00148	2	1	53.92	0	7.91e-05	0|0	sp|P00761|TRYP_PIG/tr|C5IWV5|C5IWV5_PIG/tr|F1SRS2|F1SRS2_PIG		9.72	0		0	2	MASCOT		T
	R16020_39_2_MOCK,10604	R.VATVSLPR.S	842.509	6e-05	2	1	54.55	0	6.84e-05	0|0	sp|P00761|TRYP_PIG/tr|C5IWV5|C5IWV5_PIG/tr|F1SRS2|F1SRS2_PIG		9.72	0		0	2	MASCOT		T
	R16020_39_2_MOCK,10905	R.VATVSLPR.S	842.509	-6e-05	2	1	57	0	3.89e-05	0|0	sp|P00761|TRYP_PIG/tr|C5IWV5|C5IWV5_PIG/tr|F1SRS2|F1SRS2_PIG		9.72	0		0	2	MASCOT		T
	R16020_39_2_MOCK,11203	R.VATVSLPR.S	842.509	-0.00016	2	1	53.67	0	8.38e-05	0|0	sp|P00761|TRYP_PIG/tr|C5IWV5|C5IWV5_PIG/tr|F1SRS2|F1SRS2_PIG		9.72	0		0	2	MASCOT		T
	R16020_39_2_MOCK,11497	R.VATVSLPR.S	842.509	0.00012	2	1	48.22	0	0.000294	0|0	sp|P00761|TRYP_PIG/tr|C5IWV5|C5IWV5_PIG/tr|F1SRS2|F1SRS2_PIG		9.72	0		0	2	MASCOT		T
	R16020_39_2_MOCK,12059	R.VATVSLPR.S	842.509	-0.00014	2	1	24.04	0	0.0769	0|0	sp|P00761|TRYP_PIG/tr|C5IWV5|C5IWV5_PIG/tr|F1SRS2|F1SRS2_PIG		9.72	0		0	2	MASCOT		T
	R16020_39_2_MOCK,12339	R.VATVSLPR.S	842.509	-0.00014	2	1	31.47	0	0.0139	0|0	sp|P00761|TRYP_PIG/tr|C5IWV5|C5IWV5_PIG/tr|F1SRS2|F1SRS2_PIG		9.72	0		0	2	MASCOT		T
	R16020_39_2_MOCK,12634	R.VATVSLPR.S	842.509	0.00018	2	1	20.13	0	0.189	0|0	sp|P00761|TRYP_PIG/tr|C5IWV5|C5IWV5_PIG/tr|F1SRS2|F1SRS2_PIG		9.72	0		0	2	MASCOT		T
	R16020_39_2_MOCK,12904	R.VATVSLPR.S	842.509	-0.00032	2	1	34.18	0	0.00745	0|0	sp|P00761|TRYP_PIG/tr|C5IWV5|C5IWV5_PIG/tr|F1SRS2|F1SRS2_PIG		9.72	0		0	2	MASCOT		T
	R16020_39_2_MOCK,13704	R.VATVSLPR.S	842.509	0.00018	2	1	30.55	0	0.0172	0|0	sp|P00761|TRYP_PIG/tr|C5IWV5|C5IWV5_PIG/tr|F1SRS2|F1SRS2_PIG		9.72	0		0	2	MASCOT		T
$3-1	tr|F1SGG6|F1SGG6_PIG Uncharacterized protein OS=Sus scrofa GN=KRT5 PE=1 SV=2	4	3	0.0298	63477.8	7.74
$3-2	tr|F1SGG9|F1SGG9_PIG Uncharacterized protein OS=Sus scrofa GN=LOC100737483 PE=1 SV=2	4	3	0.0322	60069.2	8.54
	R16020_39_2_MOCK,5303	K.LLEGEECR.M ! K.LLEGEECR.I ! K.LLEGEECR.L	1005.47	0.00016	2	1	36.89	0	0.00287	0|0	tr|I3LDM6|I3LDM6_PIG/tr|I3LNT6|I3LNT6_PIG/tr|I3L5C4|I3L5C4_PIG/tr|I3LQN8|I3LQN8_PIG/tr|F1SGG7|F1SGG7_PIG/tr|F1SGG4|F1SGG4_PIG/tr|A5A759|A5A759_PIG ! tr|F1RFH3|F1RFH3_PIG ! tr|F1SGG6|F1SGG6_PIG/tr|F1SGG9|F1SGG9_PIG/tr|F1SGI7|F1SGI7_PIG		4.25	0		0	2	MASCOT		T
	R16020_39_2_MOCK,5148	K.NKYEDEINKR.T ! K.NKYEDEINKR.N	1308.65	-0.00021	4	1	30.77	0	0.0211	0|0	tr|F1SGG6|F1SGG6_PIG/tr|F1SGG9|F1SGG9_PIG ! tr|I3LLY8|I3LLY8_PIG		6.18	2		0	2	MASCOT		T
	R16020_39_2_MOCK,3579	K.YEDEINKR.T ! K.YEDEINKR.N ! R.YEDEINKR.T	1066.52	0.00164	2	1	34.36	0	0.00735	0|0	tr|I3LDM6|I3LDM6_PIG/tr|F1SGG6|F1SGG6_PIG/tr|F1SGG9|F1SGG9_PIG/tr|F1SGG3|F1SGG3_PIG/tr|A5A759|A5A759_PIG/tr|A5A758|A5A758_PIG ! tr|I3LLY8|I3LLY8_PIG ! tr|F1SGI7|F1SGI7_PIG		4.68	1		0	2	MASCOT		T
	R16020_39_2_MOCK,3592	K.YEDEINKR.T ! K.YEDEINKR.N ! R.YEDEINKR.T	1066.52	0.00018	3	1	20.93	0	0.153	0|0	tr|I3LDM6|I3LDM6_PIG/tr|F1SGG6|F1SGG6_PIG/tr|F1SGG9|F1SGG9_PIG/tr|F1SGG3|F1SGG3_PIG/tr|A5A759|A5A759_PIG/tr|A5A758|A5A758_PIG ! tr|I3LLY8|I3LLY8_PIG ! tr|F1SGI7|F1SGI7_PIG		4.68	1		0	2	MASCOT		T
$4-1	tr|F1S0L1|F1S0L1_PIG Uncharacterized protein OS=Sus scrofa GN=KRT14 PE=1 SV=2	3	3	0.0316	51500.7	4.94
	R16020_39_2_MOCK,7733	R.LASYLDK.V	809.44	0.00022	2	1	40.15	0	0.00181	0|0	tr|I3LHI0|I3LHI0_PIG/tr|F1S0L1|F1S0L1_PIG/tr|F1RXG3|F1RXG3_PIG/tr|I3LDS3|I3LDS3_PIG/tr|F1S0K2|F1S0K2_PIG		5.84	0		0	2	MASCOT		T
	R16020_39_2_MOCK,9702	R.LASYLDKVR.A	1064.61	-4e-05	3	1	30.77	0	0.0137	0|0	tr|I3LHI0|I3LHI0_PIG/tr|F1S0L1|F1S0L1_PIG/tr|F1RXG3|F1RXG3_PIG/tr|I3LDS3|I3LDS3_PIG/tr|F1S0K2|F1S0K2_PIG		8.59	1		0	2	MASCOT		T
	R16020_39_2_MOCK,2777	R.TEELNR.E ! K.TEELNR.E ! K.TEELNR.Q ! K.TEELNR.Y	761.379	-0.00102	2	1	31.11	0	0.0247	0|0	tr|F1S0J8|F1S0J8_PIG ! tr|F1S0L1|F1S0L1_PIG ! tr|F1SIT4|F1SIT4_PIG ! tr|I3LDM0|I3LDM0_PIG		4.53	0		0	2	MASCOT		T
$5-1	tr|L8B0T7|L8B0T7_PIG IgG heavy chain OS=Sus scrofa GN=IGHG PE=2 SV=1	2	2	0.0252	52213.4	7.5
$5-2	tr|L8B0S7|L8B0S7_PIG IgG heavy chain OS=Sus scrofa GN=IGHG PE=2 SV=1	2	2	0.025	52867.1	8.27
$5-3	tr|L8B0R9|L8B0R9_PIG IgG heavy chain OS=Sus scrofa GN=IGHG PE=2 SV=1	2	2	0.0264	49533.4	7.01
$5-4	tr|L8B0W4|L8B0W4_PIG IgG heavy chain OS=Sus scrofa GN=IGHG PE=2 SV=1	2	2	0.0249	52812	8.6
$5-5	tr|L8B0W5|L8B0W5_PIG IgG heavy chain OS=Sus scrofa GN=IGHG PE=2 SV=1	2	2	0.0255	51246.4	8.34
$5-6	tr|L8B180|L8B180_PIG IgG heavy chain OS=Sus scrofa GN=IGHG PE=2 SV=1	2	2	0.0259	50816.9	6.66
$5-7	tr|L8B0W0|L8B0W0_PIG IgG heavy chain OS=Sus scrofa GN=IGHG PE=2 SV=1	2	2	0.0261	50695	8.46
$5-8	tr|L8B0Y6|L8B0Y6_PIG IgG heavy chain OS=Sus scrofa GN=IGHG PE=2 SV=1	2	2	0.0253	52330.8	8.25
$5-9	tr|L8AXL3|L8AXL3_PIG IgG heavy chain OS=Sus scrofa GN=IGHG PE=2 SV=1	2	2	0.0258	50875.8	8.61
$5-10	tr|L8AXM5|L8AXM5_PIG IgG heavy chain OS=Sus scrofa GN=IGHG PE=2 SV=1	2	2	0.0254	51762	6.71
	R16020_39_2_MOCK,7243	K.DTLM*ISR.T	851.429	-0.0036	2	1	24.79	0	0.274	0|0	tr|L8B180|L8B180_PIG/tr|L8B0W0|L8B0W0_PIG/tr|L8B0X5|L8B0X5_PIG/tr|L8B0W4|L8B0W4_PIG/tr|L8B0W5|L8B0W5_PIG/tr|L8AXM5|L8AXM5_PIG/tr|L8B0U1|L8B0U1_PIG/tr|L8AXL3|L8AXL3_PIG/tr|L8B0Y6|L8B0Y6_PIG/tr|L8B157|L8B157_PIG/tr|L8B0Y0|L8B0Y0_PIG/tr|L8AXL9|L8AXL9_PIG/tr|L8B0T7|L8B0T7_PIG/tr|L8B0W9|L8B0W9_PIG/tr|L8B0S7|L8B0S7_PIG/tr|L8B0R9|L8B0R9_PIG/tr|L8B0Z4|L8B0Z4_PIG/tr|K7ZPU9|K7ZPU9_PIG/tr|K7ZMG0|K7ZMG0_PIG		5.84	0	15.994919 Oxidation (M)	0	2	MASCOT		T
	R16020_39_2_MOCK,7232	R.FTISR.D ! R.FTISR.F ! K.FTLSR.W	623.351	-0.00159	2	1	21.37	0	0.399	0|0	tr|L8B180|L8B180_PIG/tr|L8B0W0|L8B0W0_PIG/tr|L8B0W4|L8B0W4_PIG/tr|L8B0V2|L8B0V2_PIG/tr|L8B0W5|L8B0W5_PIG/tr|L8AXM5|L8AXM5_PIG/tr|L8B0U3|L8B0U3_PIG/tr|L8AXL3|L8AXL3_PIG/tr|L8B0Y6|L8B0Y6_PIG/tr|L8B0V6|L8B0V6_PIG/tr|L8B0V9|L8B0V9_PIG/tr|L8B0T7|L8B0T7_PIG/tr|L8AXK8|L8AXK8_PIG/tr|L8B165|L8B165_PIG/tr|L8B149|L8B149_PIG/tr|L8B0S2|L8B0S2_PIG/tr|L8B0S7|L8B0S7_PIG/tr|L8B0R9|L8B0R9_PIG/tr|L8B130|L8B130_PIG …		9.75	0		0	2	MASCOT		T
$6-1	tr|Q4TTS4|Q4TTS4_PIG Histone H1.2-like protein OS=Sus scrofa PE=3 SV=1	2	2	0.0751	21399.4	11.01
$6-2	tr|Q53DY5|Q53DY5_PIG Histone H1.3-like protein OS=Sus scrofa GN=HIST1H1D PE=1 SV=1	2	2	0.0724	22156.3	10.97
$6-3	tr|Q53DY7|Q53DY7_PIG Histone H1.3-like protein (Fragment) OS=Sus scrofa PE=2 SV=1	2	2	0.125	12830.9	10.59
$6-4	tr|Q53DY6|Q53DY6_PIG Histone H1.3-like protein OS=Sus scrofa PE=2 SV=1	2	2	0.0724	22126.3	10.97
$6-5	tr|I3L6Q5|I3L6Q5_PIG Uncharacterized protein OS=Sus scrofa GN=HIST1H1B PE=1 SV=1	2	2	0.0788	20342.9	10.79
	R16020_39_2_MOCK,3617	K.GTLVQTK.G	746.441	-0.00014	2	1	29.22	0	0.033	0|0	tr|Q4TTS4|Q4TTS4_PIG/tr|Q53DY6|Q53DY6_PIG/tr|I3L6Q5|I3L6Q5_PIG/tr|Q53DY7|Q53DY7_PIG/tr|Q53DY5|Q53DY5_PIG		8.75	0		0	2	MASCOT		T
	R16020_39_2_MOCK,3047	R.GTGASGSFK.L ! K.GTGASGSFK.L	811.394	0.0002	2	1	45.23	0	0.000429	0|0	sp|P06348|H1T_PIG ! tr|Q4TTS4|Q4TTS4_PIG/tr|Q53DY6|Q53DY6_PIG/tr|I3L6Q5|I3L6Q5_PIG/tr|Q53DY7|Q53DY7_PIG/tr|Q53DY5|Q53DY5_PIG		8.75	0		0	2	MASCOT		T
$7-1	tr|F1SHF3|F1SHF3_PIG Uncharacterized protein OS=Sus scrofa GN=G2E3 PE=4 SV=1	2	1	0.0156	80198.1	7.58
	R16020_39_2_MOCK,6843	K.TGASIGCVAPR.C	1088.55	-0.01767	2	1	25.45	0	0.0924	0|0	tr|F1SHF3|F1SHF3_PIG		7.91	0		0	2	MASCOT		T
	R16020_39_2_MOCK,7202	K.TGASIGCVAPR.C	1088.55	-0.01799	2	1	28.95	0	0.0409	0|0	tr|F1SHF3|F1SHF3_PIG		7.91	0		0	2	MASCOT		T
$8-1	tr|I3L6P9|I3L6P9_PIG Uncharacterized protein OS=Sus scrofa PE=4 SV=1	2	1	0.0132	49731.1	6.25
$8-2	tr|F1SBZ0|F1SBZ0_PIG Uncharacterized protein OS=Sus scrofa PE=4 SV=2	2	1	0.0058	115187	8.57
	R16020_39_2_MOCK,5701	K.VLIDGK.E	644.398	-0.00022	2	1	23.95	0	0.174	0|0	tr|F1SBZ0|F1SBZ0_PIG/tr|I3L6P9|I3L6P9_PIG		5.81	0		0	2	MASCOT		T
	R16020_39_2_MOCK,6226	K.VLIDGK.E	644.398	0.00502	2	1	22.11	0	0.226	0|0	tr|F1SBZ0|F1SBZ0_PIG/tr|I3L6P9|I3L6P9_PIG		5.81	0		0	2	MASCOT		T
$9-1	sp|B0KYV5|LIMA1_PIG LIM domain and actin-binding protein 1 OS=Sus scrofa GN=LIMA1 PE=2 SV=1	1	1	0.0146	83989.5	6.34
	R16020_39_2_MOCK,6165	R.VTAKELSLVNK.N	1201.72	-0.02041	3	1	25.2	0	0.123	0|0	sp|B0KYV5|LIMA1_PIG		8.56	1		0	2	MASCOT		T
$10-1	sp|P08835|ALBU_PIG Serum albumin OS=Sus scrofa GN=ALB PE=1 SV=2	1	1	0.0148	69691.4	6.08
$10-2	tr|A2THZ2|A2THZ2_PIG Albumin (Fragment) OS=Sus scrofa domesticus PE=2 SV=1	1	1	0.0148	69598.2	5.92
$10-3	tr|F1RUN2|F1RUN2_PIG Serum albumin OS=Sus scrofa GN=ALB PE=1 SV=1	1	1	0.0148	69669.4	5.98
	R16020_39_2_MOCK,15492	K.QTALVELLK.H	1014.62	-0.00043	2	1	25.93	0	0.0498	0|0	sp|P08835|ALBU_PIG/tr|F1RUN2|F1RUN2_PIG/tr|A2THZ2|A2THZ2_PIG		6	0		0	2	MASCOT		T
$11-1	sp|P63053|RL40_PIG Ubiquitin-60S ribosomal protein L40 OS=Sus scrofa GN=UBA52 PE=1 SV=2	1	1	0.0469	14728.2	9.87
$11-2	tr|F2Z5U0|F2Z5U0_PIG Uncharacterized protein OS=Sus scrofa GN=RPS27A PE=1 SV=1	1	1	0.0385	17964.7	9.68
$11-3	sp|P0CG68|UBC_PIG Polyubiquitin-C OS=Sus scrofa GN=UBC PE=2 SV=1	1	1	0.0113	59992.2	7.1
$11-4	tr|A4US66|A4US66_PIG Ubiquitin B OS=Sus scrofa GN=UBB PE=4 SV=1	1	1	0.0287	23523.8	6.2
$11-5	tr|A7U5U2|A7U5U2_PIG Ubiquitin B OS=Sus scrofa GN=UBB PE=2 SV=1	1	1	0.0262	25761.3	6.86
$11-6	tr|A0A0B8RT13|A0A0B8RT13_PIG Ubiquitin C OS=Sus scrofa domesticus GN=UBC PE=4 SV=1	1	1	0.0113	59992.2	7.1
	R16020_39_2_MOCK,9736	R.LIFAGK.Q	648.408	0.00031	2	1	36.59	0	0.00235	0|0	sp|P63053|RL40_PIG/sp|P0CG68|UBC_PIG/tr|F2Z5U0|F2Z5U0_PIG/tr|A4US66|A4US66_PIG/tr|A0A0B8RT13|A0A0B8RT13_PIG/tr|A7U5U2|A7U5U2_PIG		8.75	0		0	2	MASCOT		T
$12-1	sp|P80021|ATPA_PIG ATP synthase subunit alpha, mitochondrial OS=Sus scrofa GN=ATP5A1 PE=1 SV=2	1	1	0.0127	59686.9	9.21
$12-2	tr|F1RPS8|F1RPS8_PIG ATP synthase subunit alpha OS=Sus scrofa GN=ATP5A1 PE=1 SV=1	1	1	0.0131	57626.4	8.85
	R16020_39_2_MOCK,9759	R.ELIIGDR.Q	815.462	0.0094	2	1	21.36	0	0.535	0|0	sp|P80021|ATPA_PIG/tr|F1RPS8|F1RPS8_PIG		4.37	0		0	2	MASCOT		T
$13-1	sp|P81140|GCDH_PIG Glutaryl-CoA dehydrogenase, mitochondrial (Fragment) OS=Sus scrofa GN=GCDH PE=1 SV=1	1	1	0.0147	45122.2	6.9
$13-2	tr|F1SD94|F1SD94_PIG Uncharacterized protein OS=Sus scrofa PE=3 SV=2	1	1	0.016	41076.7	7.22
$13-3	tr|F1SN13|F1SN13_PIG Uncharacterized protein OS=Sus scrofa PE=4 SV=2	1	1	0.0125	56632.7	8.34
$13-4	tr|F1SEX3|F1SEX3_PIG Glutaryl-CoA dehydrogenase, mitochondrial OS=Sus scrofa GN=GCDH PE=3 SV=1	1	1	0.0137	48196.7	8.46
	R16020_39_2_MOCK,7058	K.ALDIAR.Q ! K.ALDIAR.E	658.388	-0.00046	2	1	26.4	0	0.0868	0|0	sp|P81140|GCDH_PIG/tr|F1SD94|F1SD94_PIG/tr|F1SEX3|F1SEX3_PIG ! tr|F1SN13|F1SN13_PIG		5.88	0		0	2	MASCOT		T
$14-1	tr|A0A075B7I7|A0A075B7I7_PIG Uncharacterized protein (Fragment) OS=Sus scrofa PE=4 SV=5	1	1	0.0583	13063.6	6.53
	R16020_39_2_MOCK,2678	R.DTGVPDR.F	759.363	-0.00955	2	1	32.6	0	0.0274	0|0	tr|A0A075B7I7|A0A075B7I7_PIG		4.21	0		0	2	MASCOT		T
$15-1	tr|A0A076KRX0|A0A076KRX0_PIG Glyceraldehyde-3-phosphate dehydrogenase OS=Sus scrofa GN=GAPDH PE=2 SV=1	1	1	0.018	35768.7	8.97
$15-2	tr|Q0Q4G7|Q0Q4G7_PIG Glyceraldehyde-3-phosphate dehydrogenase (Fragment) OS=Sus scrofa GN=GAPDH PE=4 SV=1	1	1	0.0484	13467.2	6.57
$15-3	tr|Q8WNY0|Q8WNY0_PIG Glyceraldehyde-3-phosphate dehydrogenase (Fragment) OS=Sus scrofa PE=2 SV=1	1	1	0.0789	8417.7	9.7
$15-4	sp|P00355|G3P_PIG Glyceraldehyde-3-phosphate dehydrogenase OS=Sus scrofa GN=GAPDH PE=1 SV=4	1	1	0.018	35835.6	8.51
$15-5	tr|Q0QES9|Q0QES9_PIG Glyceraldehyde-3-phosphate dehydrogenase (Fragment) OS=Sus scrofa GN=GAPDH PE=2 SV=1	1	1	0.0264	24075.5	8.71
$15-6	tr|Q9TUY2|Q9TUY2_PIG Glyceraldehyde-3-phosphate dehydrogenase GAPDH (Fragment) OS=Sus scrofa GN=GAPDH PE=2 SV=1	1	1	0.0314	19951.8	9.33
$15-7	tr|Q9TT74|Q9TT74_PIG Glyceraldehyde-3-phosphate dehydrogenase (Fragment) OS=Sus scrofa PE=2 SV=1	1	1	0.037	16995.2	9.15
	R16020_39_2_MOCK,5085	K.LVINGK.A	643.414	0.001	2	1	29.68	0	0.0311	0|0	sp|P00355|G3P_PIG/tr|Q0QES9|Q0QES9_PIG/tr|Q9TT74|Q9TT74_PIG/tr|Q9TUY2|Q9TUY2_PIG/tr|Q8WNY0|Q8WNY0_PIG/tr|Q0Q4G7|Q0Q4G7_PIG/tr|A0A076KRX0|A0A076KRX0_PIG		8.75	0		0	2	MASCOT		T
$16-1	tr|A0A0B8RVU4|A0A0B8RVU4_PIG HECT domain containing E3 ubiquitin protein ligase 4 OS=Sus scrofa domesticus GN=HECTD4 PE=4 SV=1	1	1	0.0014	468462	5.79
$16-2	tr|F1RJM5|F1RJM5_PIG Uncharacterized protein OS=Sus scrofa PE=1 SV=2	1	1	0.0021	318768	5.95
	R16020_39_2_MOCK,4929	K.VTVM*NR.V	735.382	0.00108	2	1	20.1	0	0.302	0|0	tr|F1RJM5|F1RJM5_PIG/tr|A0A0B8RVU4|A0A0B8RVU4_PIG		9.72	0	15.994919 Oxidation (M)	0	2	MASCOT		T
$17-1	tr|A7E1T9|A7E1T9_PIG Proliferation-related Ki-67 antigen OS=Sus scrofa GN=MKI67 PE=2 SV=1	1	1	0.0204	33815.6	10.16
	R16020_39_2_MOCK,3570	K.VAXARR.R	629.384	0.01143	2	1	25.64	0	0.192	0|0	tr|A7E1T9|A7E1T9_PIG		12	1		0	2	MASCOT		T
$18-1	tr|B0BK74|B0BK74_PIG Programmed cell death 5 (Fragment) OS=Sus scrofa GN=PDCD5 PE=4 SV=1	1	1	0.1351	4370.09	10.42
	R16020_39_2_MOCK,7263	R.ITLYR.W	665.398	0.00535	2	1	20.22	0	0.348	0|0	tr|B0BK74|B0BK74_PIG		8.75	0		0	2	MASCOT		T
$19-1	tr|B5APU9|B5APU9_PIG Actin-related protein 2/3 complex subunit 4 OS=Sus scrofa PE=2 SV=1	1	1	0.0357	19666.8	8.53
$19-2	tr|F1SQE6|F1SQE6_PIG Actin-related protein 2/3 complex subunit 4 OS=Sus scrofa GN=ARPC4 PE=1 SV=2	1	1	0.0359	19535.6	8.53
	R16020_39_2_MOCK,9025	R.VSIAVK.Q	616.403	-0.00989	2	1	23.14	0	0.169	0|0	tr|B5APU9|B5APU9_PIG/tr|F1SQE6|F1SQE6_PIG		8.72	0		0	2	MASCOT		T
$20-1	tr|F1RF80|F1RF80_PIG Chloride channel protein OS=Sus scrofa GN=CLCN6 PE=3 SV=1	1	1	0.0069	97286.5	6.49
	R16020_39_2_MOCK,5740	K.SSILTR.A	676.399	0.01138	2	1	29.62	0	0.0327	0|0	tr|F1RF80|F1RF80_PIG		9.47	0		0	2	MASCOT		T
$21-1	tr|F1RIE9|F1RIE9_PIG Uncharacterized protein OS=Sus scrofa GN=LRRC10B PE=4 SV=2	1	1	0.0313	29147.5	10.89
	R16020_39_2_MOCK,8917	R.ALPAELPR.M	866.509	-0.00019	2	1	23.03	0	0.0684	0|0	tr|F1RIE9|F1RIE9_PIG		6.05	0		0	2	MASCOT		T
$22-1	tr|F1RNK5|F1RNK5_PIG Uncharacterized protein OS=Sus scrofa GN=NLRP12 PE=4 SV=1	1	1	0.0066	119471	6.99
	R16020_39_2_MOCK,8263	-.M*SPTPLR.N	817.424	0.01092	2	1	23.28	0	0.355	0|0	tr|F1RNK5|F1RNK5_PIG		9.5	0	15.994919 Oxidation (M)	0	2	MASCOT		T
$23-1	tr|F1RS34|F1RS34_PIG Uncharacterized protein OS=Sus scrofa GN=GAPVD1 PE=1 SV=2	1	1	0.0034	164946	5.12
$23-2	tr|F1SHN1|F1SHN1_PIG Uncharacterized protein OS=Sus scrofa GN=CNTN1 PE=1 SV=2	1	1	0.0049	113602	5.95
$23-3	tr|F1SG93|F1SG93_PIG Uncharacterized protein OS=Sus scrofa GN=PPFIBP1 PE=4 SV=1	1	1	0.0054	104499	5.6
$23-4	tr|F1SB97|F1SB97_PIG Uncharacterized protein OS=Sus scrofa GN=CEP164 PE=4 SV=1	1	1	0.0035	162176	5.37
$23-5	tr|I3LRZ4|I3LRZ4_PIG Uncharacterized protein OS=Sus scrofa GN=PPFIBP1 PE=4 SV=1	1	1	0.0056	99888.7	5.48
$23-6	tr|K7GK71|K7GK71_PIG Uncharacterized protein OS=Sus scrofa GN=CNTN1 PE=1 SV=1	1	1	0.0049	113396	5.83
$23-7	tr|K7GL63|K7GL63_PIG Uncharacterized protein OS=Sus scrofa GN=CNTN1 PE=1 SV=1	1	1	0.005	111969	5.72
$23-8	tr|F1SN33|F1SN33_PIG Uncharacterized protein OS=Sus scrofa PE=1 SV=2	1	1	0.0075	78661.1	9.56
$23-9	sp|P50118|MOS_PIG Proto-oncogene serine/threonine-protein kinase mos OS=Sus scrofa GN=MOS PE=2 SV=1	1	1	0.0145	37940.3	8.91
$23-10	tr|I3LTY6|I3LTY6_PIG Uncharacterized protein OS=Sus scrofa GN=MAP3K2 PE=4 SV=1	1	1	0.0081	69661	6.72
$23-11	tr|A0A0B8RSM6|A0A0B8RSM6_PIG Mitogen-activated protein kinase kinase kinase 2 OS=Sus scrofa domesticus GN=MAP3K2 PE=4 SV=1	1	1	0.0081	70053.4	8.04
$23-12	tr|I3LNQ4|I3LNQ4_PIG Uncharacterized protein OS=Sus scrofa GN=MAP3K2 PE=4 SV=1	1	1	0.0081	69922.2	8.04
$23-13	tr|F1SR20|F1SR20_PIG Uncharacterized protein OS=Sus scrofa GN=UBN2 PE=4 SV=2	1	1	0.0038	144144	9.28
$23-14	tr|A1E951|A1E951_PIG Selenoprotein P OS=Sus scrofa GN=Sepp1 PE=2 SV=3	1	1	0.0128	42193	6.87
	R16020_39_2_MOCK,5069	R.IEDIR.A ! K.IEDLR.S ! K.IEDLR.Q ! R.IEDLR.K ! R.IEDLR.V ! R.LEDLR.F ! K.LEDLR.K ! K.LEDLR.S ! R.LEDLR.V	645.357	0.00387	2	1	38.65	0	0.0106	0|0	tr|K7GL63|K7GL63_PIG/tr|K7GK71|K7GK71_PIG/tr|F1SHN1|F1SHN1_PIG ! tr|F1RS34|F1RS34_PIG ! tr|F1SG93|F1SG93_PIG/tr|I3LRZ4|I3LRZ4_PIG ! tr|F1SB97|F1SB97_PIG ! tr|F1SR20|F1SR20_PIG ! sp|P50118|MOS_PIG ! tr|F1SN33|F1SN33_PIG ! tr|I3LTY6|I3LTY6_PIG/tr|I3LNQ4|I3LNQ4_PIG/tr|A0A0B8RSM6|A0A0B8RSM6_PIG ! tr|A1E951|A1E951_PIG		4.37	0		0	2	MASCOT		T
$24-1	tr|F1RSE7|F1RSE7_PIG Uncharacterized protein OS=Sus scrofa GN=MCM4 PE=1 SV=2	1	1	0.012	94137.5	9.14
	R16020_39_2_MOCK,5980	M.SSPASTPSRR.S	1045.54	0.01303	3	1	22.04	0	0.401	0|0	tr|F1RSE7|F1RSE7_PIG		12	1		0	2	MASCOT		T
$25-1	tr|F1RU39|F1RU39_PIG Uncharacterized protein OS=Sus scrofa GN=PACS1 PE=1 SV=2	1	1	0.0118	93494.1	6.83
	R16020_39_2_MOCK,9560	K.KLVMLKEMDK.D	1234.69	0.01702	2	1	22.98	0	0.205	0|0	tr|F1RU39|F1RU39_PIG		8.5	2		0	2	MASCOT		T
$26-1	tr|F1RVR2|F1RVR2_PIG Uncharacterized protein OS=Sus scrofa GN=DNAH8 PE=4 SV=1	1	1	0.0011	540509	5.75
$26-2	tr|M3VHA7|M3VHA7_PIG WD repeat domain 81 OS=Sus scrofa GN=WDR81 PE=2 SV=1	1	1	0.0026	212219	5.43
$26-3	tr|I3LC69|I3LC69_PIG Uncharacterized protein OS=Sus scrofa PE=4 SV=1	1	1	0.0077	68762.9	6.82
	R16020_39_2_MOCK,2033	K.RELPR.S ! K.RELPR.H	670.399	0.00011	2	1	21.51	0	0.0738	0|0	tr|I3LC69|I3LC69_PIG/tr|M3VHA7|M3VHA7_PIG ! tr|F1RVR2|F1RVR2_PIG		9.6	1		0	2	MASCOT		T
$27-1	tr|F1RZQ5|F1RZQ5_PIG Uncharacterized protein OS=Sus scrofa PE=4 SV=2	1	1	0.02	33371.8	4.99
$27-2	tr|I3L9A7|I3L9A7_PIG Uncharacterized protein OS=Sus scrofa GN=CFAP97 PE=4 SV=1	1	1	0.0115	59159.7	8.74
	R16020_39_2_MOCK,2075	R.KSDLEK.G	719.393	0.00658	2	1	29.93	0	0.031	0|0	tr|F1RZQ5|F1RZQ5_PIG/tr|I3L9A7|I3L9A7_PIG		6.07	1		0	2	MASCOT		T
$28-1	tr|F1S2V7|F1S2V7_PIG Uncharacterized protein OS=Sus scrofa GN=PPP2R5A PE=1 SV=2	1	1	0.0123	56360.2	6.15
$28-2	tr|A6XAC5|A6XAC5_PIG Protein phosphatase 2A regulatory subunit B B56 alpha isoform OS=Sus scrofa GN=PPP2R5A PE=2 SV=1	1	1	0.0123	56288.2	6.28
$28-3	tr|F1SQN0|F1SQN0_PIG Uncharacterized protein OS=Sus scrofa GN=FAM161A PE=4 SV=2	1	1	0.0091	75974.6	6.36
$28-4	tr|F2Z5V1|F2Z5V1_PIG Uncharacterized protein OS=Sus scrofa GN=TMA7 PE=1 SV=1	1	1	0.0938	7066.22	10
$28-5	tr|F2Z568|F2Z568_PIG Uncharacterized protein OS=Sus scrofa GN=RPL38 PE=1 SV=1	1	1	0.0857	8217.79	10.1
$28-6	tr|C3RZA2|C3RZA2_PIG SET and MYND domain-containing 3 OS=Sus scrofa GN=SMYD3 PE=2 SV=1	1	1	0.0163	42850.3	5.82
$28-7	tr|I3L5X6|I3L5X6_PIG Uncharacterized protein OS=Sus scrofa PE=4 SV=1	1	1	0.0317	21913.2	4.6
	R16020_39_2_MOCK,4461	R.KIEEIK.D ! K.KIEELK.A ! K.KLEELK.L ! R.KLEELK.A ! K.KLEELK.A	759.461	-0.00234	2	1	20.7	0	0.219	0|0	tr|F2Z568|F2Z568_PIG ! tr|I3L5X6|I3L5X6_PIG/tr|C3RZA2|C3RZA2_PIG ! tr|A6XAC5|A6XAC5_PIG/tr|F1S2V7|F1S2V7_PIG ! tr|F1SQN0|F1SQN0_PIG ! tr|F2Z5V1|F2Z5V1_PIG		6.14	1		0	2	MASCOT		T
$29-1	tr|F1S6H5|F1S6H5_PIG Uncharacterized protein OS=Sus scrofa GN=ZFYVE9 PE=4 SV=1	1	1	0.0049	155872	4.84
	R16020_39_2_MOCK,7484	K.ANGKVIR.W	757.468	0.01105	2	1	22.88	0	0.137	0|0	tr|F1S6H5|F1S6H5_PIG		11	1		0	2	MASCOT		T
$30-1	tr|F1SBL9|F1SBL9_PIG Uncharacterized protein OS=Sus scrofa GN=LRRN4 PE=4 SV=1	1	1	0.0093	69423.2	9.27
	R16020_39_2_MOCK,6743	R.KMSRLR.N	790.472	0.00439	2	1	24.03	0	0.0791	0|0	tr|F1SBL9|F1SBL9_PIG		12.01	2		0	2	MASCOT		T
$31-1	tr|F1SC64|F1SC64_PIG Uncharacterized protein OS=Sus scrofa GN=HELLS PE=4 SV=1	1	1	0.0072	97109.8	8.06
$31-2	tr|K9IVL0|K9IVL0_PIG E3 ubiquitin-protein ligase UBR5 OS=Sus scrofa GN=UBR5 PE=2 SV=1	1	1	0.0021	308503	5.58
$31-3	tr|I3LTQ4|I3LTQ4_PIG Uncharacterized protein OS=Sus scrofa PE=4 SV=1	1	1	0.0112	58632.3	8.51
$31-4	tr|K7GNT3|K7GNT3_PIG Uncharacterized protein (Fragment) OS=Sus scrofa PE=4 SV=1	1	1	0.0059	111336	6.67
	R16020_39_2_MOCK,6199	K.M*LEKAR.A ! -.M*LEKAR.A ! K.M*LEKAR.M	763.413	0.00343	2	1	21.07	0	0.29	0|0	tr|K9IVL0|K9IVL0_PIG/tr|K7GNT3|K7GNT3_PIG ! tr|I3LTQ4|I3LTQ4_PIG ! tr|F1SC64|F1SC64_PIG		8.5	1	15.994919 Oxidation (M)	0	2	MASCOT		T
$32-1	tr|F1SDJ6|F1SDJ6_PIG Uncharacterized protein OS=Sus scrofa GN=ITSN2 PE=1 SV=2	1	1	0.0036	189998	8.72
	R16020_39_2_MOCK,2630	K.LASDPR.C	658.352	-0.00017	2	1	26.34	0	0.0352	0|0	tr|F1SDJ6|F1SDJ6_PIG		5.84	0		0	2	MASCOT		T
$33-1	tr|F1SGI4|F1SGI4_PIG Uncharacterized protein OS=Sus scrofa GN=LOC100523670 PE=1 SV=1	1	1	0.0162	54070.8	5.59
$33-2	tr|I3LFL9|I3LFL9_PIG Uncharacterized protein OS=Sus scrofa PE=3 SV=1	1	1	0.0506	16256.4	5.05
$33-3	tr|I3LVS6|I3LVS6_PIG Uncharacterized protein OS=Sus scrofa GN=LOC100523123 PE=1 SV=1	1	1	0.0161	54523.3	5.78
	R16020_39_2_MOCK,4762	R.LLEGEEQR.L	973.495	-9e-05	2	1	45.71	0	0.000655	0|0	tr|F1SGI4|F1SGI4_PIG/tr|I3LVS6|I3LVS6_PIG/tr|I3LFL9|I3LFL9_PIG		4.25	0		0	2	MASCOT		T
$34-1	tr|F1SIW8|F1SIW8_PIG Uncharacterized protein OS=Sus scrofa GN=EHBP1 PE=1 SV=2	1	1	0.009	89275.8	6
	R16020_39_2_MOCK,2543	R.QLIAEAR.S	800.462	0.00972	2	1	21.07	0	0.305	0|0	tr|F1SIW8|F1SIW8_PIG		6	0		0	2	MASCOT		T
$35-1	tr|F1SKG2|F1SKG2_PIG Uncharacterized protein OS=Sus scrofa GN=ATR PE=3 SV=2	1	1	0.003	301986	7.29
	R16020_39_2_MOCK,2385	R.VPKILIDK.V	925.608	-0.00739	3	1	21.67	0	0.0585	0|0	tr|F1SKG2|F1SKG2_PIG		8.56	1		0	2	MASCOT		T
$36-1	tr|F1SKU0|F1SKU0_PIG Uncharacterized protein OS=Sus scrofa GN=ADAMTS6 PE=4 SV=2	1	1	0.0073	107084	5.99
	R16020_39_2_MOCK,4630	K.KSTLQQR.H	860.495	0.0021	2	1	21.12	0	0.388	0|0	tr|F1SKU0|F1SKU0_PIG		11	1		0	2	MASCOT		T
$37-1	tr|F1SN70|F1SN70_PIG Kinesin-like protein OS=Sus scrofa GN=KIF12 PE=3 SV=1	1	1	0.0107	71135.1	9.11
	R16020_39_2_MOCK,5403	R.YASRAQR.V	851.448	0.01547	2	1	21.77	0	0.549	0|0	tr|F1SN70|F1SN70_PIG		10.84	1		0	2	MASCOT		T
$38-1	tr|F1SQE1|F1SQE1_PIG Uncharacterized protein OS=Sus scrofa GN=JAGN1 PE=1 SV=1	1	1	0.0437	21161.8	9.8
	R16020_39_2_MOCK,3159	-.MASRAGPR.A	845.441	-0.00644	2	1	21.02	0	0.298	0|0	tr|F1SQE1|F1SQE1_PIG		12	1		0	2	MASCOT		T
$39-1	tr|F1SQJ7|F1SQJ7_PIG Uncharacterized protein OS=Sus scrofa GN=PSME4 PE=4 SV=2	1	1	0.003	192350	6.4
$39-2	tr|F1SF42|F1SF42_PIG Uncharacterized protein OS=Sus scrofa GN=TBC1D32 PE=4 SV=2	1	1	0.0038	149633	6.14
$39-3	tr|A0A0B8RZ86|A0A0B8RZ86_PIG Proteasome (Prosome, macropain) activator subunit 4 OS=Sus scrofa domesticus GN=PSME4 PE=4 SV=1	1	1	0.0029	198467	6.41
	R16020_39_2_MOCK,10091	R.LLIYK.Q ! K.LLLYK.E	649.428	-0.00443	2	1	31.75	0	0.00147	0|0	tr|F1SF42|F1SF42_PIG ! tr|F1SQJ7|F1SQJ7_PIG/tr|A0A0B8RZ86|A0A0B8RZ86_PIG		8.59	0		0	2	MASCOT		T
$40-1	tr|F1SSW9|F1SSW9_PIG Uncharacterized protein OS=Sus scrofa GN=SPTBN5 PE=4 SV=1	1	1	0.0022	417684	6.02
	R16020_39_2_MOCK,3262	R.LQAEASQR.R	902.469	-0.00373	2	1	22	0	0.367	0|0	tr|F1SSW9|F1SSW9_PIG		6	0		0	2	MASCOT		T
$41-1	tr|F1SUV2|F1SUV2_PIG Uncharacterized protein OS=Sus scrofa GN=ARAP1 PE=1 SV=2	1	1	0.0055	162245	5.96
$41-2	tr|I3LPU3|I3LPU3_PIG Uncharacterized protein OS=Sus scrofa GN=ARAP1 PE=1 SV=1	1	1	0.0076	118930	6.37
$41-3	tr|I3LFX1|I3LFX1_PIG Uncharacterized protein OS=Sus scrofa GN=ARAP1 PE=1 SV=1	1	1	0.0055	162135	5.86
	R16020_39_2_MOCK,2881	R.AESDAERK.E	905.432	0.00024	2	1	23.73	0	0.0674	0|0	tr|F1SUV2|F1SUV2_PIG/tr|I3LPU3|I3LPU3_PIG/tr|I3LFX1|I3LFX1_PIG		4.68	1		0	2	MASCOT		T
$42-1	tr|F1SV16|F1SV16_PIG Uncharacterized protein OS=Sus scrofa PE=3 SV=2	1	1	0.0233	34397.6	9.74
	R16020_39_2_MOCK,3790	K.DVLGAAK.T	673.388	0.00048	2	1	21.06	0	0.456	0|0	tr|F1SV16|F1SV16_PIG		5.84	0		0	2	MASCOT		T
$43-1	tr|I3L572|I3L572_PIG Uncharacterized protein OS=Sus scrofa PE=4 SV=1	1	1	0.0505	11697.7	9.07
$43-2	tr|F1SNQ9|F1SNQ9_PIG U3 small nucleolar ribonucleoprotein protein MPP10 OS=Sus scrofa GN=MPHOSPH10 PE=3 SV=1	1	1	0.0074	78983.2	4.84
$43-3	tr|F1RH90|F1RH90_PIG Kinesin-like protein OS=Sus scrofa GN=KIF20A PE=3 SV=1	1	1	0.0056	100258	6.27
	R16020_39_2_MOCK,6601	M.IDLRK.F ! K.LDLRK.K ! K.LDLRK.S	644.409	0.0116	2	1	27.11	0	0.0841	0|0	tr|I3L572|I3L572_PIG ! tr|F1RH90|F1RH90_PIG ! tr|F1SNQ9|F1SNQ9_PIG		8.75	1		0	2	MASCOT		T
$44-1	tr|I3LA86|I3LA86_PIG Uncharacterized protein OS=Sus scrofa GN=PP2D1 PE=4 SV=1	1	1	0.0102	66402.6	9.1
$44-2	tr|I3LRG6|I3LRG6_PIG Uncharacterized protein OS=Sus scrofa GN=PP2D1 PE=4 SV=1	1	1	0.0094	72036	9.27
	R16020_39_2_MOCK,8994	K.IIDNIR.K	743.441	-3e-05	2	1	21.75	0	0.21	0|0	tr|I3LRG6|I3LRG6_PIG/tr|I3LA86|I3LA86_PIG		5.84	0		0	2	MASCOT		T
$45-1	tr|I3LC34|I3LC34_PIG Uncharacterized protein OS=Sus scrofa GN=CCDC110 PE=4 SV=1	1	1	0.0061	95715.8	5.81
$45-2	tr|F1RZQ1|F1RZQ1_PIG Uncharacterized protein OS=Sus scrofa GN=CCDC110 PE=4 SV=2	1	1	0.0061	94832.6	5.63
$45-3	tr|F1S5G5|F1S5G5_PIG Uncharacterized protein OS=Sus scrofa GN=ZBTB49 PE=4 SV=1	1	1	0.0066	83348.1	6.94
	R16020_39_2_MOCK,11633	K.INFIK.E ! K.LNFLK.S	634.392	-1e-05	2	1	35.33	0	0.00476	0|0	tr|I3LC34|I3LC34_PIG/tr|F1RZQ1|F1RZQ1_PIG ! tr|F1S5G5|F1S5G5_PIG		8.75	0		0	2	MASCOT		T
$46-1	tr|I3LCZ6|I3LCZ6_PIG Uncharacterized protein OS=Sus scrofa PE=4 SV=1	1	1	0.0157	34223.7	6.75
$46-2	tr|F1RL77|F1RL77_PIG Uncharacterized protein OS=Sus scrofa GN=CSF1R PE=3 SV=1	1	1	0.0052	106685	6.17
$46-3	tr|K9IVS4|K9IVS4_PIG Macrophage colony-stimulating factor 1 receptor OS=Sus scrofa GN=CSF1R PE=2 SV=1	1	1	0.0052	106712	6.24
	R16020_39_2_MOCK,2767	R.LNVQK.V	601.367	-1e-05	2	1	28.22	0	0.0746	0|0	tr|I3LCZ6|I3LCZ6_PIG/tr|F1RL77|F1RL77_PIG/tr|K9IVS4|K9IVS4_PIG		8.75	0		0	2	MASCOT		T
$47-1	tr|I3LF83|I3LF83_PIG Uncharacterized protein OS=Sus scrofa GN=ZNF536 PE=4 SV=1	1	1	0.0062	106374	8.91
$47-2	tr|I3LM33|I3LM33_PIG Uncharacterized protein OS=Sus scrofa GN=ZNF536 PE=4 SV=1	1	1	0.0061	107689	9.02
	R16020_39_2_MOCK,3518	K.LGNLGK.G	601.367	-0.00027	2	1	26.11	0	0.121	0|0	tr|I3LF83|I3LF83_PIG/tr|I3LM33|I3LM33_PIG		8.75	0		0	2	MASCOT		T
$48-1	tr|I3LFJ0|I3LFJ0_PIG Olfactory receptor OS=Sus scrofa GN=LOC100516666 PE=3 SV=1	1	1	0.0194	34855.4	8.98
	R16020_39_2_MOCK,3540	K.LISDDK.R	690.367	-1e-05	2	1	20.67	0	0.317	0|0	tr|I3LFJ0|I3LFJ0_PIG		4.21	0		0	2	MASCOT		T
$49-1	tr|I3LFN3|I3LFN3_PIG Uncharacterized protein OS=Sus scrofa GN=GPRC5D PE=4 SV=1	1	1	0.024	37441.8	5.84
	R16020_39_2_MOCK,2964	R.AENQELSR.A	946.459	0.00047	2	1	33.07	0	0.0105	0|0	tr|I3LFN3|I3LFN3_PIG		4.53	0		0	2	MASCOT		T
$50-1	tr|I3LHA7|I3LHA7_PIG Uncharacterized protein OS=Sus scrofa GN=ZNF598 PE=4 SV=1	1	1	0.0078	98263.8	9.03
	R16020_39_2_MOCK,8530	R.EVAAAIR.A	729.425	0.00017	2	1	21.41	0	0.218	0|0	tr|I3LHA7|I3LHA7_PIG		6.1	0		0	2	MASCOT		T
$51-1	tr|K7GNJ7|K7GNJ7_PIG Uncharacterized protein OS=Sus scrofa GN=HUWE1 PE=1 SV=1	1	1	0.0016	481895	5.09
$51-2	tr|K7GLT6|K7GLT6_PIG Uncharacterized protein (Fragment) OS=Sus scrofa GN=HUWE1 PE=1 SV=1	1	1	0.0368	19965.4	7.9
$51-3	tr|F1RUH0|F1RUH0_PIG Uncharacterized protein OS=Sus scrofa GN=HUWE1 PE=1 SV=1	1	1	0.0016	482153	5.1
$51-4	tr|I3L770|I3L770_PIG Uncharacterized protein OS=Sus scrofa GN=HUWE1 PE=1 SV=1	1	1	0.0016	482282	5.09
	R16020_39_2_MOCK,6966	K.LLLNGAR.H	756.473	-0.0001	2	1	23.87	0	0.0671	0|0	tr|K7GNJ7|K7GNJ7_PIG/tr|F1RUH0|F1RUH0_PIG/tr|K7GLT6|K7GLT6_PIG/tr|I3L770|I3L770_PIG		9.75	0		0	2	MASCOT		T
$52-1	tr|K7GNX9|K7GNX9_PIG Uncharacterized protein (Fragment) OS=Sus scrofa GN=LOC100626714 PE=3 SV=1	1	1	0.0318	17513.8	9.56
$52-2	tr|F1RTS7|F1RTS7_PIG Uncharacterized protein OS=Sus scrofa GN=RIMS1 PE=1 SV=2	1	1	0.0033	169763	9.74
	R16020_39_2_MOCK,2270	R.KLVPR.S ! R.KLVPR.Q	612.419	-0.00024	2	1	33.99	0	0.00148	0|0	tr|F1RTS7|F1RTS7_PIG ! tr|K7GNX9|K7GNX9_PIG		11	1		0	2	MASCOT		T
$53-1	tr|K9IWI4|K9IWI4_PIG Talin-1 OS=Sus scrofa GN=TLN1 PE=2 SV=1	1	1	0.0024	269825	5.8
$53-2	tr|F1SFZ8|F1SFZ8_PIG Uncharacterized protein OS=Sus scrofa GN=TLN1 PE=1 SV=2	1	1	0.0024	269465	5.8
	R16020_39_2_MOCK,2350	K.NKLVPR.L	726.462	0.00934	2	1	27.91	0	0.0141	0|0	tr|F1SFZ8|F1SFZ8_PIG/tr|K9IWI4|K9IWI4_PIG		11	1		0	2	MASCOT		T
$54-1	tr|Q1W2G0|Q1W2G0_PIG 14-3-3 sigma protein OS=Sus scrofa GN=Sfn PE=2 SV=1	1	1	0.0282	27935	4.78
$54-2	tr|A0A0B8RVD2|A0A0B8RVD2_PIG Tyrosine 3-monooxygenase/tryptophan 5-monooxygenase activation protein, beta OS=Sus scrofa domesticus GN=YWHAB PE=3 SV=1	1	1	0.0285	28112.1	4.76
$54-3	tr|F2Z4Z1|F2Z4Z1_PIG Uncharacterized protein OS=Sus scrofa GN=YWHAG PE=1 SV=1	1	1	0.0283	28302.3	4.8
$54-4	tr|F2Z4Y1|F2Z4Y1_PIG Uncharacterized protein OS=Sus scrofa GN=YWHAH PE=1 SV=1	1	1	0.0285	28211.4	4.81
$54-5	tr|F1SA98|F1SA98_PIG Uncharacterized protein OS=Sus scrofa GN=YWHAQ PE=1 SV=2	1	1	0.0273	28912.2	4.7
$54-6	tr|F1SDR7|F1SDR7_PIG Uncharacterized protein OS=Sus scrofa GN=YWHAB PE=1 SV=1	1	1	0.0285	28112.1	4.76
$54-7	tr|F1STR9|F1STR9_PIG Uncharacterized protein OS=Sus scrofa GN=SFN PE=1 SV=1	1	1	0.0282	27858.9	4.78
$54-8	tr|F2Z558|F2Z558_PIG Uncharacterized protein OS=Sus scrofa GN=YWHAZ PE=1 SV=2	1	1	0.0282	28078.2	4.77
$54-9	tr|G9F6X7|G9F6X7_PIG Tyrosine 3-monooxygenase tryptophan 5-monooxygenase activation protein OS=Sus scrofa PE=2 SV=1	1	1	0.0286	27728.8	4.73
	R16020_39_2_MOCK,2499	K.LAEQAER.Y ! R.LAEQAER.Y	816.421	-0.00149	2	1	20.39	0	0.218	0|0	tr|F1SDR7|F1SDR7_PIG/tr|F1STR9|F1STR9_PIG/tr|G9F6X7|G9F6X7_PIG/tr|F2Z558|F2Z558_PIG/tr|F1SA98|F1SA98_PIG/tr|A0A0B8RVD2|A0A0B8RVD2_PIG/tr|Q1W2G0|Q1W2G0_PIG ! tr|F2Z4Z1|F2Z4Z1_PIG/tr|F2Z4Y1|F2Z4Y1_PIG		4.53	0		0	2	MASCOT		T
$55-1	tr|Q29104|Q29104_PIG Ryanodine receptor OS=Sus scrofa GN=RYR1 PE=2 SV=1	1	1	0.0014	565097	5.17
$55-2	tr|F1RI43|F1RI43_PIG Ryanodine receptor 1 OS=Sus scrofa GN=RYR1 PE=1 SV=2	1	1	0.0016	491413	5.13
$55-3	tr|Q29105|Q29105_PIG Ryanodine receptor OS=Sus scrofa GN=RYR1 PE=2 SV=1	1	1	0.0014	565150	5.17
$55-4	sp|P16960|RYR1_PIG Ryanodine receptor 1 OS=Sus scrofa GN=RYR1 PE=2 SV=2	1	1	0.0014	565326	5.18
	R16020_39_2_MOCK,5557	R.LM*SLLEK.V	849.475	0.00754	2	1	24.25	0	0.0855	0|0	sp|P16960|RYR1_PIG/tr|Q29105|Q29105_PIG/tr|Q29104|Q29104_PIG/tr|F1RI43|F1RI43_PIG		6	0	15.994919 Oxidation (M)	0	2	MASCOT		T
$56-1	tr|Q5UEQ9|Q5UEQ9_PIG Putative uncharacterized protein OS=Sus scrofa PE=2 SV=1	1	1	0.1228	6086.01	9.86
	R16020_39_2_MOCK,2868	R.GADLKVR.G	758.452	-0.00082	2	1	30.04	0	0.0502	0|0	tr|Q5UEQ9|Q5UEQ9_PIG		8.75	1		0	2	MASCOT		T
$57-1	tr|Q7M3B0|Q7M3B0_PIG Actin beta (Fragments) OS=Sus scrofa domesticus PE=1 SV=1	1	1	0.0359	21915.8	4.98
$57-2	tr|A0A0B8RTA2|A0A0B8RTA2_PIG Actin, gamma 1 OS=Sus scrofa domesticus GN=ACTG1 PE=3 SV=1	1	1	0.0187	41792.4	5.31
$57-3	tr|A0A0B8RTY2|A0A0B8RTY2_PIG Actin, beta OS=Sus scrofa domesticus GN=ACTB PE=3 SV=1	1	1	0.0187	41736.3	5.29
$57-4	tr|B6VNT8|B6VNT8_PIG Cardiac muscle alpha actin 1 OS=Sus scrofa GN=ACTC1 PE=2 SV=1	1	1	0.0186	42018.5	5.23
$57-5	tr|C7AI81|C7AI81_PIG Actin alpha 2 OS=Sus scrofa GN=ACTA2 PE=1 SV=1	1	1	0.0186	42008.5	5.24
$57-6	tr|Q28937|Q28937_PIG Beta actin (Fragment) OS=Sus scrofa PE=2 SV=1	1	1	0.0298	26118.8	5.05
$57-7	tr|I3LVD5|I3LVD5_PIG Uncharacterized protein OS=Sus scrofa GN=ACTG1 PE=1 SV=1	1	1	0.0187	41792.4	5.31
$57-8	sp|P68137|ACTS_PIG Actin, alpha skeletal muscle OS=Sus scrofa GN=ACTA1 PE=3 SV=1	1	1	0.0186	42050.6	5.23
$57-9	tr|A0A140H1A5|A0A140H1A5_PIG Actin (Fragment) OS=Sus scrofa PE=2 SV=1	1	1	0.0227	34774.5	5.35
$57-10	tr|A0SNU5|A0SNU5_PIG Beta-actin (Fragment) OS=Sus scrofa PE=2 SV=1	1	1	0.0266	29411.5	5.5
$57-11	tr|F1SLG5|F1SLG5_PIG Uncharacterized protein OS=Sus scrofa GN=ACTG2 PE=1 SV=2	1	1	0.0213	36864.8	5.6
$57-12	sp|Q6QAQ1|ACTB_PIG Actin, cytoplasmic 1 OS=Sus scrofa GN=ACTB PE=1 SV=2	1	1	0.0187	41736.3	5.29
	R16020_39_2_MOCK,6222	K.IIAPPER.K	795.472	0.0001	2	1	38.85	0	0.00156	0|0	sp|Q6QAQ1|ACTB_PIG/sp|P68137|ACTS_PIG/tr|I3LVD5|I3LVD5_PIG/tr|A0A140H1A5|A0A140H1A5_PIG/tr|F1SLG5|F1SLG5_PIG/tr|A0SNU5|A0SNU5_PIG/tr|Q28937|Q28937_PIG/tr|A0A0B8RTA2|A0A0B8RTA2_PIG/tr|Q7M3B0|Q7M3B0_PIG/tr|A0A0B8RTY2|A0A0B8RTY2_PIG/tr|C7AI81|C7AI81_PIG/tr|B6VNT8|B6VNT8_PIG		6	0		0	2	MASCOT		T
$58-1	tr|T2HWW6|T2HWW6_PIG Interferon-induced GTP-binding protein MX2 OS=Sus scrofa GN=MX2 PE=2 SV=1	1	1	0.0098	80311.5	7.96
$58-2	tr|B2B9J8|B2B9J8_PIG MX2 OS=Sus scrofa PE=3 SV=1	1	1	0.018	43054.3	8.49
$58-3	tr|T2HW70|T2HW70_PIG Interferon-induced GTP-binding protein MX2 OS=Sus scrofa GN=MX2 PE=2 SV=1	1	1	0.0098	80380.7	8.37
$58-4	tr|T2HWL1|T2HWL1_PIG Interferon-induced GTP-binding protein MX2 OS=Sus scrofa GN=MX2 PE=2 SV=1	1	1	0.0098	80202.4	7.96
$58-5	tr|T2HW06|T2HW06_PIG Interferon-induced GTP-binding protein MX2 OS=Sus scrofa GN=MX2 PE=2 SV=1	1	1	0.0098	80520.8	8.2
$58-6	tr|T2HWE5|T2HWE5_PIG Interferon-induced GTP-binding protein MX2 OS=Sus scrofa GN=MX2 PE=2 SV=1	1	1	0.0098	80391.6	8.2
$58-7	sp|A7VK00|MX2_PIG Interferon-induced GTP-binding protein Mx2 OS=Sus scrofa GN=MX2 PE=2 SV=1	1	1	0.0098	80326.5	7.96
$58-8	tr|A0PJ12|A0PJ12_PIG MX2 OS=Sus scrofa GN=Mx2 PE=2 SV=1	1	1	0.018	43070.3	8.49
$58-9	tr|T2HWL0|T2HWL0_PIG Interferon-induced GTP-binding protein MX2 OS=Sus scrofa GN=MX2 PE=2 SV=1	1	1	0.0098	80285.5	8.2
$58-10	tr|B6EUP1|B6EUP1_PIG Interferon-induced GTP-binding protein MX2 OS=Sus scrofa GN=Mx2 PE=2 SV=1	1	1	0.0098	80326.5	7.96
$58-11	tr|T2HWW7|T2HWW7_PIG Interferon-induced GTP-binding protein MX2 OS=Sus scrofa GN=MX2 PE=2 SV=1	1	1	0.0098	80292.5	7.96
	R16020_39_2_MOCK,5313	R.GSGIITR.C	703.41	-0.00017	2	1	28.49	0	0.0697	0|0	sp|A7VK00|MX2_PIG/tr|T2HWE5|T2HWE5_PIG/tr|A0PJ12|A0PJ12_PIG/tr|B2B9J8|B2B9J8_PIG/tr|T2HWW6|T2HWW6_PIG/tr|T2HW70|T2HW70_PIG/tr|T2HW06|T2HW06_PIG/tr|T2HWL1|T2HWL1_PIG/tr|T2HWL0|T2HWL0_PIG/tr|T2HWW7|T2HWW7_PIG/tr|B6EUP1|B6EUP1_PIG		9.75	0		0	2	MASCOT		T
----- summary -----
Total protein	: 170
Total protein group	: 58
UniPepCount	ProteinGroupCount	Percent	ProteinCount	Percent
1	52	0.8966	148	0.8706
2	2	0.0345	15	0.0882
3	2	0.0345	3	0.0176
4	1	0.0172	3	0.0176
6	1	0.0172	1	0.0059
