# Supplementary material for: Protein Interactions Network of Porcine Circovirus Type 2 Capsid With Host Proteins
Source: Front Microbiol. 2020 Jun 3;11:1129. doi: 10.3389/fmicb.2020.01129 (PMC7283462; doi:10.3389/fmicb.2020.01129)
Supplement: FIGURE S1 — (A,B) The schematic of the entire pathway networks for MAPK signaling and spliceosome from the KEGG database. [file Data_Sheet_1.zip › Supplementary Materials.zip/Supplementary Table 2-The unique PCV2-infected interacting host proteins (222).xlsx]

## Sheet: Sheet1
The unique PCV2-infected interacting host proteins (222)
Gene names
EIF4A2		LOC100622412		SBNO2
RPL4		LOC100512448		CDH23
EIF4A1		TLR7		ZC3H13
RPL3		ACSBG1		LOC100524679
SPI1		SF3B2		GCKR
OLR-1		RABGAP1		ODF2
LOC100623373		RPL10		HSPA2
ENO1		MRPS34		LOC100621704
RPL8		PRSS46		TMEM237
FNBP1L		LOC100519968		LRFN1
RPL6		H2A.Z		MAFF
GOLGA2		NT5E		BCL3
HERC3		NSD1		GNAS
HERC1		RPL14		MAFK
ADGRA2		Rps4		MCU
PSMD3		RPL13		KDM5C
CPT1A		GPBP1L1		MCUR1
KRT3		RPL19		MCMDC2
LOC100626654		HSPA1L		ADPGK
FLT3LG		F10		LRRK2
ATG14		GBF1		MAST1
MAPK8IP1		KRT13		NGLY1
GPR162		RANBP6		SYNE2
TEP1		MLH3		RPS4X
ULK2		TARBP1		UNC80
MT-CO2		NEDD1		RPL7A
LOC100524747		GFI1B		ALDH2
URI1		KRT15		LRRTM4
IQGAP1		VEPH1		TRIM65
LOC414389		TCEA2		RFC3
GLG1		TACC1		DTX3L
MRPL20		PKN2		PLA2G4B
ATP5B		HSPA1B		ACTR5
LOC100621538		HSPA1A		H2AFX
TnI-S4		LIMS1		GPX7
COX2		LOC100625274		RPL13A
SSR1		GIMAP4		MYRIP
SFN		RPL10A		TMPRSS11D
PLCG1		PHRF1		NT5C3A
HIST1H3E		IPO5		NAV3
PLK4		SYDE2		DSG1
MYH7B		MTRF1		SMCR8
RABGAP1L		FBRSL1		SOS1
H3F3B		PDE8B		SLC25A5
H3F3A		HIST1H2AA		SLC25A4
XRCC1		ABCG8		SLC25A6
TEX37		FBXO18		ITIH2
PBX4		RPS8		SEMA3G
FERMT1		LMO2		CBL
LOC100157763		RPS6		PRIMPOL
ADI1		KRT79		PALMD
FUBP1		ANXA11		SLITRK2
SNAI2		HMHA1		FAM120B
HNRNPC		KRT77		TNNI1
CEP89		KRT75		LOC100154508
ARF3		THNSL1		LINC00238
ARF1		LOC100621487		PDE6C
MTMR10		LOC100154071		RGS22
HIST2H2AA4		KCTD7		ABCF3
MRPL38		ARHGAP45		DCAF13
STAB2		EEF1A2		LOC100525692
HIST2H2AB		PPIF		MTOR
LOC100739087		PPIE		FAM179A
COII		RAB38		USH1G
TRIM7		LOC100620837		TNIP2
OLR1		C17orf80		RAB15
PSD		DAP3		RAB13
PSENEN		PFKFB1		FAM98A
ASH1L		RLF		ATP13A3
PARP9		CAMSAP1		SLC25A31
CIT		DPP3		CCDC60
NCOR2		LOC100625850		IC1
KAT2A		RASGRP3		NPM1
PLCB4		PDZD3		HSPA6
