# Supplementary material for: Protein Interactions Network of Porcine Circovirus Type 2 Capsid With Host Proteins
Source: Front Microbiol. 2020 Jun 3;11:1129. doi: 10.3389/fmicb.2020.01129 (PMC7283462; doi:10.3389/fmicb.2020.01129)
Supplement: FIGURE S1 — (A,B) The schematic of the entire pathway networks for MAPK signaling and spliceosome from the KEGG database. [file Data_Sheet_1.zip › Supplementary Materials.zip/Supplementary Table 3-The GO annotation analyses of PCV2 Cap-interacting host protein.xlsx]

## Sheet: BP
Level	GO_ID	Term	Type	Seqs_Num	Sequences
1	GO:0008150	biological_process	Biological Process	490	F1RG19, UPI0002105232, UPI0001C972DC, Q19LF1, Q19LF0, UPI000210535C, I3LDA8, B6EDE6, Q0QEM6, B9ZUV0, F1RX42, B3VCE8, UPI0002107760, UPI00025DEDCD, Q9TTJ1, F1RJ87, O62756, A0A0B8RVS4, F1RPE5, F1S2G7, F1STJ9, I3LGH6, F1S1E1, F1S8S9, F1RY67, Q684M7, UPI00025E1084, A5GFU3, A5GFU2, F1RFN3, F1RHR8, C5HYI0, F1RGP1, Q95L19, F1SLX3, Q9TTK7, S4VFE3, A5GFU0, F2Z587, F2Z581, F2Z584, A2TLM1, A5GFT8, A6M928, U…
2	GO:0044848	biological phase	Biological Process	3	Q9MZG4, Q3BDI7, I3LA65
2	GO:0023052	signaling	Biological Process	227	F1SSW8, I3LAK1, A7RDK7, UPI0001C972DC, J7FJH8, F1SC79, Q19LF1, UPI000210535C, Q19LF0, I3LDA8, Q0QEM6, F1RLM4, K9IVJ2, F1RX42, F1SQ34, F1RLM3, F1RRY2, UPI0002107760, UPI00025DEDCD, F1S0S2, Q9TTJ1, O62756, F1S2G7, I3LRN0, F1STJ9, F1S8S9, F1RY67, Q684M7, Q6QRN9, A5GFU3, A0A0B8S070, A5GFU2, F1RFN3, F1RXA7, F1RHR8, C5HYI0, F1RGP1, K9IVG8, UPI00017F0280, F1SC53, A5GFU0, I3LS09, A5GFT8, UPI00025DEFE9, F…
2	GO:0048518	positive regulation of biological process	Biological Process	271	UPI00028F4918, I3LGW9, F2Z5K9, A7RDK7, UPI0001C972DC, J7FJH8, F1SCX7, Q19LF1, I3LH91, UPI000210535C, Q19LF0, I3LDA8, F1RP44, B3VCE8, F1RLM3, F1RRY2, F1RQ61, F1S0S2, Q9TTJ1, I3LSP4, O62756, F1RVA0, A0A0B8RVS4, F1S2G7, F1STJ9, F1RY67, Q684M7, F1RP15, F1SU85, A5GFU3, Q6QRN9, A0A0B8S070, A5GFU2, F1RFN3, F1RHR8, F1RXA7, C5HYI0, F1RGP1, K9IVG8, UPI00017F0280, Q9TTK7, S4VFE3, A5GFU0, Q71LE2, I3LS09, A0A…
2	GO:0099531	presynaptic process involved in chemical synaptic transmission	Biological Process	6	A9XXE0, F1SHN7, Q0PMX7, F1S9Q1, F1SA70, F1S9Q3
2	GO:0071840	cellular component organization or biogenesis	Biological Process	290	UPI00028F4918, F1S018, F1RG19, F2Z5K9, UPI0002105232, UPI0001C972DC, J7FJH8, F1RSZ1, F1SCX7, I3LH91, I3LDA8, Q0QEM6, F1RLM4, UPI0000D4DE74, F1RX42, F1RP44, F1SQ34, F1RLM3, F1RRY2, UPI0002107760, F1RQ61, UPI00025DEDCD, F1S0S2, F1S1U3, F2Z5L6, Q9TTJ1, F2Z5L5, F1RJ87, UPI00017EFA0A, F2Z5L2, I3LSP4, F1RVA0, O62756, A0A0B8RVS4, F1RPE5, I3LRN0, F1STJ9, F1S1E1, F1S8S9, A8YQT9, F1RY67, Q684M7, UPI00025E1…
2	GO:0050789	regulation of biological process	Biological Process	378	F1SSW8, UPI00028F4918, I3LGW9, F1S018, I3LAK1, F2Z5K9, A7RDK7, UPI0001C972DC, J7FJH8, F1SC79, F1SCX7, Q19LF1, I3LH91, UPI000210535C, Q19LF0, I3LDA8, Q0QEM6, F1RLM4, K9IVJ2, F1RX42, F1RP44, F1SQ34, B3VCE8, F1RLM3, F1RRY2, UPI0002107760, F1RQ61, UPI00025DEDCD, F1S0S2, Q9TTJ1, F2Z5L6, F2Z5L5, UPI00017EFA0A, F1RJ87, F2Z5L2, I3LSP4, O62756, F1RVA0, A0A0B8RVS4, F1RPE5, I3LRN0, F1S2G7, F1STJ9, F1S1E1, F…
2	GO:0065007	biological regulation	Biological Process	386	UPI0001C972DC, Q19LF1, UPI000210535C, Q19LF0, I3LDA8, Q0QEM6, F1RX42, B3VCE8, UPI0002107760, UPI00025DEDCD, Q9TTJ1, F1RJ87, O62756, A0A0B8RVS4, F1RPE5, F1S2G7, F1STJ9, F1S1E1, F1S8S9, F1RY67, Q684M7, A5GFU3, A5GFU2, F1RFN3, F1RHR8, C5HYI0, F1RGP1, F1SLX3, Q9TTK7, S4VFE3, A5GFU0, F2Z587, A5GFT8, A6M928, UPI00025DEFE9, F1S8Q0, UPI00025DEFEA, A5GFT9, A6M929, F1RIV2, F1S2E3, F1RW04, K7GSR6, I3L8M1, A…
2	GO:0022610	biological adhesion	Biological Process	70	A0A0B8RSA9, I3LB03, A1XQU3, D3Y271, I3LJ87, F1RPL2, F1S535, F2Z5K9, F1SJQ6, UPI0002105232, F1SGS5, F1S3L9, A0A0B8RW12, F1SPE3, I3LDA8, Q0QEM6, F1SU28, F1SLA0, A0A0B8RZB2, UPI00025E1077, F1SJN2, Q9TTJ1, F1SAH0, I3LSP4, O62756, F1RVA0, F1RRA0, F1STJ9, A0A0B8RSY9, UPI00025DE753, F2Z576, Q684M7, F1RW75, Q9MZG4, F1S4T0, I3LKY2, A5GFU3, A5GFU2, K9IVG5, UPI0001C959F7, F1RHR8, Q5DKW9, F1S4D4, UPI00017F02…
2	GO:0032502	developmental process	Biological Process	258	UPI00028F4918, I3LGW9, F1S018, F1SC79, F1SCX7, Q19LF1, I3LH91, UPI000210535C, Q19LF0, I3LDA8, Q0QEM6, F1RLM3, B3VCE8, F1RRY2, F1RQ61, UPI00025DEDCD, F1S1U3, F1S0S2, Q9TTJ1, I3LSP4, F1RVA0, O62756, A0A0B8RVS4, F1S2G7, F1STJ9, F1RY67, Q684M7, F1RP15, A5GFU3, F1S4X7, A5GFU2, F1RFN3, F1RHR8, C5HYI0, F1RXA7, K9IVG8, F1RGP1, UPI00017F0280, F1SLX3, A5GFU0, Q71LE2, I3LF71, F2Z587, I3LS09, A0A0B8S078, A6M…
2	GO:0032501	multicellular organismal process	Biological Process	299	F1SSW8, UPI00028F4918, F1S018, I3LAK1, F2Z5K9, A7RDK7, F1SC79, F1SCX7, Q19LF1, I3LH91, UPI000210535C, Q19LF0, I3LDA8, Q0QEM6, F1SQ34, F1RLM3, B3VCE8, F1RRY2, F1RQ61, UPI00025DEDCD, F1S0S2, F1S1U3, Q9TTJ1, I3LSP4, F1RVA0, O62756, A0A0B8RVS4, F1S2G7, I3LRN0, F1STJ9, Q684M7, F1RP15, A5GFU3, A5GFU2, F1S4X7, A0A0B8S070, F1RFN3, F1RHR8, F1RXA7, K9IVG8, F1RGP1, UPI00017F0280, F1SLX3, Q9TTK7, A5GFU0, Q71…
2	GO:0048511	rhythmic process	Biological Process	23	Q9MZG4, F1RIP8, B2LVA5, F1RGP1, A1YVX4, UPI00025DF6F1, F1RUI7, Q20CL7, F1S8L9, F1S8J8, B5M447, A0A0B8RVS4, M3V817, Q19LF1, C3RZ94, F1RTG1, Q19LF0, Q95JG9, C3RZ93, A0A0B8RVZ5, K7GNM7, I3L9S8, F1RY67
2	GO:0022414	reproductive process	Biological Process	79	F1SSW8, UPI00028F4918, F1S2R6, I3LAK1, Q6PQZ2, I3LPU1, F1SUG7, I3LR44, A0A0B8S018, F2Z562, F1SA70, A0A0B8RZF7, F1SKP5, UPI00025E1077, Q29195, F1RLM3, F1RRY2, UPI00028F43BE, UPI00025DEDCD, F1RL46, Q29198, F1RMW4, I3LJJ6, I3LSP4, F1RVA0, I3L9Y2, A0A0B8RVS4, F1RRA0, A0A0B8RW01, F1STJ9, UPI0001C95449, UPI00025DE753, F1RW66, I3LUP6, F1S9Q1, A0A0B8RZB6, F1RTQ6, F1S9Q3, I3L5I7, Q9MZG4, F1S4T0, F1SHK0, B…
2	GO:0007610	behavior	Biological Process	28	Q9MZG4, F1SHK0, UPI00028F47AA, F1RHR8, F1S4D4, A9XXE0, Q0PMX7, UPI000210535C, A0A0B8RVZ5, I3LCL1, F1SKP5, F1SHN7, UPI00028F446E, UPI0001C97E23, UPI00028F43BE, F1RQ61, F1S0S2, F1RMW4, F1SUA7, I3LJJ6, F1RIV2, A0A0B8RSK4, F1S2G7, F1RWK0, Q95JG9, UPI00028F46C7, UPI00025DF2DA, F1RY67
2	GO:0001906	cell killing	Biological Process	3	F1S9Q1, F1S407, F1S9Q3
2	GO:0002376	immune system process	Biological Process	167	F1RPL1, F1RPL2, F1RGJ3, F2Z5K9, A7RDK7, I3LLY8, UPI0001C972DC, A1YVX4, J7FJH8, Q19LF1, UPI000210535C, Q19LF0, A0A0B8RZB2, F1S0K1, F1RFI9, F1SKP5, F1SLR8, F1RFI5, UPI0001E87616, F1SJN2, F1S0S2, Q9TTJ1, Q20CL7, O62756, F1RZQ6, F1S2G7, UPI0001C95449, F1S8S9, UPI00025DF2DA, A0A0B8RZB6, X2KPB3, Q684M7, Q6QRN9, A5GFU3, A5GFU2, A0A0B8S070, K9IVG5, I3LG07, F1RL11, G3CKJ2, F1RXA7, F1RHR8, UPI00025E078C, U…
2	GO:0051704	multi-organism process	Biological Process	119	F1SSW8, UPI00028F4918, I3LAK1, Q6PQZ2, UPI0002105232, UPI0001C972DC, J7FJH8, UPI00005A29E0, F1RX42, UPI0000D4DE74, F1SKP5, F1RP44, F1RLM3, F1RRY2, UPI00025DEDCD, F1RL46, F1S0S2, F1RMW4, F1RVA0, A0A0B8RVS4, F1RZQ6, F1STJ9, UPI0001C95449, F1S8S9, A0A0B8RZB6, A8YQT9, X2KPB3, P53027, Q6QRN9, F1RHR8, A0ZVR0, F2Z5Q6, Q95L19, B5M447, Q2YGT9, Q71LE2, A9YTY0, F1RU38, A0A0B8RT95, A6M928, UPI00028F478D, UPI…
2	GO:0051179	localization	Biological Process	252	I3LAK1, UPI0002105232, A7RDK7, F1SCX7, I3LH91, I3LDA8, B6EDE6, Q0QEM6, B9ZUV0, UPI0000D4DE74, F1RP44, F1RLM3, F1RRY2, UPI00025DEDCD, Q9TTJ1, I3LSP4, O62756, A0A0B8RVS4, F1RPE5, F1S2G7, F1S8S9, A8YQT9, F1RY67, Q684M7, F1RP15, A5GFU3, Q6QRN9, A5GFU2, A0A0B8S070, F1RHR8, C5HYI0, F1RGP1, Q95L19, UPI00017F0280, Q2YGT9, Q9TTK7, A5GFU0, A0A0B8S078, A5GFT8, UPI00025DEFE9, Q9G1G3, A0A076J9Y9, I3LGZ7, UPI0…
2	GO:0050896	response to stimulus	Biological Process	319	F1SSW8, UPI00028F4918, I3LGW9, I3LAK1, F2Z5K9, A7RDK7, UPI0001C972DC, J7FJH8, F1RSZ1, F1SC79, Q19LF1, UPI000210535C, Q19LF0, I3LDA8, Q0QEM6, F1RLM4, K9IVJ2, F1RX42, F1RP44, F1SQ34, F1RLM3, B3VCE8, UPI0002107760, F1RRY2, F1RQ61, UPI00025DEDCD, F1S0S2, Q9TTJ1, UPI00017EFA0A, F2Z5L2, O62756, F1RVA0, F1S2G7, I3LRN0, F1STJ9, F1S1E1, F1S8S9, F1RY67, Q684M7, A5GFU3, Q6QRN9, A0A0B8S070, A5GFU2, F1S4X7, K…
2	GO:0040011	locomotion	Biological Process	63	D3Y271, F1RGJ3, UPI0001C967E9, I3LPU1, F1SDV6, I3LTM2, F1S3L9, A9XXE0, F1SCX7, Q0PMX7, F1RLH9, F1SPE3, I3LH91, I3LDA8, Q0QEM6, F1SLA0, F1SRR5, A0A0B8RZB2, F1S0K1, F1RX85, UPI00025E1077, F1SHN7, F1RLM3, F1RN41, F1SJN2, Q9TTJ1, UPI00025DF12B, I3LJJ6, O62756, F1SCQ1, UPI0001C95449, F1RWK0, F1S8S9, A0A0B8RZB6, F1RTQ6, A0A0B8RVW2, Q684M7, UPI00025DF539, Q9MZG4, I3L5I7, F1S4T0, B2LVA5, UPI00025DF33E, K…
2	GO:0044699	single-organism process	Biological Process	434	F1RG19, UPI0001C972DC, Q19LF1, Q19LF0, UPI000210535C, I3LDA8, B6EDE6, Q0QEM6, B9ZUV0, F1RX42, B3VCE8, UPI0002107760, UPI00025DEDCD, Q9TTJ1, F1RJ87, O62756, A0A0B8RVS4, F1RPE5, F1S2G7, F1STJ9, F1S1E1, F1S8S9, F1RY67, Q684M7, UPI00025E1084, A5GFU3, A5GFU2, F1RFN3, F1RHR8, C5HYI0, F1RGP1, F1SLX3, Q9TTK7, S4VFE3, A5GFU0, F2Z587, A2TLM1, A5GFT8, A6M928, UPI00025DEFE9, Q9G1G3, F1S8Q0, UPI00025DEFEA, F1…
2	GO:0048519	negative regulation of biological process	Biological Process	248	UPI00028F4918, F2Z5K9, A7RDK7, UPI0001C972DC, J7FJH8, F1SCX7, Q19LF1, UPI000210535C, Q19LF0, I3LDA8, Q0QEM6, F1RX42, F1RP44, F1RLM3, F1RRY2, F1S0S2, F2Z5L6, Q9TTJ1, F2Z5L5, UPI00017EFA0A, F2Z5L2, I3LSP4, O62756, F1RVA0, A0A0B8RVS4, F1S2G7, F1STJ9, Q684M7, A5GFU3, F1SU85, Q6QRN9, A5GFU2, A0A0B8S070, F1RFN3, G3CKJ2, F1RHR8, F1RXA7, F1RGP1, UPI00017F0280, F1SLX3, F1SC53, Q9TTK7, S4VFE3, A5GFU0, Q71L…
2	GO:0009987	cellular process	Biological Process	482	F1RG19, UPI0002105232, UPI0001C972DC, Q19LF1, UPI000210535C, Q19LF0, I3LDA8, B6EDE6, Q0QEM6, B9ZUV0, F1RX42, B3VCE8, UPI0002107760, UPI00025DEDCD, Q9TTJ1, F1RJ87, O62756, A0A0B8RVS4, F1RPE5, F1S2G7, F1STJ9, F1S1E1, F1S8S9, F1RY67, Q684M7, UPI00025E1084, A5GFU3, A5GFU2, F1RFN3, F1RHR8, C5HYI0, F1RGP1, Q95L19, F1SLX3, Q9TTK7, S4VFE3, A5GFU0, F2Z587, F2Z581, F2Z584, A2TLM1, A5GFT8, A6M928, UPI00025D…
2	GO:0000003	reproduction	Biological Process	79	F1SSW8, UPI00028F4918, F1S2R6, I3LAK1, Q6PQZ2, I3LPU1, F1SUG7, I3LR44, A0A0B8S018, F2Z562, F1SA70, A0A0B8RZF7, F1SKP5, UPI00025E1077, Q29195, F1RLM3, F1RRY2, UPI00028F43BE, UPI00025DEDCD, F1RL46, Q29198, F1RMW4, I3LJJ6, I3LSP4, F1RVA0, I3L9Y2, A0A0B8RVS4, F1RRA0, A0A0B8RW01, F1STJ9, UPI0001C95449, UPI00025DE753, F1RW66, I3LUP6, F1S9Q1, A0A0B8RZB6, F1RTQ6, F1S9Q3, I3L5I7, Q9MZG4, F1S4T0, F1SHK0, B…
2	GO:0040007	growth	Biological Process	52	UPI00028F4918, I3LFM6, B2DCZ8, I3LDA8, F1RFD8, A0A0B8RZF7, F1SDB3, F1SJJ5, F1S0K1, UPI00025E1077, F1RRY2, UPI00025DEDCD, F1RVA0, F1RVE5, F1RZQ6, A0A0B8RVS4, A0A0B8RSY9, I3LUP6, K7GRD1, Q9MZG4, F1S4T0, A5GFU3, A5GFU2, I3LG07, F1RHR8, F1RRA6, UPI00025DF0B1, I3L992, B8YBE0, A5GFU0, A0A0B8RT53, Q71LE2, K9IVT3, A0A0B8RT95, A5GFT8, K9IWF3, F1SK12, F1S0Q0, UPI00028F4507, A5GFT9, F1SIW2, A0SNV0, A0A0B8RS…
2	GO:0008152	metabolic process	Biological Process	384	F1SSW8, UPI00028F4918, I3LGW9, F1RG19, I3LAK1, F2Z5K9, UPI0002105232, A7RDK7, F1RSZ1, F1SC79, Q19LF1, UPI000210535C, Q19LF0, I3LDA8, B6EDE6, Q0QEM6, F1RLM4, B9ZUV0, F1RX42, UPI0000D4DE74, F1SQ34, F1RLM3, B3VCE8, F1RRY2, UPI00025DEDCD, F1S0S2, F1S1U3, Q9TTJ1, F2Z5L6, F2Z5L5, F1RJ87, UPI00017EFA0A, F2Z5L2, I3LSP4, O62756, F1RVA0, A0A0B8RVS4, F1RPE5, F1S2G7, I3LRN0, F1STJ9, I3LGH6, F1S1E1, F1S8S9, A…
3	GO:0007626	locomotory behavior	Biological Process	10	I3LJJ6, F1S4D4, I3LCL1, A9XXE0, UPI0001C97E23, F1SHN7, Q0PMX7, UPI000210535C, UPI00025DF2DA, F1SUA7
3	GO:0044089	positive regulation of cellular component biogenesis	Biological Process	17	F1S535, UPI00028F446E, C4MXZ1, F1SK12, F1RQ61, UPI00028F47AA, F1RHR8, F1RRA8, F1S4D4, F1SNX0, A0A0B8RSK4, UPI0001C96DD9, I3LH91, UPI00028F46C7, I3LDA8, C4MRC5, F1SU28
3	GO:0051716	cellular response to stimulus	Biological Process	262	F1SSW8, UPI00028F4918, I3LGW9, I3LAK1, A7RDK7, UPI0001C972DC, J7FJH8, F1RSZ1, F1SC79, Q19LF1, UPI000210535C, Q19LF0, I3LDA8, Q0QEM6, F1RLM4, K9IVJ2, F1RX42, F1RP44, F1SQ34, F1RLM3, F1RRY2, UPI0002107760, UPI00025DEDCD, F1S0S2, Q9TTJ1, UPI00017EFA0A, F2Z5L2, O62756, F1S2G7, I3LRN0, F1STJ9, F1S8S9, F1RY67, Q684M7, Q6QRN9, A5GFU3, A0A0B8S070, A5GFU2, F1RFN3, G3CKJ2, F1RXA7, F1RHR8, F1RGP1, K9IVG8, U…
3	GO:0071704	organic substance metabolic process	Biological Process	379	F1SSW8, UPI00028F4918, I3LGW9, F1RG19, I3LAK1, F2Z5K9, UPI0002105232, A7RDK7, F1RSZ1, F1SC79, Q19LF1, UPI000210535C, Q19LF0, I3LDA8, B6EDE6, Q0QEM6, F1RLM4, B9ZUV0, F1RX42, UPI0000D4DE74, F1SQ34, F1RLM3, B3VCE8, F1RRY2, UPI00025DEDCD, F1S0S2, F1S1U3, Q9TTJ1, F2Z5L6, F2Z5L5, F1RJ87, UPI00017EFA0A, F2Z5L2, I3LSP4, O62756, F1RVA0, A0A0B8RVS4, F1RPE5, F1S2G7, I3LRN0, F1STJ9, I3LGH6, F1S1E1, A8YQT9, F…
3	GO:0009758	carbohydrate utilization	Biological Process	2	A0A0B8RSK4, F1RHR8
3	GO:0019098	reproductive behavior	Biological Process	3	I3LJJ6, F1SHK0, F1RMW4
3	GO:1900047	negative regulation of hemostasis	Biological Process	1	I3LNT6
3	GO:1903829	positive regulation of cellular protein localization	Biological Process	31	F1RN38, F1SMM3, A7RDK7, UPI00025DF0B1, B2DCZ8, UPI00025DED82, D0V2A3, B8YBE0, F1SCX7, A5JVA0, A8I492, A4LAL4, I3LDA8, A0A0B8RZF7, F1RP44, UPI00022CDD7E, F1RRY2, B3XXC1, S5REL2, A0A0B8RVJ7, F1S0Q0, O00410, B6EUP4, A3RLM8, A5A8V7, B1B1N8, F1APT8, F1APT9, H9NID7, A1XC21, I3LUP6
3	GO:1903046	meiotic cell cycle process	Biological Process	17	F1S2R6, UPI00028F4918, F1RHR8, F1SSA6, UPI00025E01B5, I3LSP4, A0A0B8RSK4, I3L9Y2, I3LR44, F1RRA0, F1STJ9, UPI00025DED37, F1S9Q1, F2Z562, F1SA70, F1S9Q3, A0A0B8S078
3	GO:0043433	negative regulation of sequence-specific DNA binding transcription factor activity	Biological Process	8	I3LCL1, B8YBE0, UPI0001C97E23, F1S2E2, F1S0S2, UPI000210535C, B2DCZ8, UPI00025DF2DA
3	GO:0051321	meiotic cell cycle	Biological Process	18	A0A0B8RZF7, F1S2R6, UPI00028F4918, F1RHR8, F1SSA6, UPI00025E01B5, I3LSP4, A0A0B8RSK4, I3L9Y2, I3LR44, F1RRA0, F1STJ9, UPI00025DED37, F1S9Q1, F2Z562, F1SA70, F1S9Q3, A0A0B8S078
3	GO:2000243	positive regulation of reproductive process	Biological Process	1	F1SIW2
3	GO:0044237	cellular metabolic process	Biological Process	371	F1SSW8, UPI00028F4918, I3LGW9, F1RG19, I3LAK1, F2Z5K9, UPI0002105232, A7RDK7, F1RSZ1, F1SC79, Q19LF1, UPI000210535C, Q19LF0, I3LDA8, B6EDE6, Q0QEM6, F1RLM4, B9ZUV0, F1RX42, UPI0000D4DE74, F1SQ34, F1RLM3, B3VCE8, F1RRY2, UPI00025DEDCD, F1S0S2, F1S1U3, Q9TTJ1, F2Z5L6, F2Z5L5, F1RJ87, UPI00017EFA0A, F2Z5L2, I3LSP4, O62756, F1RVA0, A0A0B8RVS4, F1RPE5, F1S2G7, I3LRN0, F1STJ9, F1S1E1, F1S8S9, A8YQT9, F…
3	GO:0044764	multi-organism cellular process	Biological Process	75	A0A0B8RSA9, A1XQU3, I3LJ87, F1SJQ6, UPI0002105232, UPI0001C972DC, F1RQ91, J7FJH8, F1SDV6, F1SA77, I3LRQ2, F2Z567, A0A0B8S018, UPI00005A29E0, A0A0B8S017, F2Z565, F1SV03, F1SA70, A0A0B8RZF7, F1SJJ5, F1RX42, UPI0000D4DE74, F1RP44, Q29195, F1RRY2, F1S0S2, Q29198, K7GNR1, UPI0001C96971, F1RZQ6, F1STJ9, A0A0B8RW01, I6YMD1, F1S8S9, I3LUP6, F1S9Q1, A8YQT9, X2KPB3, F1S9Q3, K7GMB2, P53027, I3LSD3, Q6QRN9, …
3	GO:0001776	leukocyte homeostasis	Biological Process	7	F1S4D4, F2Z5Q6, F1S4T0, UPI00025E1077, A0A0B8RT53, Q29198, F1SGS5
3	GO:0044710	single-organism metabolic process	Biological Process	165	F1SSW8, UPI00028F4918, I3LGW9, I3LAK1, I3LJ48, Q6PQZ2, A1YVX4, I3LT80, F1SC79, Q19LF1, Q0PMX7, A0SNU7, Q19LF0, B6EDE6, I3LDA8, UPI00025E0964, Q0QEM6, F1SLA0, F1S544, B9ZUV0, F1SDB3, F1RFI9, F1RX42, F1SLR8, F1RLM3, A9LFQ5, P50667, UPI00025DEDCD, F1S0S2, F1RL46, Q9TTJ1, UPI00025DF12B, Q20CL7, I3LSP4, O62756, A0A0B8RVS4, F1RRA0, F1S2G7, F1SCQ1, Q95JG9, A0A077ES84, A0A0B8RZB6, F1RY67, A5GFU3, A0A0B8S…
3	GO:0009605	response to external stimulus	Biological Process	119	UPI00028F4918, F1RPL2, F1RGJ3, F2Z5K9, I3LFM6, A7RDK7, UPI0001C972DC, J7FJH8, F1SC79, Q0PMX7, UPI00025DFC4B, F1SDB3, F1RFI9, F1RLM3, F1RQ61, UPI0001E87616, F1S0S2, Q9TTJ1, O62756, F1RZQ6, UPI0001C95449, F1S8S9, A0A0B8RZB6, X2KPB3, Q6QRN9, K9IVG5, F1RL11, UPI00025E078C, UPI00025DF33E, F1RHR8, F1RGP1, K9IVG8, Q0GFA3, A0ZVR0, F1RFW5, UPI00017F0280, G9M4N0, B8YBE0, F1SRK1, F2Z581, A9YTY0, F2Z584, I3L…
3	GO:0002440	production of molecular mediator of immune response	Biological Process	6	F1S4D4, F1S2R6, B8YBE0, F1S3C1, A0A0B8RZB6, B2DCZ8
3	GO:0050794	regulation of cellular process	Biological Process	360	F1SSW8, UPI00028F4918, I3LGW9, F1S018, I3LAK1, F2Z5K9, A7RDK7, UPI0001C972DC, J7FJH8, F1SC79, F1SCX7, Q19LF1, I3LH91, UPI000210535C, Q19LF0, I3LDA8, Q0QEM6, F1RLM4, K9IVJ2, F1RX42, F1SQ34, F1RLM3, B3VCE8, F1RRY2, UPI0002107760, F1RQ61, UPI00025DEDCD, F1S0S2, Q9TTJ1, F2Z5L6, F2Z5L5, F1RJ87, UPI00017EFA0A, F2Z5L2, I3LSP4, O62756, F1RVA0, A0A0B8RVS4, F1RPE5, F1S2G7, I3LRN0, F1STJ9, F1S1E1, F1S8S9, F…
3	GO:0010884	positive regulation of lipid storage	Biological Process	1	K7GNS9
3	GO:0031341	regulation of cell killing	Biological Process	3	F1S9Q1, F1S407, F1S9Q3
3	GO:0019882	antigen processing and presentation	Biological Process	16	A0A0B8RSC7, C4MXZ1, UPI00022CDD7E, F1RXA7, UPI00025DF33E, A1YVX4, I3LL55, F1RUI7, Q20CL7, F1RFW5, M3V817, UPI0001C98538, F1SA57, O14576, C4MRC5, K7GNM7
3	GO:0042445	hormone metabolic process	Biological Process	1	F1S2G7
3	GO:1900273	positive regulation of long-term synaptic potentiation	Biological Process	1	I3LJJ6
3	GO:0033036	macromolecule localization	Biological Process	155	F1S7X1, F1RGJ3, A0A0B8RZC2, I3LAK1, Q6PQZ2, UPI0002105232, A7RDK7, F1SCX7, UPI00005A29E0, Q0PMX7, I3LDA8, F1SU28, F1RFI9, UPI0000D4DE74, F1RP44, A0A0B8RVJ7, F1RRY2, UPI0001E87616, UPI00025DEDCD, F1RZQ6, A0A0B8RVS4, F1RPE5, F1S2G7, F1S8S9, Q95JG9, A8YQT9, A0A0B8RZB6, F1RY67, P53027, F1RW75, F1RVV1, Q6QRN9, A5GFU3, A5GFU2, I3LG07, UPI00025DF33E, C5HYI0, F1RHR8, UPI00025DED82, F1RFW5, F2Z5Q6, Q95L19…
3	GO:0044767	single-organism developmental process	Biological Process	255	UPI00028F4918, I3LGW9, F1S018, F1SC79, F1SCX7, Q19LF1, I3LH91, UPI000210535C, Q19LF0, I3LDA8, Q0QEM6, F1RLM3, B3VCE8, F1RRY2, F1RQ61, UPI00025DEDCD, F1S1U3, F1S0S2, Q9TTJ1, I3LSP4, F1RVA0, O62756, A0A0B8RVS4, F1S2G7, F1STJ9, F1RY67, Q684M7, F1RP15, A5GFU3, F1S4X7, A5GFU2, F1RFN3, F1RHR8, C5HYI0, F1RXA7, K9IVG8, F1RGP1, UPI00017F0280, F1SLX3, A5GFU0, Q71LE2, I3LF71, F2Z587, I3LS09, A0A0B8S078, A6M…
3	GO:0048589	developmental growth	Biological Process	39	K7GRD1, UPI00028F4918, Q9MZG4, F1S4T0, A5GFU3, A5GFU2, I3LG07, F1RHR8, F1RRA6, I3L992, A5GFU0, A0A0B8RT53, Q71LE2, K9IVT3, I3LDA8, A0A0B8RT95, F1RFD8, A0A0B8RZF7, A5GFT8, F1SDB3, F1SJJ5, UPI00025E1077, F1SK12, K9IWF3, UPI00025DEDCD, F1S0Q0, UPI00028F4507, A5GFT9, F1SIW2, A0SNV0, F1RVA0, A0A0B8RSK4, Q29569, F1RZQ6, A0A0B8RVS4, I3LRX8, C3RZ94, C3RZ93, UPI00028F46C7
3	GO:0042267	natural killer cell mediated cytotoxicity	Biological Process	1	F1S407
3	GO:0051239	regulation of multicellular organismal process	Biological Process	161	F1RPL1, UPI00028F4918, F1S7X1, F1RGJ3, A7RDK7, F1SCX7, Q0PMX7, UPI000210535C, I3LDA8, UPI00025DFC4B, F1SU28, A0A0B8RZB2, F1SDB3, F1S0K1, F1SKP5, F1RS20, F1SQ34, Q7YSF4, B3VCE8, F1RQ61, UPI0001E87616, F1SJN2, F1S0S2, F1RL46, Q9TTJ1, F1RMW4, UPI00025DF12B, I3LSP4, O62756, F1RZQ6, A0A0B8RVS4, F1RRA0, F1S2G7, I3LRN0, F1STJ9, F1SCQ1, F1RWK0, A0A0B8RZB6, UPI00025DF2DA, X2KPB3, Q684M7, F1RW75, A5GFU3, A…
3	GO:0002507	tolerance induction	Biological Process	2	A0A0B8RW12, F1SAH0
3	GO:0043473	pigmentation	Biological Process	7	I3LGW9, UPI00017F0280, UPI0001C98538, UPI00022CDD7E, C5HYI0, B2ZRE4, I3LDM6
3	GO:0032259	methylation	Biological Process	19	I3L5I7, A5GFU3, F1RLM3, A5GFU2, K9IWE3, F1S0S2, F1S1U3, I3LPU1, Q0GFA3, A5GFT9, F1S8J8, F1RGW6, I3LRX8, F1S3C1, F1SCQ1, A5GFU0, UPI00025E0F6C, A0A0B8RZB6, UPI0001C98BAA
3	GO:0006457	protein folding	Biological Process	13	F1RGJ3, A0A0B8S070, F1RJ87, P34930, Q04967, Q6S4N2, F1S2E3, A5A8V7, F1S9Q1, F1SV03, F1SA70, A5A8V6, F1S9Q3
3	GO:0007624	ultradian rhythm	Biological Process	2	F1RTG1, I3L9S8
3	GO:0034260	negative regulation of GTPase activity	Biological Process	6	A9XXE0, F1SHN7, F1RP44, Q0PMX7, I3LDA8, O00410
3	GO:0048521	negative regulation of behavior	Biological Process	1	F1RMW4
3	GO:0098900	regulation of action potential	Biological Process	2	F1RW75, F1SGJ6
3	GO:0051641	cellular localization	Biological Process	144	F1S535, F1S7X1, F1RGJ3, A0A0B8RZC2, Q6PQZ2, UPI0002105232, A7RDK7, F1SCX7, Q0PMX7, UPI00005A29E0, I3LDA8, Q0QEM6, F1SLA0, UPI0000D4DE74, F1RP44, A0A0B8RVJ7, F1RRY2, UPI0001E87616, UPI00025DEDCD, I3LSP4, F1RZQ6, F1RPE5, F1RRA0, F1RWK0, F1S8S9, Q95JG9, A8YQT9, F1RY67, P53027, F1RW75, A5GFU3, Q6QRN9, A5GFU2, UPI00025DF33E, C5HYI0, F1RHR8, UPI00025DED82, F1RGP1, F2Z5Q6, F1RFW5, Q95L19, UPI00017F0280,…
3	GO:0002520	immune system development	Biological Process	72	F1S2R6, K9IVM5, F1RPL1, F1RGJ3, K7GSL6, F1SGS5, I3LLY8, F1SDV6, F1S3L9, F1SA77, I3LRQ2, I3LQW9, A0A0B8RW12, Q19LF1, K7GNS9, UPI000210535C, Q19LF0, I3LCL1, A0A0B8RVF7, UPI0001C954A1, F1SKP5, UPI00025E1077, A0A0B8RVF6, UPI00028F43BE, UPI0001E87616, F1S0S2, Q29198, Q9TTJ1, F1SAH0, O62756, A0A0B8RW01, UPI00025DF2DA, A0A0B8RZB6, X2KPB3, D2K7D7, Q684M7, D2K7D6, F1SGI7, D2K7D8, F1S4T0, A5GFU3, A5GFU2, F…
3	GO:0072376	protein activation cascade	Biological Process	2	F1RN41, I3LNT6
3	GO:0009628	response to abiotic stimulus	Biological Process	55	UPI00028F4918, K7GSL6, A7RDK7, F1RSZ1, F1SC79, A5JVA0, K7GNS9, F1SA70, UPI00025DFC4B, F1RND0, F1S0K2, A0A0B8RVF7, S5REL2, UPI00025DEDCD, UPI0001E87616, F1S0S2, UPI00017EFA0A, F2Z5L2, I3LJJ6, F1S2G7, A3RLM8, B1B1N8, F1APT8, F1APT9, A1XC21, F1S9Q1, F1S9Q3, Q9MZG4, A0A0B8S070, F1RHR8, F1RRA8, D0V2A3, F1S4D4, I3L992, UPI00017F0280, G9M4N0, A8I492, F1SDX1, A4LAL4, F2Z587, B9W5V0, UPI00028F478D, I3LGZ7…
3	GO:0051050	positive regulation of transport	Biological Process	63	F1RN38, D3Y271, F1S7X1, F1SJQ8, C4MXZ1, Q6PQZ2, A7RDK7, B2DCZ8, F1SDV6, F1SCX7, A0A0B8RW12, A5JVA0, F1SV03, F1SA70, A0A0B8RZF7, F1SU78, F1RP44, S5REL2, A0A0B8RVJ7, F1SJN2, F1SAH0, F1RZQ6, A3RLM8, B1B1N8, F1RWK0, F1APT8, F1APT9, A1XC21, F1S9Q1, F1S9Q3, Q9MZG4, A5GFU3, A5GFU2, F1SMM3, B2LVA5, UPI00025DF33E, C5HYI0, F1RRA6, UPI00025DED82, Q5DKW9, D0V2A3, F1S4D4, F1RFW5, B5M447, B8YBE0, F1SA57, A5GFU…
3	GO:0060468	prevention of polyspermy	Biological Process	1	UPI0001C959F7
3	GO:0007269	neurotransmitter secretion	Biological Process	6	A9XXE0, F1SHN7, Q0PMX7, F1S9Q1, F1SA70, F1S9Q3
3	GO:0007165	signal transduction	Biological Process	207	F1SSW8, I3LAK1, A7RDK7, UPI0001C972DC, J7FJH8, F1SC79, Q19LF1, UPI000210535C, Q19LF0, I3LDA8, Q0QEM6, F1RLM4, K9IVJ2, F1RX42, F1SQ34, F1RLM3, UPI0002107760, F1RRY2, UPI00025DEDCD, F1S0S2, Q9TTJ1, O62756, F1S2G7, I3LRN0, F1STJ9, F1S8S9, Q684M7, A5GFU3, Q6QRN9, A0A0B8S070, A5GFU2, F1RFN3, F1RXA7, F1RHR8, K9IVG8, F1RGP1, UPI00017F0280, F1SC53, A5GFU0, I3LS09, A5GFT8, F1S8Q0, UPI00022CDD7E, I3LUV2, F…
3	GO:0048646	anatomical structure formation involved in morphogenesis	Biological Process	44	D2K7D7, D2K7D6, Q9MZG4, D2K7D8, A5GFU3, K7GSL6, A5GFU2, I3LG07, F1S098, B2DCZ8, F1S4D4, F1SDV6, UPI00017F0280, B8YBE0, G9M4N0, I3LQW9, F1SCX7, UPI00025DED37, UPI00025DEA5F, A5GFU0, I3LH91, F1SRK1, Q0QEM6, F1SLA0, A5GFT8, A0A0B8RZF7, F1RX85, I3LNT6, UPI0001E87616, F1S0Q0, F1SSA6, Q9TTJ1, UPI00025E01B5, F1RI00, UPI00028F4507, A5GFT9, F1SIW2, F1RIV2, O62756, I3LRX8, F1S3C1, F1SCQ1, B2ZRE4, A0A0B8RZB6
3	GO:0019222	regulation of metabolic process	Biological Process	242	UPI00028F4918, I3LGW9, F2Z5K9, A7RDK7, Q19LF1, Q19LF0, UPI000210535C, I3LDA8, F1RX42, F1RLM3, B3VCE8, F1RRY2, F1S0S2, F2Z5L6, Q9TTJ1, F2Z5L5, F1RJ87, UPI00017EFA0A, F2Z5L2, I3LSP4, O62756, F1RVA0, A0A0B8RVS4, F1S2G7, F1STJ9, F1RY67, Q684M7, F1SU85, A5GFU3, A0A0B8S070, A5GFU2, F1RFN3, G3CKJ2, F1RXA7, F1RHR8, F1RGP1, K9IVG8, UPI00017F0280, F1SLX3, Q9TTK7, S4VFE3, A5GFU0, Q71LE2, F2Z587, I3LS09, A0A…
3	GO:0032846	positive regulation of homeostatic process	Biological Process	4	F1SDV6, F1STJ9, F1RWK0, Q6PQZ2
3	GO:0002253	activation of immune response	Biological Process	38	A0A0B8RSC7, A0A0B8S070, UPI0001C967E9, F1RXA7, A7RDK7, Q0GFA3, D0V2A3, F1SDV6, A0ZVR0, F1S4D4, A5JVA0, A0A0B8RW12, A8I492, K7GNS9, A4LAL4, A9YTY0, I3LS09, F1S8Q0, B3XXC1, S5REL2, I3LNT6, F1S0S2, F1SAH0, I3LL55, P34930, Q04967, B6EUP4, Q6S4N2, A7LCX1, A3RLM8, A5A8V7, B1B1N8, F1APT8, F1APT9, H9NID7, A1XC21, X2KPB3, A5A8V6
3	GO:0035093	spermatogenesis, exchange of chromosomal proteins	Biological Process	2	UPI0001C95449, F1RTQ6
3	GO:0023051	regulation of signaling	Biological Process	144	F1RSR4, F1RGJ3, I3LFM6, Q6PQZ2, A7RDK7, A1YVX4, F1SC79, Q19LF1, Q0PMX7, UPI000210535C, Q19LF0, I3LDA8, F1SU28, K9IVJ2, F1RX42, F1RS20, F1RLM3, UPI0002107760, F1RRY2, UPI0001E87616, F1S0S2, Q9TTJ1, Q20CL7, O62756, F1RZQ6, F1S2G7, F1STJ9, F1RWK0, F1S8S9, Q95JG9, UPI00025DF2DA, A0A0B8RZB6, X2KPB3, F1RY67, Q684M7, Q6QRN9, A5GFU3, A0A0B8S070, A5GFU2, F1RL11, F1RXA7, F1RHR8, C5HYI0, UPI00025DF33E, UPI0…
3	GO:0098727	maintenance of cell number	Biological Process	3	I3LCL1, F1S8J8, UPI00025DF2DA
3	GO:0008283	cell proliferation	Biological Process	105	UPI00028F4918, I3LGW9, F1S7X1, UPI0001C972DC, J7FJH8, F1SCX7, Q19LF1, Q0PMX7, UPI000210535C, Q19LF0, I3LDA8, F1SU28, F1S0K1, F1RX42, F1SKP5, F1RRY2, UPI00025DEDCD, F1S0S2, Q9TTJ1, UPI00017EFA0A, UPI00025DF12B, F2Z5L2, O62756, F1RVA0, A0A0B8RVS4, F1RZQ6, F1RPE5, F1SCQ1, F1STJ9, UPI00025DF2DA, Q684M7, UPI00017F067A, Q6QRN9, A5GFU3, A5GFU2, F1RFN3, F1RHR8, UPI00025DED82, F2Z5Q6, UPI00017F0280, B5M44…
3	GO:0050900	leukocyte migration	Biological Process	19	A0A0B8RZB2, D3Y271, F1S4T0, UPI00025E1077, UPI0001C967E9, F1SJN2, F1SSA6, A8CVN6, UPI00025E01B5, Q5DKW9, F1SDV6, Q9TTK7, UPI0001C95449, A0A0B8RT53, F1S8S9, F1SPE3, I3LPL7, F1RTQ6, A0A0B8RVW2
3	GO:0035821	modification of morphology or physiology of other organism	Biological Process	10	F1RZQ6, F1SA77, I3LRQ2, Q6QRN9, A0A0B8RW01, I3LQZ8, F2Z565, F1S9Q1, Q29368, F1S9Q3
3	GO:0016043	cellular component organization	Biological Process	267	UPI00028F4918, F1S018, F1RG19, F2Z5K9, UPI0001C972DC, J7FJH8, F1RSZ1, F1SCX7, I3LH91, I3LDA8, Q0QEM6, F1RLM4, F1RX42, F1RP44, F1SQ34, F1RLM3, F1RRY2, UPI0002107760, F1RQ61, UPI00025DEDCD, F1S0S2, F1S1U3, F2Z5L6, Q9TTJ1, F2Z5L5, F1RJ87, UPI00017EFA0A, F2Z5L2, I3LSP4, F1RVA0, O62756, A0A0B8RVS4, F1RPE5, I3LRN0, F1STJ9, F1S8S9, F1RY67, Q684M7, UPI00025E1084, F1SU85, Q6QRN9, A0A0B8S070, G3CKJ2, F1RHR…
3	GO:0042698	ovulation cycle	Biological Process	2	B5M447, B2LVA5
3	GO:0051674	localization of cell	Biological Process	61	D3Y271, F1RGJ3, UPI0001C967E9, I3LPU1, F1SDV6, I3LTM2, F1S3L9, A9XXE0, F1SCX7, Q0PMX7, F1RLH9, I3LH91, F1SPE3, I3LDA8, Q0QEM6, F1SLA0, F1SRR5, A0A0B8RZB2, F1RX85, F1S0K1, UPI00025E1077, F1SHN7, F1RLM3, F1RN41, F1SJN2, Q9TTJ1, UPI00025DF12B, I3LJJ6, O62756, F1SCQ1, UPI0001C95449, F1S8S9, A0A0B8RZB6, F1RTQ6, A0A0B8RVW2, Q684M7, UPI00025DF539, I3L5I7, Q9MZG4, F1S4T0, B2LVA5, K9IWE3, UPI00025DF33E, Q…
3	GO:0022402	cell cycle process	Biological Process	49	F1RN38, F1S2R6, UPI00028F4918, A0A0B8RZC2, I3LR44, F1SCX7, UPI000210535C, F2Z562, F1SA70, A0A0B8RZF7, I3LCL1, A0A0B8RVF7, F1RRY2, F1RL46, Q29198, F1S0S2, I3LL55, I3LSP4, I3L9Y2, F1RRA0, F1STJ9, F1S9Q1, I3LUP6, UPI00025DF2DA, F1S9Q3, A0A0B8RSC7, F1SU85, F1RLV5, F1RHR8, F1RXA7, F1SEM0, F1RGP1, UPI00025DF0B1, UPI00025DED82, F1RRA8, F1S4D4, F2Z5Q6, UPI00025DED37, F1SA57, S4VFE3, A0A0B8S078, UPI0001C9…
3	GO:0031294	lymphocyte costimulation	Biological Process	2	A0A0B8RSK4, F1RHR8
3	GO:0031343	positive regulation of cell killing	Biological Process	3	F1S9Q1, F1S407, F1S9Q3
3	GO:0016049	cell growth	Biological Process	30	K7GRD1, Q9MZG4, I3LFM6, F1RHR8, F1RRA6, B2DCZ8, UPI00025DF0B1, B8YBE0, Q71LE2, I3LDA8, A0A0B8RT95, F1SDB3, F1SJJ5, F1S0K1, F1SK12, K9IWF3, F1RRY2, UPI00028F4507, F1SIW2, A0SNV0, F1RVA0, Q29569, A0A0B8RSK4, F1RZQ6, A0A0B8RSY9, F1RTG1, F1S9S9, I3LUP6, I3L9S8, F1S9S5
3	GO:0023056	positive regulation of signaling	Biological Process	83	F1RN38, F1SJQ8, Q6PQZ2, A7RDK7, F1SGS5, B2DCZ8, F1SDV6, A9XXE0, F1S3L9, A0A0B8RW12, A5JVA0, Q0PMX7, K7GNS9, UPI000210535C, F1SV03, I3LDA8, F1SU28, I3LCL1, F1SU78, F1SHN7, UPI00025E1077, F1RN41, S5REL2, F1S0S2, Q9TTJ1, F1SAH0, I3LL55, I3LJJ6, O62756, F1S2G7, A3RLM8, B1B1N8, F1RWK0, F1APT8, F1APT9, A1XC21, UPI00025DF2DA, X2KPB3, Q684M7, Q9MZG4, F1S4T0, A0A0B8RSC7, A5GFU3, A0A0B8S070, A5GFU2, F1RL11…
3	GO:0002684	positive regulation of immune system process	Biological Process	59	UPI0001C967E9, A7RDK7, B2DCZ8, F1SDV6, A5JVA0, A0A0B8RW12, K7GNS9, S5REL2, F1S0S2, F1SAH0, I3LL55, A7LCX1, A3RLM8, B1B1N8, F1APT8, F1APT9, A1XC21, F1S9Q1, A0A0B8RZB6, X2KPB3, F1S9Q3, D2K7D7, D2K7D6, D2K7D8, A0A0B8RSC7, A5GFU3, A5GFU2, A0A0B8S070, F1RL11, F1RXA7, F1RHR8, Q0GFA3, D0V2A3, A0ZVR0, F1S4D4, B8YBE0, A5GFU0, A8I492, UPI00025DEA5F, A4LAL4, A9YTY0, I3LS09, F1S8Q0, B3XXC1, I3LNT6, F1RI00, A…
3	GO:0009719	response to endogenous stimulus	Biological Process	74	D3Y271, F1RGJ3, K7GSL6, I3LFM6, Q6PQZ2, F1SGS5, B2DCZ8, A1YVX4, F1SDV6, F1S3L9, A9XXE0, M3V817, A0A0B8RW12, Q0PMX7, K7GNS9, I3LDA8, F1SU28, A0A0B8RZF7, UPI00025E1077, F1RP44, F1SHN7, A0A0B8RVJ7, B1PEY3, UPI0001E87616, F1SJN2, Q9TTJ1, F1SAH0, Q20CL7, I3LJJ6, O62756, F1RVA0, UPI00028F4454, F2Z5P1, F1S2G7, A0A0B8RVW2, Q684M7, Q9MZG4, F1S4T0, A5GFU3, A5GFU2, F1SMM3, F1RHR8, UPI00025DF33E, Q5DKW9, F1S…
3	GO:0001913	T cell mediated cytotoxicity	Biological Process	2	F1S9Q1, F1S9Q3
3	GO:0006955	immune response	Biological Process	94	K7GSL6, UPI0001C967E9, A7RDK7, B2DCZ8, A1YVX4, UPI0001C972DC, J7FJH8, F1SDV6, F1S3L9, M3V817, I3LQW9, A5JVA0, A0A0B8RW12, K7GNS9, F2Z565, F2Z580, F1S0K1, UPI00025E1077, F1SLR8, S5REL2, UPI0001E87616, Q29198, F1S0S2, Q9TTJ1, F1SAH0, I3LL55, Q20CL7, K7GNR1, O62756, A7LCX1, F1RZQ6, A3RLM8, UPI0001C95449, B1B1N8, F1APT8, F1S8S9, I6YMD1, F1APT9, Q71UN0, A1XC21, F1S9Q1, A0A0B8RZB6, F1RTQ6, X2KPB3, F1S9…
3	GO:0044033	multi-organism metabolic process	Biological Process	35	A0A0B8RSA9, A1XQU3, P53027, I3LJ87, I3LSD3, Q6LEP1, F1SJQ6, UPI0002105232, F1RQ91, F2Z5Q6, Q95L19, F2Z546, F2Z567, A0A0B8S018, F1SA77, I3LRQ2, Q2YGT9, UPI00005A29E0, A0A0B8S017, A0A0B8RT95, F1SJJ5, I3LIZ8, UPI0000D4DE74, UPI00025DF227, Q29195, I3LQZ8, F2Z5F5, Q29198, F1SI10, A0SNV0, UPI0001C96971, F1SNY2, UPI00002101A6, A0A0B8RW01, A8YQT9
3	GO:0007154	cell communication	Biological Process	227	F1SSW8, I3LAK1, A7RDK7, UPI0001C972DC, J7FJH8, F1SC79, Q19LF1, UPI000210535C, Q19LF0, I3LDA8, Q0QEM6, F1RLM4, K9IVJ2, F1RX42, F1SQ34, F1RLM3, F1RRY2, UPI0002107760, UPI00025DEDCD, F1S0S2, Q9TTJ1, O62756, F1S2G7, I3LRN0, F1STJ9, F1S8S9, F1RY67, Q684M7, Q6QRN9, A5GFU3, A0A0B8S070, A5GFU2, F1RFN3, F1RXA7, F1RHR8, C5HYI0, F1RGP1, K9IVG8, UPI00017F0280, F1SC53, A5GFU0, I3LS09, A5GFT8, UPI00025DEFE9, F…
3	GO:0044703	multi-organism reproductive process	Biological Process	59	F1SSW8, UPI00028F4918, I3LAK1, Q6PQZ2, I3LPU1, A0A0B8S018, F1SA70, F1SKP5, UPI00025E1077, Q29195, F1RLM3, UPI00028F43BE, F1RRY2, UPI00025DEDCD, F1RL46, Q29198, F1RMW4, I3LJJ6, F1RVA0, A0A0B8RVS4, A0A0B8RW01, UPI0001C95449, UPI00025DE753, F1RW66, F1S9Q1, I3LUP6, A0A0B8RZB6, F1RTQ6, F1S9Q3, Q9MZG4, I3L5I7, F1S4T0, F1SHK0, B2LVA5, UPI0001C959F7, K9IWE3, F1RHR8, UPI00025DF6F1, F2Z5Q6, I3L992, B5M447,…
3	GO:0006914	autophagy	Biological Process	39	K7GRD1, I3LGW9, F1RPL2, F1S535, F1SFG4, F2Z5K9, G3CKJ2, F1RHR8, F1S098, B2DCZ8, I3LDM6, A9XXE0, B8YBE0, UPI00025DED37, Q0PMX7, K7GMK7, F1SA70, A0A0B8S078, A0A0B8RZF7, F1SDB3, F1S0K1, F1S0K2, B9W5V0, F1SHN7, F1SK12, I3LNT6, F1S0Q0, F1SSA6, UPI00025E01B5, UPI00028F4507, I3LSP4, A0A0B8RSK4, I3L9Y2, F1RRA0, F1SSN7, F1RW04, F2Z576, F1S9Q1, F1S9Q3
3	GO:0032845	negative regulation of homeostatic process	Biological Process	14	F1SKP5, F1RGJ3, A5GFU3, A5GFU2, I3LK71, UPI00028F43BE, F1SGS5, A5GFT9, F1S4D4, F1SDV6, F1S8L9, I3LRX8, F1RWK0, A5GFU0
3	GO:0007289	spermatid nucleus differentiation	Biological Process	2	UPI0001C95449, F1RTQ6
3	GO:0042330	taxis	Biological Process	14	F1RX85, F1S4T0, UPI00025E1077, UPI00025DF33E, F1SSA6, UPI00025E01B5, F1SIW2, F1RFW5, UPI00017F0280, UPI00025DED37, A0A0B8RT53, F1S8S9, B2ZRE4, I3LS09
3	GO:0051093	negative regulation of developmental process	Biological Process	38	K7GRD1, Q9MZG4, F1RPL1, D3Y271, F1RGJ3, A5GFU3, A5GFU2, F1RFN3, B2DCZ8, F1SGS5, Q5DKW9, UPI00017F0280, B8YBE0, Q19LF1, A5GFU0, UPI000210535C, Q19LF0, F2Z587, F1SU28, F1SDB3, I3LCL1, F1SKP5, UPI0001C954A1, UPI0001C97E23, F1RS20, UPI00022CDD7E, UPI00028F43BE, F1SJN2, F1S0S2, F1RL46, Q29579, UPI00028F4507, A5GFT9, F1SIW2, F1RIV2, I3LRX8, UPI00025DF2DA, B2ZRE4
3	GO:0014823	response to activity	Biological Process	2	Q9MZG4, I3LG07
3	GO:0051235	maintenance of location	Biological Process	13	F1SRR5, Q9MZG4, F1S7X1, A0A0B8RVF7, F1RGJ3, K7GSL6, UPI0001E87616, F1S4D4, F1SDV6, I3LTM2, G9M4N0, F1RWK0, K7GNS9
3	GO:0045927	positive regulation of growth	Biological Process	15	F1SJJ5, UPI00028F4918, F1S0K1, Q9MZG4, F1SK12, K9IWF3, F1RHR8, F1RRA6, A0SNV0, F1RVA0, A0A0B8RSK4, Q29569, F1RZQ6, Q71LE2, A0A0B8RT95
3	GO:0035092	sperm chromatin condensation	Biological Process	2	UPI0001C95449, F1RTQ6
3	GO:0023057	negative regulation of signaling	Biological Process	55	F1RGJ3, C4MXZ1, I3LFM6, UPI0001C967E9, F1SGS5, B2DCZ8, I3LPU1, A9XXE0, A0A0B8RW12, Q19LF1, Q0PMX7, F1RLH9, Q19LF0, F2Z565, UPI000210535C, F1SV03, F1RX85, I3LCL1, F1RX42, F1SHN7, F1RLM3, F1SAH0, I3LL55, I3LJJ6, F1RZQ6, F1S2G7, A0A0B8RZB6, UPI00025DF2DA, A0A0B8RVW2, I3L5I7, A0A0B8RSC7, Q6QRN9, A0A0B8S070, F1SHK0, K9IWE3, F1RXA7, F1RRA6, Q29368, F1SNX0, UPI00017F0280, B8YBE0, F1SC53, C4MRC5, I3LRC3,…
3	GO:0044708	single-organism behavior	Biological Process	24	Q9MZG4, UPI00028F47AA, F1SHK0, F1RHR8, F1S4D4, A9XXE0, Q0PMX7, UPI000210535C, I3LCL1, F1SKP5, UPI00028F446E, F1SHN7, UPI0001C97E23, UPI00028F43BE, F1RQ61, F1S0S2, F1SUA7, I3LJJ6, F1RIV2, A0A0B8RSK4, F1S2G7, F1RWK0, UPI00028F46C7, UPI00025DF2DA
3	GO:0051094	positive regulation of developmental process	Biological Process	63	UPI00028F4918, F1RGJ3, C4MXZ1, UPI00028F47AA, B2DCZ8, F1SGS5, F1SDV6, F1S3L9, F1SCX7, A0A0B8RW12, K7GNS9, I3LDA8, F1SU28, A0A0B8RZF7, F1SJJ5, F1S0K1, F1RQ61, F1S0S2, Q9TTJ1, F1SAH0, UPI00025DF12B, I3LJJ6, I3LSP4, O62756, I3L9Y2, F1RZQ6, A0A0B8RVS4, F1RRA0, F1SCQ1, A0A0B8RZB6, D2K7D7, Q684M7, D2K7D6, F1RP15, Q9MZG4, D2K7D8, A5GFU3, A5GFU2, F1RHR8, F1RRA6, F1SNX0, UPI00017F0280, B8YBE0, A5GFU0, UPI…
3	GO:0065009	regulation of molecular function	Biological Process	155	F1RSR4, F1S535, F1RGJ3, Q6PQZ2, I3LFM6, F1S098, I3LEK0, A7RDK7, A1YVX4, UPI0001C972DC, J7FJH8, Q0PMX7, UPI000210535C, I3LDA8, F1SU28, K9IVJ2, F1RP44, F1RS20, F1RRY2, F1RM64, UPI0001E87616, F1SJN2, F1S0S2, Q9TTJ1, UPI00025DF12B, Q20CL7, I3LSP4, O62756, A0A0B8RVS4, F1RZQ6, F1RRA0, F1STJ9, F1SCQ1, UPI0001C95449, F1RWK0, F1S8S9, UPI00025DF2DA, A0A0B8RZB6, Q684M7, F1SU85, A5GFU3, F1RVV1, A0A0B8S070, A…
3	GO:0051703	intraspecies interaction between organisms	Biological Process	4	I3LJJ6, A0A0B8RSK4, F1SHK0, F1RHR8
3	GO:0007623	circadian rhythm	Biological Process	19	Q9MZG4, F1RIP8, F1RGP1, A1YVX4, UPI00025DF6F1, F1RUI7, Q20CL7, F1S8L9, F1S8J8, A0A0B8RVS4, M3V817, Q19LF1, C3RZ94, C3RZ93, Q19LF0, Q95JG9, K7GNM7, A0A0B8RVZ5, F1RY67
3	GO:0044087	regulation of cellular component biogenesis	Biological Process	49	F1S535, F1S7X1, C4MXZ1, UPI00028F47AA, I3LTM2, A9XXE0, Q0PMX7, I3LH91, I3LDA8, F1SA70, F1SU28, F1SRR5, F1SHN7, F1RRY2, F1RQ61, A0A0B8RTB3, F1RVA0, F1S9Q1, I3LUP6, F1S9Q3, A0A0B8S070, F1RHR8, UPI00025DF0B1, F1RRA8, F1S4D4, F1SNX0, UPI00017F0280, UPI00025DED37, Q71LE2, UPI0001C96DD9, C4MRC5, A0A0B8RSB9, UPI00028F446E, K9IWF3, F1SK12, F1SSA6, UPI00025E01B5, D9IFC3, UPI00028F4507, P34930, Q04967, Q6S…
3	GO:0030155	regulation of cell adhesion	Biological Process	23	Q684M7, Q9MZG4, F1S4T0, UPI00025E1077, F1RHR8, Q9TTJ1, F1SAH0, F1SGS5, F1SBL4, F1S4D4, F1SIW2, O62756, UPI00017F0280, A0A0B8RSK4, F1S3L9, A0A0B8RW12, A0A0B8RT53, B2ZRE4, I3LDA8, Q0QEM6, F1SLA0, F1S407, F1SU28
3	GO:0016079	synaptic vesicle exocytosis	Biological Process	3	A9XXE0, F1SHN7, Q0PMX7
3	GO:0002200	somatic diversification of immune receptors	Biological Process	3	F1S2R6, F1S3C1, A0A0B8RZB6
3	GO:0045926	negative regulation of growth	Biological Process	13	K7GRD1, F1SDB3, Q9MZG4, A5GFU3, A5GFU2, B2DCZ8, UPI00028F4507, A5GFT9, F1SIW2, B8YBE0, I3LRX8, A0A0B8RSY9, A5GFU0
3	GO:0002262	myeloid cell homeostasis	Biological Process	8	F2Z5Q6, F1SKP5, F1RGJ3, A0A0B8RVF6, UPI00028F43BE, F1S0S2, Q29198, F1SGS5
3	GO:1903828	negative regulation of cellular protein localization	Biological Process	8	A0A0B8RSK4, UPI00017F0280, A0A0B8RVF7, A9XXE0, F1SHN7, Q0PMX7, F1RHR8, B2ZRE4
3	GO:0040017	positive regulation of locomotion	Biological Process	14	F1SRR5, F1RX85, F1RGJ3, F1RN41, F1SBL4, F1S4D4, F1SDV6, F1SIW2, I3LTM2, UPI00017F0280, F1SCX7, F1SCQ1, B2ZRE4, I3LDA8
3	GO:0032879	regulation of localization	Biological Process	135	F1S7X1, F1RGJ3, A0A0B8RZC2, Q6PQZ2, A7RDK7, F1SCX7, Q0PMX7, I3LDA8, UPI00025DFC4B, F1S0K1, F1RFI9, F1RP44, F1RRY2, A0A0B8RVJ7, UPI0001E87616, F1SJN2, F1RZQ6, A0A0B8RVS4, F1S2G7, F1SCQ1, F1RWK0, F1S8S9, Q95JG9, A0A0B8RZB6, F1RY67, F1RW75, A5GFU3, Q6QRN9, F1RVV1, A5GFU2, A0A0B8S070, UPI00025DF33E, F1RHR8, C5HYI0, UPI00025DED82, F1RFW5, F1SBL0, UPI00017F0280, B5M447, B8YBE0, G9M4N0, A5GFU0, A5GFT8, …
3	GO:0098602	single organism cell adhesion	Biological Process	32	Q684M7, F1RW75, Q9MZG4, D3Y271, F1S4T0, A5GFU3, A5GFU2, F1RHR8, F1SGS5, Q5DKW9, F1S3L9, A0A0B8RW12, UPI00025DED37, A0A0B8RT53, A5GFU0, F1SU28, A5GFT8, UPI00025E1077, F1SJN2, Q9TTJ1, F1SSA6, F1SAH0, UPI00025E01B5, F1SBL4, A5GFT9, O62756, A0A0B8RSK4, I3LRX8, Q3BDI7, K7GSR6, I3LA65, F1S407
3	GO:0045321	leukocyte activation	Biological Process	51	K9IVM5, K7GSL6, UPI0001C967E9, A7RDK7, F1SGS5, F1SDV6, F1S3L9, I3LQW9, A0A0B8RW12, A5JVA0, F1RFI9, UPI00025E1077, S5REL2, UPI0001E87616, Q29198, F1SAH0, A3RLM8, B1B1N8, F1APT8, F1APT9, A1XC21, A0A0B8RZB6, Q684M7, D2K7D7, D2K7D6, D2K7D8, F1S4T0, F1RHR8, Q0GFA3, D0V2A3, F1S4D4, F2Z5Q6, A0A0B8RTN6, G9M4N0, UPI00025DED37, A8I492, A0A0B8RT53, UPI00025DEA5F, A4LAL4, F1S8Q0, B3XXC1, F1SSA6, UPI00025E01B…
3	GO:0031128	developmental induction	Biological Process	2	B8YBE0, B2DCZ8
3	GO:0040013	negative regulation of locomotion	Biological Process	7	F1SIW2, F1S0K1, Q9MZG4, B5M447, B2LVA5, F1RLH9, UPI0001C967E9
3	GO:0050793	regulation of developmental process	Biological Process	117	UPI00028F4918, F1RPL1, F1S018, F1S7X1, F1RGJ3, F1SCX7, Q19LF1, Q0PMX7, Q19LF0, UPI000210535C, I3LDA8, F1SU28, F1SDB3, F1S0K1, F1SKP5, F1RS20, F1RQ61, F1SJN2, F1S0S2, F1RL46, Q9TTJ1, UPI00025DF12B, I3LSP4, O62756, F1RZQ6, A0A0B8RVS4, F1RRA0, F1SCQ1, F1RWK0, A0A0B8RZB6, UPI00025DF2DA, X2KPB3, Q684M7, F1RP15, A5GFU3, A5GFU2, F1RFN3, F1RHR8, F1RXA7, A0ZVR0, UPI00017F0280, B8YBE0, A5GFU0, F2Z587, A9YT…
3	GO:0007017	microtubule-based process	Biological Process	36	F1RW75, F1S018, A0A0B8RZC2, G3CKJ2, UPI00025DF0B1, F1RRA8, I3L992, I3LTM2, I3LR44, F1SA77, I3LRQ2, F1SCX7, UPI00025DED37, UPI0001C96DD9, A0SNU7, F2Z562, A0A0B8S078, F1SRR5, A0A0B8RVF7, F1SLR8, F1SK12, F1RRY2, I3LQZ8, UPI00025DEDCD, F1SSA6, UPI00025E01B5, UPI00025DF12B, I3LSP4, I3L9Y2, F1RRA0, A0A0B8RW01, O14576, Q71UN0, F1SQR9, I3LUP6, F1S407
3	GO:1902579	multi-organism localization	Biological Process	1	K7GMB2
3	GO:0015976	carbon utilization	Biological Process	2	F1STC1, A2TLM1
3	GO:0003008	system process	Biological Process	62	UPI00028F4918, F1S098, F1SC79, F1SPE3, I3LH91, UPI000210535C, UPI00025DFC4B, F1RND0, A0A0B8RZF7, A0A0B8RZB2, I3LCL1, Q7YSF4, B3VCE8, F1RQ61, I3LMX7, UPI0002104F4B, I3LJJ6, F1S5I9, F1RZQ6, F1S2G7, F1RWK0, UPI00025DF2DA, Q9MZG4, F1RW75, UPI000210552E, F1RVV1, A5GFU3, F1S4X7, A5GFU2, I3LG07, F1SHK0, B2LVA5, F1RHR8, UPI00025DF33E, F1RRA6, F1S4D4, F1RFW5, F1SBL0, UPI00017F0280, B5M447, Q9TTK7, UPI0002…
3	GO:0009892	negative regulation of metabolic process	Biological Process	131	UPI00028F4918, F1RPL1, F1RPL2, F2Z5K9, I3LFM6, I3LEK0, A1YVX4, F1S8J8, Q19LF1, Q0PMX7, Q19LF0, I3LDA8, F1SU28, F1RX42, F1SLR8, I3LK71, F1RLM3, F1RRY2, B1PEY3, UPI0001E87616, F1S0S2, F2Z5L6, F2Z5L5, UPI00017EFA0A, Q20CL7, F2Z5L2, F1RVA0, A0A0B8RVS4, F1S2G7, F1STJ9, F1SCQ1, UPI00025DF125, UPI00025DF126, A0A0B8RZB6, UPI00017F067A, F1SU85, A0A0B8S070, F1RFN3, I3LG07, F1RL11, G3CKJ2, F1RHR8, F1RXA7, F…
3	GO:0048870	cell motility	Biological Process	61	D3Y271, F1RGJ3, UPI0001C967E9, I3LPU1, F1SDV6, I3LTM2, F1S3L9, A9XXE0, F1SCX7, Q0PMX7, F1RLH9, I3LH91, F1SPE3, I3LDA8, Q0QEM6, F1SLA0, F1SRR5, A0A0B8RZB2, F1RX85, F1S0K1, UPI00025E1077, F1SHN7, F1RLM3, F1RN41, F1SJN2, Q9TTJ1, UPI00025DF12B, I3LJJ6, O62756, F1SCQ1, UPI0001C95449, F1S8S9, A0A0B8RZB6, F1RTQ6, A0A0B8RVW2, Q684M7, UPI00025DF539, I3L5I7, Q9MZG4, F1S4T0, B2LVA5, K9IWE3, UPI00025DF33E, Q…
3	GO:0048583	regulation of response to stimulus	Biological Process	169	F1RSR4, I3LGW9, F1RPL2, F1S535, F1RGJ3, F2Z5K9, I3LFM6, Q6PQZ2, A7RDK7, I3LEK0, A1YVX4, UPI0001C972DC, J7FJH8, F1SC79, Q19LF1, Q0PMX7, Q19LF0, UPI000210535C, I3LDA8, F1SU28, K9IVJ2, F1RX42, F1RFI9, F1RS20, F1RLM3, Q7YSF4, B3VCE8, UPI0002107760, F1RRY2, UPI0001E87616, F1S0S2, Q9TTJ1, Q20CL7, O62756, F1RZQ6, F1S2G7, F1STJ9, F1RWK0, F1S8S9, A0A0B8RZB6, UPI00025DF2DA, X2KPB3, Q684M7, Q6QRN9, A5GFU3, …
3	GO:0042221	response to chemical	Biological Process	174	F1SSW8, UPI00028F4918, F1RSR4, I3LGW9, F1RGJ3, I3LAK1, I3LJ48, Q6PQZ2, I3LFM6, A1YVX4, UPI0001C972DC, J7FJH8, F1S8J8, Q19LF1, Q0PMX7, Q19LF0, I3LDA8, UPI00025E0964, F1SU28, A0A0B8RZB2, F1S0K2, F1RFI9, F1RP44, F1SLR8, F1RRY2, A0A0B8RVJ7, B1PEY3, UPI00025DEDCD, F1SJN2, UPI0001E87616, F1S0S2, Q9TTJ1, F1RMW4, Q20CL7, O62756, F1RVA0, F1S2G7, UPI0001C95449, F1S8S9, Q95JG9, X2KPB3, F1RY67, Q684M7, A5GFU…
3	GO:0044238	primary metabolic process	Biological Process	377	F1SSW8, UPI00028F4918, I3LGW9, F1RG19, I3LAK1, F2Z5K9, UPI0002105232, A7RDK7, F1RSZ1, F1SC79, Q19LF1, UPI000210535C, Q19LF0, I3LDA8, B6EDE6, Q0QEM6, F1RLM4, B9ZUV0, F1RX42, UPI0000D4DE74, F1SQ34, F1RLM3, B3VCE8, F1RRY2, UPI00025DEDCD, F1S0S2, F1S1U3, Q9TTJ1, F2Z5L6, F2Z5L5, F1RJ87, UPI00017EFA0A, F2Z5L2, I3LSP4, O62756, F1RVA0, A0A0B8RVS4, F1RPE5, F1S2G7, I3LRN0, F1STJ9, I3LGH6, F1S1E1, A8YQT9, F…
3	GO:1902578	single-organism localization	Biological Process	138	F1S535, F1S7X1, F1RGJ3, I3LAK1, Q6PQZ2, A7RDK7, Q0PMX7, B6EDE6, Q0QEM6, F1SLA0, B9ZUV0, F1RFI9, F1RP44, A9LFQ5, A0A0B8RVJ7, F1RRY2, P50667, UPI0001E87616, F1SJN2, UPI00025DEDCD, F1RZQ6, A0A0B8RVS4, F1S2G7, F1RWK0, Q95JG9, A0A077ES84, F1RY67, F1RP15, A5GFU3, Q6QRN9, A5GFU2, UPI00025DF33E, C5HYI0, F1RHR8, UPI00025DED82, A9LGF2, F1RFW5, B5M447, UPI00017F0280, G9M4N0, B8YBE0, UPI0001C96325, A5GFU0, A…
3	GO:0007155	cell adhesion	Biological Process	70	A0A0B8RSA9, I3LB03, A1XQU3, D3Y271, I3LJ87, F1RPL2, F1S535, F2Z5K9, F1SJQ6, UPI0002105232, F1SGS5, F1S3L9, A0A0B8RW12, F1SPE3, I3LDA8, Q0QEM6, F1SU28, F1SLA0, A0A0B8RZB2, UPI00025E1077, F1SJN2, Q9TTJ1, F1SAH0, I3LSP4, O62756, F1RVA0, F1RRA0, F1STJ9, A0A0B8RSY9, UPI00025DE753, F2Z576, Q684M7, F1RW75, Q9MZG4, F1S4T0, A5GFU3, I3LKY2, A5GFU2, K9IVG5, UPI0001C959F7, F1RHR8, Q5DKW9, F1S4D4, UPI00017F02…
3	GO:0003006	developmental process involved in reproduction	Biological Process	36	I3L5I7, Q9MZG4, UPI00028F4918, Q6PQZ2, B2LVA5, K9IWE3, F1RHR8, UPI00025DF33E, I3LPU1, F1RRA8, UPI00025DF6F1, F2Z5Q6, F1RFW5, B5M447, I3L992, Q71LE2, F1SA70, F1RLM3, K9IWF3, UPI00025DEDCD, Q29198, D9IFC3, F1SIW2, F1RVA0, Q29569, A0A0B8RSK4, A0A0B8RVS4, F1S3C1, UPI0001C95449, F1SDY2, C3RZ94, C3RZ93, F1S9Q1, A0A0B8RZB6, F1RTQ6, F1S9Q3
3	GO:0043610	regulation of carbohydrate utilization	Biological Process	2	A0A0B8RSK4, F1RHR8
3	GO:0051234	establishment of localization	Biological Process	217	I3LAK1, UPI0002105232, A7RDK7, F1SCX7, B6EDE6, Q0QEM6, B9ZUV0, UPI0000D4DE74, F1RP44, F1RRY2, I3LSP4, A0A0B8RVS4, F1S2G7, F1S8S9, A8YQT9, F1RY67, F1RP15, A5GFU3, Q6QRN9, A5GFU2, A0A0B8S070, C5HYI0, F1RHR8, F1RGP1, Q95L19, UPI00017F0280, Q2YGT9, A5GFU0, A0A0B8S078, A5GFT8, UPI00025DEFE9, Q9G1G3, A0A076J9Y9, I3LGZ7, UPI00022CDD7E, UPI00025DEFEA, F1S0Q0, F1SI10, A5GFT9, Q04967, Q6S4N2, F1S2E3, UPI00…
3	GO:0022602	ovulation cycle process	Biological Process	2	B5M447, B2LVA5
3	GO:2000241	regulation of reproductive process	Biological Process	3	F1SIW2, UPI0001C959F7, F1RMW4
3	GO:0009607	response to biotic stimulus	Biological Process	70	I3LB03, UPI00028F4918, F1RPL2, F1RGJ3, C4MXZ1, K7GSL6, F2Z5K9, I3LFM6, A7RDK7, B2DCZ8, UPI0001C972DC, J7FJH8, I3LDM6, F1SDV6, F1SUG7, I3LQW9, A5JVA0, K7GNS9, F2Z565, F2Z580, S5REL2, UPI0001E87616, F1S0S2, Q9TTJ1, K7GNR1, O62756, A7LCX1, F1RZQ6, A3RLM8, A0A0B8RSY9, UPI0001C95449, B1B1N8, I6YMD1, F1APT8, F1APT9, F2Z576, A1XC21, F1RTQ6, X2KPB3, K7GMB2, Q9MZG4, Q6QRN9, K9IVG5, F1RL11, UPI00025E078C, …
3	GO:0006950	response to stress	Biological Process	193	F1SSW8, UPI00028F4918, I3LGW9, I3LAK1, F2Z5K9, A7RDK7, UPI0001C972DC, J7FJH8, F1RSZ1, F1RX42, F1SQ34, F1RLM3, F1RRY2, UPI00025DEDCD, F1S0S2, Q9TTJ1, UPI00017EFA0A, F2Z5L2, O62756, F1RVA0, F1S2G7, I3LRN0, F1STJ9, Q684M7, Q6QRN9, A5GFU3, F1S4X7, A0A0B8S070, A5GFU2, K9IVG5, G3CKJ2, F1RHR8, F1RXA7, UPI00025E078C, F1RGP1, UPI00017F0280, Q9TTK7, F1SDX1, Q71LE2, A5GFU0, F2Z587, F2Z581, I3LS09, F2Z584, A…
3	GO:0044707	single-multicellular organism process	Biological Process	275	UPI00028F4918, F1S018, F2Z5K9, A7RDK7, F1SC79, F1SCX7, Q19LF1, I3LH91, UPI000210535C, Q19LF0, I3LDA8, Q0QEM6, F1RLM3, B3VCE8, F1RRY2, F1RQ61, UPI00025DEDCD, F1S0S2, F1S1U3, Q9TTJ1, I3LSP4, F1RVA0, O62756, A0A0B8RVS4, F1S2G7, F1STJ9, Q684M7, F1RP15, A5GFU3, F1S4X7, A5GFU2, A0A0B8S070, F1RFN3, F1RHR8, F1RXA7, K9IVG8, F1RGP1, UPI00017F0280, Q9TTK7, A5GFU0, Q71LE2, I3LF71, F2Z587, I3LS09, A0A0B8S078,…
3	GO:1900046	regulation of hemostasis	Biological Process	2	I3LNT6, F1SRK1
3	GO:0006807	nitrogen compound metabolic process	Biological Process	303	F1SSW8, UPI00028F4918, F1RG19, I3LAK1, F2Z5K9, UPI0002105232, F1RSZ1, F1SC79, Q19LF1, UPI000210535C, Q19LF0, B6EDE6, Q0QEM6, F1RLM4, B9ZUV0, UPI0000D4DE74, F1RX42, F1SQ34, F1RLM3, B3VCE8, F1RRY2, UPI00025DEDCD, F1S1U3, F1S0S2, F2Z5L6, Q9TTJ1, F2Z5L5, F1RJ87, UPI00017EFA0A, F2Z5L2, O62756, F1RVA0, A0A0B8RVS4, F1RPE5, I3LRN0, F1S2G7, F1STJ9, F1S1E1, A8YQT9, F1RY67, F1RTZ9, Q684M7, Q6QRN9, A5GFU3, A…
3	GO:0048520	positive regulation of behavior	Biological Process	2	A0A0B8RSK4, F1RHR8
3	GO:0045785	positive regulation of cell adhesion	Biological Process	10	F1S4D4, Q684M7, O62756, A0A0B8RSK4, F1S3L9, F1RHR8, Q9TTJ1, I3LDA8, F1SU28, F1S407
3	GO:0040012	regulation of locomotion	Biological Process	26	Q9MZG4, D3Y271, F1RGJ3, B2LVA5, UPI0001C967E9, Q5DKW9, F1S4D4, F1SDV6, I3LTM2, UPI00017F0280, B5M447, A9XXE0, F1SCX7, Q0PMX7, F1RLH9, I3LDA8, F1SRR5, F1RX85, F1S0K1, F1SHN7, F1RN41, F1SJN2, F1SBL4, F1SIW2, F1SCQ1, B2ZRE4
3	GO:0007340	acrosome reaction	Biological Process	1	F1RMW4
3	GO:0042752	regulation of circadian rhythm	Biological Process	6	F1RUI7, Q20CL7, Q9MZG4, M3V817, K7GNM7, A1YVX4
3	GO:0044706	multi-multicellular organism process	Biological Process	20	F1SSW8, Q9MZG4, UPI00028F4918, I3L5I7, F1SKP5, I3LAK1, F1RLM3, K9IWF3, UPI00028F43BE, B2LVA5, K9IWE3, F1RHR8, I3LPU1, I3LJJ6, F1RVA0, F1RIV2, Q29569, B5M447, A0A0B8RSK4, Q71LE2
3	GO:0048856	anatomical structure development	Biological Process	245	UPI00028F4918, F1S018, F1SC79, F1SCX7, Q19LF1, I3LH91, UPI000210535C, Q19LF0, I3LDA8, Q0QEM6, F1RLM3, B3VCE8, F1RRY2, F1RQ61, UPI00025DEDCD, F1S0S2, F1S1U3, Q9TTJ1, I3LSP4, F1RVA0, O62756, A0A0B8RVS4, F1STJ9, F1RY67, Q684M7, F1RP15, A5GFU3, F1S4X7, A5GFU2, F1RFN3, F1RHR8, F1RXA7, K9IVG8, UPI00017F0280, A5GFU0, Q71LE2, I3LF71, F2Z587, I3LS09, A0A0B8S078, A6M928, A5GFT8, UPI00022CDD7E, F1S0Q0, A5GF…
3	GO:0009653	anatomical structure morphogenesis	Biological Process	124	F1S018, F1S7X1, F1RGJ3, F1S098, F1SC79, F1SCX7, Q19LF1, Q0PMX7, I3LH91, UPI000210535C, Q19LF0, I3LDA8, Q0QEM6, F1SU28, F1SLA0, F1SDB3, F1S0K1, F1S0K2, Q7YSF4, B3VCE8, F1RLM3, F1RQ61, UPI0001E87616, UPI00025DEDCD, F1RL46, F1S0S2, Q9TTJ1, UPI00025DF12B, I3LSP4, O62756, A0A0B8RVS4, F1RRA0, F1SCQ1, A0A0B8RZB6, UPI00025DF2DA, F1RP15, F1RW75, F1RVV1, A5GFU3, F1S4X7, A5GFU2, I3LG07, F1RFN3, F1RHR8, F1RX…
3	GO:0051606	detection of stimulus	Biological Process	6	F1SC79, I3L883, F1RSR4, I3LGZ7, UPI00025DFC4B, F1RND0
3	GO:0000075	cell cycle checkpoint	Biological Process	13	F1RN38, UPI00028F4918, F1RRY2, Q29198, F1RHR8, F1SEM0, UPI00025DED82, UPI00025DF0B1, F1RRA8, F2Z5Q6, A0A0B8RSK4, F1STJ9, I3LUP6
3	GO:0043500	muscle adaptation	Biological Process	9	A0A0B8RSK4, F1RZQ6, F1S4X7, Q7YSF4, B3VCE8, F1RHR8, I3LB76, F1RRA6, B3VFA9
3	GO:0044700	single organism signaling	Biological Process	227	F1SSW8, I3LAK1, A7RDK7, UPI0001C972DC, J7FJH8, F1SC79, Q19LF1, UPI000210535C, Q19LF0, I3LDA8, Q0QEM6, F1RLM4, K9IVJ2, F1RX42, F1SQ34, F1RLM3, F1RRY2, UPI0002107760, UPI00025DEDCD, F1S0S2, Q9TTJ1, O62756, F1S2G7, I3LRN0, F1STJ9, F1S8S9, F1RY67, Q684M7, Q6QRN9, A5GFU3, A0A0B8S070, A5GFU2, F1RFN3, F1RXA7, F1RHR8, C5HYI0, F1RGP1, K9IVG8, UPI00017F0280, F1SC53, A5GFU0, I3LS09, A5GFT8, UPI00025DEFE9, F…
3	GO:2000242	negative regulation of reproductive process	Biological Process	2	UPI0001C959F7, F1RMW4
3	GO:0048522	positive regulation of cellular process	Biological Process	250	UPI00028F4918, I3LGW9, A7RDK7, UPI0001C972DC, J7FJH8, F1SCX7, Q19LF1, I3LH91, UPI000210535C, Q19LF0, I3LDA8, B3VCE8, F1RLM3, F1RRY2, F1RQ61, F1S0S2, Q9TTJ1, I3LSP4, O62756, F1RVA0, A0A0B8RVS4, F1S2G7, F1STJ9, F1RY67, Q684M7, F1SU85, A5GFU3, Q6QRN9, A0A0B8S070, A5GFU2, F1RFN3, F1RHR8, F1RXA7, C5HYI0, F1RGP1, K9IVG8, UPI00017F0280, Q9TTK7, S4VFE3, A5GFU0, Q71LE2, I3LS09, A0A0B8S078, A5GFT8, UPI0002…
3	GO:0043900	regulation of multi-organism process	Biological Process	19	K7GMB2, I3LQZ8, UPI0001C959F7, K9J6I9, UPI0001C972DC, F1RMW4, J7FJH8, F1S4D4, K7GNR1, F1S2E3, F1SA77, I3LRQ2, F1STJ9, A0A0B8RW01, I6YMD1, UPI00025E0C4F, F1SV03, F1S9Q1, F1S9Q3
3	GO:0009893	positive regulation of metabolic process	Biological Process	184	F1RSR4, UPI00028F4918, I3LGW9, F1RPL2, F1RGJ3, F2Z5K9, A7RDK7, A1YVX4, F1S8J8, Q19LF1, F1SMC2, Q0PMX7, A0A0B8RSV8, Q19LF0, UPI000210535C, I3LDA8, F1SU28, A0A0B8RZB2, F1S0K1, F1RFI9, F1SKP5, Q7YSF4, B3VCE8, F1RLM3, F1RRY2, B1PEY3, UPI0001E87616, F1S0S2, Q9TTJ1, UPI00025DF12B, Q20CL7, I3LSP4, O62756, F1RVA0, A0A0B8RVS4, F1S2G7, F1RRA0, F1STJ9, F1SCQ1, Q95JG9, A0A0B8RZB6, UPI00025DF2DA, X2KPB3, F1RY…
3	GO:0044702	single organism reproductive process	Biological Process	73	UPI00028F4918, F1S2R6, Q6PQZ2, I3LPU1, F1SUG7, I3LR44, A0A0B8S018, F2Z562, F1SA70, A0A0B8RZF7, UPI00025E1077, Q29195, F1RLM3, F1RRY2, UPI00025DEDCD, F1RL46, Q29198, F1RMW4, I3LJJ6, I3LSP4, F1RVA0, I3L9Y2, A0A0B8RVS4, F1RRA0, A0A0B8RW01, F1STJ9, UPI0001C95449, UPI00025DE753, F1RW66, F1S9Q1, A0A0B8RZB6, I3LUP6, F1RTQ6, F1S9Q3, I3L5I7, Q9MZG4, F1S4T0, B2LVA5, UPI0001C959F7, K9IWE3, F1RHR8, UPI00025D…
3	GO:0044763	single-organism cellular process	Biological Process	397	F1RG19, UPI0001C972DC, Q19LF1, UPI000210535C, Q19LF0, I3LDA8, B6EDE6, Q0QEM6, B9ZUV0, F1RX42, B3VCE8, UPI0002107760, UPI00025DEDCD, Q9TTJ1, F1RJ87, O62756, A0A0B8RVS4, F1RPE5, F1S2G7, F1STJ9, F1S8S9, F1RY67, Q684M7, UPI00025E1084, A5GFU3, A5GFU2, F1RFN3, F1RHR8, C5HYI0, F1RGP1, F1SLX3, Q9TTK7, S4VFE3, A5GFU0, F2Z587, A2TLM1, A5GFT8, UPI00025DEFE9, Q9G1G3, F1S8Q0, UPI00025DEFEA, A5GFT9, F1RIV2, F1…
3	GO:1904950	negative regulation of establishment of protein localization	Biological Process	11	UPI00017F0280, A0A0B8RSK4, A9XXE0, A0A0B8RVF7, F1SHN7, F1S2G7, Q0PMX7, UPI0001C967E9, F1S2E2, F1RHR8, B2ZRE4
3	GO:0002683	negative regulation of immune system process	Biological Process	17	K7GMB2, F1RPL1, F1RFI9, F1SKP5, UPI0001C954A1, F1RGJ3, UPI00028F43BE, UPI0001C967E9, Q29579, F1SAH0, F1SGS5, Q0GFA3, F1S4D4, F1RIV2, A7LCX1, A0A0B8RW12, F2Z587
3	GO:0002252	immune effector process	Biological Process	57	I3LB03, F1RPL2, K7GSL6, C4MXZ1, F2Z5K9, UPI0001C967E9, A7RDK7, B2DCZ8, UPI0001C972DC, A1YVX4, J7FJH8, I3LDM6, F1SDV6, M3V817, I3LQW9, A5JVA0, S5REL2, UPI0001E87616, Q29198, Q20CL7, K7GNR1, A7LCX1, A3RLM8, B1B1N8, I6YMD1, F1S8S9, F1APT8, F1APT9, F2Z576, A1XC21, F1S9Q1, A0A0B8RZB6, X2KPB3, F1S9Q3, K7GMB2, K9IVG5, K9J6I9, Q0GFA3, D0V2A3, F1S4D4, A0ZVR0, F2Z5Q6, G9M4N0, B8YBE0, A8I492, A4LAL4, C4MRC5…
3	GO:0019953	sexual reproduction	Biological Process	47	UPI00028F4918, I3L5I7, F1S4T0, F1SHK0, Q6PQZ2, UPI0001C959F7, F1RHR8, K9IWE3, I3LPU1, UPI00025DF6F1, F2Z5Q6, I3L992, A0A0B8S018, A0A0B8RT53, Q71LE2, F1SA70, UPI00025E1077, Q29195, F1RLM3, K9IWF3, F1RRY2, I3LQZ8, UPI00025DEDCD, F1RL46, Q29198, F1SI10, D9IFC3, F1RMW4, P34930, F1RVA0, Q6S4N2, A0A0B8RSK4, Q29569, A0A0B8RVS4, A0A0B8RW01, A5A8V7, F1SDY2, UPI0001C95449, C3RZ94, UPI00025DE753, C3RZ93, F1…
3	GO:0048585	negative regulation of response to stimulus	Biological Process	65	F1RGJ3, I3LFM6, UPI0001C967E9, F1SGS5, B2DCZ8, I3LPU1, A9XXE0, A0A0B8RW12, Q19LF1, Q0PMX7, F1RLH9, K7GNS9, Q19LF0, UPI000210535C, F2Z565, F1SV03, F1RX85, I3LCL1, F1RX42, F1SHN7, F1RLM3, F1SAH0, I3LL55, A7LCX1, F1RZQ6, F1S2G7, A0A0B8RZB6, UPI00025DF2DA, A0A0B8RVW2, K7GMB2, I3L5I7, Q9MZG4, A0A0B8RSC7, Q6QRN9, A0A0B8S070, F1RFN3, F1SHK0, K9IWE3, F1RHR8, F1RXA7, F1RRA6, Q29368, Q0GFA3, F1SNX0, UPI000…
3	GO:0048584	positive regulation of response to stimulus	Biological Process	92	F1RN38, I3LGW9, Q6PQZ2, UPI0001C967E9, A7RDK7, B2DCZ8, F1SGS5, F1SDV6, A9XXE0, F1S3L9, A0A0B8RW12, A5JVA0, Q0PMX7, K7GNS9, UPI000210535C, F2Z565, F1SV03, I3LDA8, F1SU28, I3LCL1, F1SHN7, UPI00025E1077, F1RN41, S5REL2, F1S0S2, Q9TTJ1, F1SAH0, I3LL55, O62756, A7LCX1, F1RZQ6, F1S2G7, A3RLM8, B1B1N8, F1RWK0, F1APT8, F1APT9, A1XC21, UPI00025DF2DA, F1S9Q1, A0A0B8RZB6, X2KPB3, F1S9Q3, Q684M7, Q9MZG4, F1S…
3	GO:0001909	leukocyte mediated cytotoxicity	Biological Process	3	F1S9Q1, F1S407, F1S9Q3
3	GO:0048609	multicellular organismal reproductive process	Biological Process	45	UPI00028F4918, Q9MZG4, I3L5I7, F1S4T0, F1SHK0, Q6PQZ2, B2LVA5, K9IWE3, F1RHR8, I3LPU1, UPI00025DF6F1, F2Z5Q6, I3L992, B5M447, A0A0B8S018, A0A0B8RT53, Q71LE2, F1SA70, UPI00025E1077, UPI00028F478D, Q29195, F1RLM3, K9IWF3, I3LQZ8, UPI00025DEDCD, F1RL46, Q29198, F1SI10, D9IFC3, F1RMW4, I3LJJ6, F1RVA0, A0A0B8RSK4, Q29569, A0A0B8RVS4, A0A0B8RW01, A5A8V7, F1SDY2, UPI0001C95449, C3RZ94, C3RZ93, F1RW66, F…
3	GO:0040008	regulation of growth	Biological Process	31	K7GRD1, UPI00028F4918, Q9MZG4, A5GFU3, A5GFU2, I3LFM6, F1RHR8, F1RRA6, B2DCZ8, B8YBE0, Q71LE2, A5GFU0, A0A0B8RT95, F1SDB3, F1SJJ5, F1S0K1, K9IWF3, F1SK12, UPI00028F4507, A5GFT9, F1SIW2, F1RVA0, A0SNV0, Q29569, A0A0B8RSK4, F1RVE5, F1RZQ6, I3LRX8, A0A0B8RSY9, F1RTG1, I3L9S8
3	GO:0032844	regulation of homeostatic process	Biological Process	21	F1SKP5, F1SHN7, F1RGJ3, A5GFU3, F1SGJ6, I3LK71, A5GFU2, UPI00028F43BE, Q6PQZ2, F1S0S2, F1SGS5, A5GFT9, F1S4D4, F1SDV6, F1S8L9, A9XXE0, I3LRX8, F1STJ9, Q0PMX7, F1RWK0, A5GFU0
3	GO:0048523	negative regulation of cellular process	Biological Process	211	UPI00028F4918, F2Z5K9, UPI0001C972DC, J7FJH8, F1SCX7, Q19LF1, Q19LF0, UPI000210535C, I3LDA8, Q0QEM6, F1RX42, F1RLM3, F1RRY2, F1S0S2, F2Z5L6, Q9TTJ1, F2Z5L5, UPI00017EFA0A, F2Z5L2, I3LSP4, F1RVA0, O62756, A0A0B8RVS4, F1S2G7, F1STJ9, Q684M7, F1SU85, Q6QRN9, A0A0B8S070, F1RFN3, G3CKJ2, F1RXA7, F1RHR8, F1RGP1, UPI00017F0280, F1SLX3, F1SC53, S4VFE3, Q71LE2, F2Z587, I3LS09, A0A0B8S078, A6M928, F1S8Q0, …
3	GO:0002682	regulation of immune system process	Biological Process	98	F1RPL1, F1RPL2, F1RGJ3, F2Z5K9, A7RDK7, UPI0001C972DC, J7FJH8, F1RFI9, F1SKP5, F1RFI5, F1SJN2, F1S0S2, Q9TTJ1, O62756, F1RZQ6, A0A0B8RZB6, X2KPB3, Q684M7, Q6QRN9, A5GFU3, A5GFU2, A0A0B8S070, F1RL11, F1RXA7, F1RHR8, Q0GFA3, A0ZVR0, B8YBE0, A5GFU0, F2Z587, A9YTY0, I3LS09, F1S8Q0, B3XXC1, Q29579, A5GFT9, P34930, Q04967, B6EUP4, I3LAF9, F1RIV2, Q6S4N2, I3LRX8, K7GN78, F1S407, D3Y271, C4MXZ1, UPI0001C…
3	GO:0051705	multi-organism behavior	Biological Process	5	I3LJJ6, A0A0B8RSK4, F1SHK0, F1RHR8, F1RMW4
3	GO:0032504	multicellular organism reproduction	Biological Process	45	UPI00028F4918, Q9MZG4, I3L5I7, F1S4T0, F1SHK0, Q6PQZ2, B2LVA5, K9IWE3, F1RHR8, I3LPU1, UPI00025DF6F1, F2Z5Q6, I3L992, B5M447, A0A0B8S018, A0A0B8RT53, Q71LE2, F1SA70, UPI00025E1077, UPI00028F478D, Q29195, F1RLM3, K9IWF3, I3LQZ8, UPI00025DEDCD, F1RL46, Q29198, F1SI10, D9IFC3, F1RMW4, I3LJJ6, F1RVA0, A0A0B8RSK4, Q29569, A0A0B8RVS4, A0A0B8RW01, A5A8V7, F1SDY2, UPI0001C95449, C3RZ94, C3RZ93, F1RW66, F…
3	GO:0007631	feeding behavior	Biological Process	5	A0A0B8RSK4, F1RHR8, Q95JG9, A0A0B8RVZ5, F1RY67
3	GO:0051091	positive regulation of sequence-specific DNA binding transcription factor activity	Biological Process	11	Q04967, Q6S4N2, A0A0B8S070, A5A8V7, F1RRY2, K7GNS9, I3LUP6, UPI00025DF0B1, I3LS09, A5A8V6, P34930
3	GO:0051240	positive regulation of multicellular organismal process	Biological Process	101	UPI00028F4918, F1RGJ3, A7RDK7, F1SCX7, I3LDA8, F1S0K1, F1RQ61, UPI0001E87616, F1S0S2, Q9TTJ1, UPI00025DF12B, I3LSP4, O62756, F1RZQ6, A0A0B8RVS4, F1RRA0, F1S2G7, F1STJ9, F1SCQ1, A0A0B8RZB6, X2KPB3, Q684M7, A5GFU3, A5GFU2, A0A0B8S070, F1RL11, UPI00025DF33E, F1RHR8, Q0GFA3, A0ZVR0, F1RFW5, UPI00017F0280, B5M447, G9M4N0, B8YBE0, A5GFU0, A9YTY0, A0A0B8S078, A0A0B8RT95, UPI00025DEFE9, B3XXC1, UPI00025D…
3	GO:0044085	cellular component biogenesis	Biological Process	160	UPI00028F4918, F1RPL1, F1RPL2, F1S535, F1RG19, F1S7X1, F2Z5K9, A0A0M3KL53, UPI0002105232, I3LLY8, I3LR44, UPI00025E10B2, Q0PMX7, UPI00005A29E0, I3LH91, I3LDA8, F1SU28, F1RLM4, UPI0000D4DE74, F1RP44, F1RRY2, A0A0B8RVJ7, UPI0002107760, F1RQ61, F1SJN2, I3LSP4, F1RVA0, F1RZQ6, F1RPE5, F1RRA0, F1S1E1, UPI0001C95449, Q95JG9, A8YQT9, F1RY67, P53027, UPI00025E1084, F1RW75, Q6QRN9, F1RVV1, A0A0B8S070, UPI…
3	GO:0044851	hair cycle phase	Biological Process	3	Q9MZG4, Q3BDI7, I3LA65
3	GO:0043902	positive regulation of multi-organism process	Biological Process	9	F1S4D4, K7GMB2, F1SA77, I3LRQ2, A0A0B8RW01, I3LQZ8, F1S9Q1, F1SV03, F1S9Q3
3	GO:0097006	regulation of plasma lipoprotein particle levels	Biological Process	2	C4MXZ1, C4MRC5
3	GO:0010888	negative regulation of lipid storage	Biological Process	1	Q9MZG4
3	GO:0051241	negative regulation of multicellular organismal process	Biological Process	57	UPI00028F4918, F1RPL1, F1RGJ3, K7GSL6, UPI0001C967E9, B2DCZ8, F1SGS5, F1S3L9, F1RLH9, F1SPE3, K7GNS9, UPI000210535C, F1SU28, A0A0B8RZB2, F1SDB3, I3LCL1, F1SKP5, UPI0001C954A1, F1RS20, UPI00028F43BE, UPI0001E87616, F1RL46, F1S0S2, Q9TTJ1, F1RMW4, F1S5I9, O62756, A7LCX1, UPI00025DF2DA, K7GRD1, Q684M7, Q9MZG4, A5GFU3, A5GFU2, F1RL11, F1RHR8, Q0GFA3, UPI00017F0280, G9M4N0, B8YBE0, Q9TTK7, A5GFU0, F2Z…
3	GO:0009056	catabolic process	Biological Process	89	A0A0B8RSA9, F1SSW8, A1XQU3, I3LGW9, I3LJ87, F1RGJ3, I3LAK1, I3LJ48, F1SJQ6, UPI0002105232, F1S098, F1RQ91, F1SDV6, F1SRA3, A9XXE0, F2Z567, A0A0B8S018, A0A0B8RW12, Q0PMX7, UPI00005A29E0, A0A0B8S017, A0SNU7, F1RFD8, A0A0B8RZF7, F1SJJ5, UPI0000D4DE74, F1RFI9, F1SHN7, Q29195, F1SLR8, Q29198, F1SAH0, I3LL55, UPI0001C96971, UPI00028F4454, F1S2G7, F1STJ9, A0A0B8RSY9, Q71UN0, Q95JG9, F1RW66, A8YQT9, F1RY…
3	GO:0009058	biosynthetic process	Biological Process	261	F1SSW8, UPI00028F4918, F1RG19, I3LAK1, F2Z5K9, UPI0002105232, A7RDK7, F1RSZ1, Q19LF1, Q19LF0, UPI000210535C, Q0QEM6, F1RLM4, UPI0000D4DE74, F1RX42, F1RLM3, B3VCE8, F1RRY2, F1S0S2, F1S1U3, Q9TTJ1, F2Z5L6, F2Z5L5, F1RJ87, UPI00017EFA0A, F2Z5L2, I3LSP4, O62756, F1RVA0, A0A0B8RVS4, F1S2G7, F1STJ9, F1S8S9, A8YQT9, F1RY67, Q684M7, F1RTZ9, A5GFU3, Q6QRN9, A5GFU2, A0A0B8S070, F1RFN3, K9IVG5, G3CKJ2, F1RH…
3	GO:0002209	behavioral defense response	Biological Process	3	I3LJJ6, F1S2G7, F1SHK0
3	GO:0044419	interspecies interaction between organisms	Biological Process	75	A0A0B8RSA9, A1XQU3, I3LJ87, F1SJQ6, UPI0002105232, UPI0001C972DC, F1RQ91, J7FJH8, F1SDV6, F1SA77, I3LRQ2, F2Z567, A0A0B8S018, UPI00005A29E0, A0A0B8S017, F2Z565, F1SV03, F1SA70, A0A0B8RZF7, F1SJJ5, F1RX42, UPI0000D4DE74, F1RP44, Q29195, F1RRY2, F1S0S2, Q29198, K7GNR1, UPI0001C96971, F1RZQ6, A0A0B8RW01, F1STJ9, I6YMD1, F1S8S9, I3LUP6, F1S9Q1, A8YQT9, X2KPB3, F1S9Q3, K7GMB2, P53027, I3LSD3, Q6QRN9, …
3	GO:1904951	positive regulation of establishment of protein localization	Biological Process	40	F1RN38, Q9MZG4, F1SJQ8, C4MXZ1, F1SMM3, Q6PQZ2, C5HYI0, A7RDK7, B2DCZ8, UPI00025DED82, D0V2A3, F1S4D4, B8YBE0, F1SCX7, A5JVA0, A8I492, A4LAL4, C4MRC5, F1SV03, A0A0B8RZF7, UPI00025DEFE9, F1SU78, F1RP44, UPI00022CDD7E, B3XXC1, S5REL2, A0A0B8RVJ7, UPI00025DEFEA, F1S0Q0, F1S7B4, O00410, B6EUP4, A3RLM8, A5A8V7, B1B1N8, F1APT8, F1APT9, H9NID7, A1XC21, F1S407
3	GO:0050795	regulation of behavior	Biological Process	3	A0A0B8RSK4, F1RHR8, F1RMW4
3	GO:0065008	regulation of biological quality	Biological Process	180	F1RV76, F1RSR4, I3LGW9, F1RPL2, K9IVQ8, F1S7X1, F1RGJ3, F2Z5K9, Q6PQZ2, F1SC79, F1S8J8, Q19LF1, Q0PMX7, A0SNU7, Q19LF0, I3LDA8, Q0QEM6, F1SLA0, UPI00025DFC4B, A0A0B8RZB2, F1SDB3, F1S0K1, F1SKP5, F1SLR8, I3LK71, F1RRY2, F1RQ61, UPI0001E87616, UPI00025DEDCD, F1SJN2, F1S0S2, F1RL46, Q9TTJ1, F1RMW4, O62756, F1RVA0, F1RZQ6, F1S2G7, F1STJ9, F1RWK0, Q95JG9, F1RY67, Q684M7, F1RP15, F1RW75, A5GFU3, Q6QRN9…
3	GO:0061842	microtubule organizing center localization	Biological Process	3	F1SRR5, I3LTM2, F1S7X1
3	GO:0043901	negative regulation of multi-organism process	Biological Process	4	K7GMB2, F1STJ9, UPI0001C959F7, F1RMW4
3	GO:0051051	negative regulation of transport	Biological Process	42	D3Y271, A5GFU3, Q6QRN9, A5GFU2, A0A0B8S070, UPI0001C967E9, F1RHR8, F1RRA6, B2DCZ8, Q5DKW9, Q29368, F1SBL0, F1SNX0, UPI00017F0280, A9XXE0, B8YBE0, Q0PMX7, A5GFU0, K7GNS9, F2Z565, F1SV03, F1RND0, A0A0B8RVF7, F1SHN7, F1SK12, F1SJN2, A5GFT9, P34930, I3LJJ6, Q04967, F1S5I9, Q6S4N2, A0A0B8RSK4, I3LRX8, F1S2E3, F1RZQ6, F1S2G7, A5A8V7, F1S2E2, UPI00025E0C4F, B2ZRE4, A5A8V6
4	GO:0002293	alpha-beta T cell differentiation involved in immune response	Biological Process	3	G9M4N0, K7GSL6, UPI0001E87616
4	GO:0016445	somatic diversification of immunoglobulins	Biological Process	3	F1S2R6, F1S3C1, A0A0B8RZB6
4	GO:0051271	negative regulation of cellular component movement	Biological Process	7	F1SIW2, F1S0K1, Q9MZG4, B5M447, B2LVA5, F1RLH9, UPI0001C967E9
4	GO:2000146	negative regulation of cell motility	Biological Process	7	F1SIW2, F1S0K1, Q9MZG4, B5M447, B2LVA5, F1RLH9, UPI0001C967E9
4	GO:0022406	membrane docking	Biological Process	5	F1RFW5, F1SA57, F1SSN7, Q6PQZ2, UPI00025DF33E
4	GO:0010256	endomembrane system organization	Biological Process	25	F1S535, F1S7X1, UPI00025DF33E, F1RFW5, I3LTM2, I3L992, A9XXE0, F1SA57, UPI00025DED37, Q0PMX7, A0A0B8S078, F1SRR5, F1SHN7, UPI00022CDD7E, F1SGJ6, UPI00025DEDCD, F1RL46, F1SSA6, UPI00025E01B5, I3LJJ6, I3LSP4, I3L9Y2, UPI0001C98538, F1RRA0, F1S8S9
4	GO:0045912	negative regulation of carbohydrate metabolic process	Biological Process	2	I3L883, Q9MZG4
4	GO:0007420	brain development	Biological Process	34	F1S4T0, F1RGJ3, I3LG07, F1RFN3, UPI00028F47AA, F1S098, F1RHR8, I3LTM2, A9XXE0, UPI00025DED37, Q19LF1, A0A0B8RT53, Q0PMX7, Q71LE2, Q19LF0, A0A0B8RZF7, F1SRR5, A0A0B8RVF7, UPI00028F446E, UPI00025E1077, F1SHN7, K9IWF3, F1S0Q0, F1SSA6, UPI00025E01B5, UPI00028F4507, F1RMW4, F1SIW2, F1RIV2, F1RVA0, Q29569, A0A0B8RSK4, K7GSR6, UPI00028F46C7
4	GO:2000253	positive regulation of feeding behavior	Biological Process	2	A0A0B8RSK4, F1RHR8
4	GO:0060009	Sertoli cell development	Biological Process	4	F1RFW5, I3L992, UPI00025DEDCD, UPI00025DF33E
4	GO:0032410	negative regulation of transporter activity	Biological Process	3	F1S2E3, UPI00025E0C4F, F1SV03
4	GO:1905477	positive regulation of protein localization to membrane	Biological Process	2	F1RN38, UPI00025DED82
4	GO:2000026	regulation of multicellular organismal development	Biological Process	98	F1RPL1, F1S7X1, F1RGJ3, F1SCX7, Q0PMX7, UPI000210535C, I3LDA8, F1SU28, F1SDB3, F1S0K1, F1SKP5, F1RS20, F1RQ61, F1SJN2, F1S0S2, F1RL46, Q9TTJ1, UPI00025DF12B, I3LSP4, O62756, F1RZQ6, A0A0B8RVS4, F1RRA0, F1SCQ1, F1RWK0, UPI00025DF2DA, A0A0B8RZB6, X2KPB3, Q684M7, A5GFU3, A5GFU2, F1RHR8, F1RXA7, A0ZVR0, UPI00017F0280, B8YBE0, A5GFU0, F2Z587, A9YTY0, A0A0B8S078, A0A0B8RT95, UPI0001C97E23, UPI00022CDD7…
4	GO:0033555	multicellular organismal response to stress	Biological Process	3	I3LJJ6, F1S2G7, F1SHK0
4	GO:0032940	secretion by cell	Biological Process	50	D3Y271, F1SJQ8, C4MXZ1, Q6PQZ2, UPI0001C967E9, F1SDV6, A9XXE0, Q0PMX7, F2Z565, F1SV03, F1SA70, F1SU78, F1RFI9, F1SHN7, F1SJN2, I3LJJ6, F1RZQ6, F1S2G7, Q95JG9, F1S9Q1, F1S9Q3, F1RY67, F1RP15, Q9MZG4, Q6QRN9, A5GFU3, A5GFU2, B2LVA5, UPI00025DF33E, C5HYI0, F1RRA6, Q29368, Q5DKW9, F1S4D4, F1RFW5, B5M447, F1SA57, UPI00025DED37, A5GFU0, C4MRC5, A0A0B8RVZ5, UPI00025DEFE9, UPI00025DEFEA, F1SSA6, UPI00025…
4	GO:0045833	negative regulation of lipid metabolic process	Biological Process	6	I3LUR5, UPI00017F0280, F1S2G7, K7GNS9, F1S0S2, B2ZRE4
4	GO:1901564	organonitrogen compound metabolic process	Biological Process	168	F1SSW8, F1RG19, I3LAK1, I3LJ48, A0A0M3KL53, UPI0002105232, I3LT80, F1SC79, F1S8J8, Q19LF1, UPI00005A29E0, Q0PMX7, A0SNU7, Q19LF0, B6EDE6, Q0QEM6, UPI00025E0964, F1SLA0, F1RLM4, B9ZUV0, F1SDB3, F1S0K1, UPI0000D4DE74, F1SLR8, A9LFQ5, F1RRY2, P50667, UPI0001E87616, UPI00025DEDCD, F1RL46, F1RJ87, UPI00025DF12B, F1RZQ6, F1S2G7, Q95JG9, A0A077ES84, A8YQT9, F1RY67, P53027, A5GFU3, Q6QRN9, A0A0B8S070, F1…
4	GO:0021537	telencephalon development	Biological Process	20	A0A0B8RZF7, F1SRR5, A0A0B8RVF7, UPI00028F446E, F1SHN7, I3LG07, F1RFN3, UPI00028F47AA, F1S0Q0, F1SSA6, UPI00025E01B5, F1RMW4, F1SIW2, I3LTM2, A9XXE0, UPI00025DED37, Q19LF1, Q0PMX7, Q19LF0, UPI00028F46C7
4	GO:0086065	cell communication involved in cardiac conduction	Biological Process	1	F1RW75
4	GO:0048598	embryonic morphogenesis	Biological Process	29	I3L5I7, F1S4T0, A5GFU3, F1RVV1, A5GFU2, I3LG07, K9IWE3, B2DCZ8, F2Z5Q6, B8YBE0, F1SCX7, A5GFU0, A0A0B8RT53, UPI000210535C, A0A0B8RZF7, I3LCL1, UPI0001C97E23, UPI00025E1077, F1RLM3, F1S0S2, Q29198, F1S0Q0, A5GFT9, F1SUA7, F1RIV2, I3LRX8, F1S3C1, UPI00025DF2DA, A0A0B8RZB6
4	GO:0044093	positive regulation of molecular function	Biological Process	78	F1RSR4, I3LJ87, D3Y271, F1S535, F1RGJ3, C4MXZ1, Q6PQZ2, UPI0001C967E9, F1S098, F1SDV6, A9XXE0, F1S3L9, Q0PMX7, K7GNS9, I3LDA8, F1SA70, F1RND0, F1SU28, A0A0B8RZF7, F1SHN7, UPI00025E1077, F1RS20, F1S860, F1RRY2, F1RM64, F1SJN2, A0A0B8RTB3, Q9TTJ1, I3LL55, UPI00025DF12B, I3LJJ6, O62756, F1RZQ6, UPI00028F4454, F1STJ9, A0A0B8RSY9, UPI0001C95449, F1RWK0, F1S8S9, I3LUP6, F1S9Q1, F1RTQ6, F1S9Q3, Q684M7, …
4	GO:0061383	trabecula morphogenesis	Biological Process	4	F1S4T0, I3LQW9, UPI00025E1077, A0A0B8RT53
4	GO:0022037	metencephalon development	Biological Process	8	A0A0B8RZF7, F1RGJ3, UPI00025DED37, F1S098, F1S0Q0, F1SSA6, UPI00025E01B5, UPI00028F4507
4	GO:0048002	antigen processing and presentation of peptide antigen	Biological Process	6	A0A0B8RSC7, C4MXZ1, F1RXA7, O14576, C4MRC5, I3LL55
4	GO:1903748	negative regulation of establishment of protein localization to mitochondrion	Biological Process	3	A9XXE0, F1SHN7, Q0PMX7
4	GO:0008217	regulation of blood pressure	Biological Process	6	Q9MZG4, I3LRX8, A5GFU3, A5GFU2, A5GFU0, A5GFT9
4	GO:0002517	T cell tolerance induction	Biological Process	2	A0A0B8RW12, F1SAH0
4	GO:0031668	cellular response to extracellular stimulus	Biological Process	14	F1RGJ3, F1SHN7, F1RHR8, F1RGP1, UPI00028F4507, UPI00017F0280, A0A0B8RSK4, A9XXE0, F1SSN7, Q0PMX7, B2ZRE4, F1S9Q1, F1SA70, F1S9Q3
4	GO:0050866	negative regulation of cell activation	Biological Process	5	F1S4D4, F1RFI9, A0A0B8RW12, UPI0001C967E9, F1SAH0
4	GO:0071696	ectodermal placode development	Biological Process	6	A5GFT8, I3LRX8, A5GFU3, A5GFU2, A5GFU0, A5GFT9
4	GO:0042303	molting cycle	Biological Process	14	A5GFT8, F1RP15, Q9MZG4, F1S0K1, F1S4T0, UPI00025E1077, A5GFU3, A5GFU2, A5GFT9, Q3BDI7, I3LRX8, A0A0B8RT53, A5GFU0, I3LA65
4	GO:0021587	cerebellum morphogenesis	Biological Process	3	F1RGJ3, F1S098, UPI00028F4507
4	GO:0009581	detection of external stimulus	Biological Process	4	F1SC79, I3LGZ7, UPI00025DFC4B, F1RND0
4	GO:0003254	regulation of membrane depolarization	Biological Process	4	A9XXE0, F1SHN7, F1SGJ6, Q0PMX7
4	GO:0045184	establishment of protein localization	Biological Process	137	F1RGJ3, A0A0B8RZC2, Q6PQZ2, UPI0002105232, A7RDK7, F1SCX7, Q0PMX7, UPI00005A29E0, F1SU28, F1RFI9, UPI0000D4DE74, F1RP44, A0A0B8RVJ7, F1RRY2, UPI0001E87616, F1RZQ6, F1S2G7, F1S8S9, Q95JG9, A0A0B8RZB6, A8YQT9, F1RY67, P53027, Q6QRN9, A5GFU3, A5GFU2, I3LG07, UPI00025DF33E, C5HYI0, F1RHR8, UPI00025DED82, F1RFW5, F2Z5Q6, Q95L19, UPI00017F0280, B8YBE0, G9M4N0, UPI0001C96325, Q2YGT9, A5GFU0, F1RW78, A0A…
4	GO:0030900	forebrain development	Biological Process	20	A0A0B8RZF7, F1SRR5, A0A0B8RVF7, F1SHN7, UPI00028F446E, F1RFN3, I3LG07, UPI00028F47AA, F1S0Q0, F1SSA6, UPI00025E01B5, F1RMW4, F1SIW2, I3LTM2, A9XXE0, UPI00025DED37, Q19LF1, Q0PMX7, Q19LF0, UPI00028F46C7
4	GO:0002698	negative regulation of immune effector process	Biological Process	2	K7GMB2, UPI0001C967E9
4	GO:0045087	innate immune response	Biological Process	62	A7RDK7, UPI0001C972DC, J7FJH8, F1S3L9, A5JVA0, K7GNS9, F2Z580, F1S0K1, F1SLR8, S5REL2, F1S0S2, Q9TTJ1, I3LL55, K7GNR1, O62756, A7LCX1, A3RLM8, UPI0001C95449, B1B1N8, F1APT8, I6YMD1, F1APT9, Q71UN0, A1XC21, X2KPB3, F1RTQ6, Q684M7, UPI00025DF539, K7GMB2, A0A0B8RSC7, A0A0B8S070, F1RL11, G3CKJ2, UPI00025E078C, K9J6I9, F1RXA7, Q0GFA3, D0V2A3, A0ZVR0, F1S4D4, UPI00025E06BD, A8I492, A4LAL4, A9YTY0, F2Z5…
4	GO:0030278	regulation of ossification	Biological Process	11	I3LCL1, UPI00017F0280, I3LRX8, UPI0001C97E23, A5GFU3, A5GFU2, A5GFU0, UPI000210535C, B2ZRE4, UPI00025DF2DA, A5GFT9
4	GO:1902589	single-organism organelle organization	Biological Process	75	F1RN38, F1S535, F1S7X1, C4MXZ1, A0A0B8RZC2, I3LPU4, B2DCZ8, I3LLY8, I3LDM6, I3LTM2, I3LR44, I3LH91, F2Z565, I3LDA8, F1SV03, F2Z562, F1SA70, A0A0B8RZF7, F1SRR5, F1S0K1, F1S0K2, A0A0B8RVF7, UPI0002107760, A0A0B8RTB3, F1RL46, I3LSP4, I3L9Y2, F1RZQ6, F1RRA0, F1STJ9, F1S8S9, F1S9Q3, F1SGI7, F1RW75, Q6QRN9, A0A0B8S070, UPI00025DF33E, F1RHR8, F1RRA6, I3LCM4, UPI00025DED82, Q29368, F1RRA8, F1S4D4, F1RFW5…
4	GO:0007281	germ cell development	Biological Process	17	K9IWF3, Q6PQZ2, UPI00025DEDCD, Q29198, F1RHR8, D9IFC3, F2Z5Q6, F1RVA0, Q29569, I3L992, A0A0B8RSK4, Q71LE2, UPI0001C95449, F1S9Q1, F1SA70, F1RTQ6, F1S9Q3
4	GO:0006949	syncytium formation	Biological Process	9	D2K7D7, D2K7D6, D2K7D8, I3LQW9, UPI00025DED37, UPI00025DEA5F, F1SSA6, UPI00025E01B5, F1RI00
4	GO:0046928	regulation of neurotransmitter secretion	Biological Process	3	A9XXE0, F1SHN7, Q0PMX7
4	GO:0010891	negative regulation of sequestering of triglyceride	Biological Process	1	Q9MZG4
4	GO:0007272	ensheathment of neurons	Biological Process	4	Q9MZG4, A0A0B8RSK4, F1RHR8, F1RKU1
4	GO:0010942	positive regulation of cell death	Biological Process	33	Q684M7, F1RN38, K7GMB2, F1S4T0, F1RHR8, K9J6I9, B2DCZ8, F1RGP1, UPI00025DED82, UPI0001C972DC, J7FJH8, F2Z5Q6, A9XXE0, B8YBE0, F1S3L9, Q0PMX7, A0A0B8RT53, F1SV03, B9W5V0, F1SHN7, UPI00025E1077, F1RM64, Q29198, Q9TTJ1, UPI00025DF12B, I3LJJ6, K7GNR1, O62756, A0A0B8RSK4, F1S2E3, I3L8M1, I6YMD1, UPI00025E0C4F
4	GO:0016236	macroautophagy	Biological Process	21	F1S0K1, F1RPL2, F1S0K2, F1SHN7, F2Z5K9, G3CKJ2, I3LNT6, F1RHR8, F1SSA6, B2DCZ8, UPI00025E01B5, UPI00028F4507, I3LDM6, A0A0B8RSK4, B8YBE0, A9XXE0, UPI00025DED37, F1SSN7, Q0PMX7, F2Z576, K7GMK7
4	GO:0040014	regulation of multicellular organism growth	Biological Process	6	UPI00028F4918, I3LRX8, A5GFU3, A5GFU2, A5GFU0, A5GFT9
4	GO:0050878	regulation of body fluid levels	Biological Process	30	F1RP15, D3Y271, F1RPL2, A5GFU3, A5GFU2, F2Z5K9, Q5DKW9, F1S4D4, UPI00025DED37, A5GFU0, Q71LE2, F1SRK1, A5GFT8, F1S0K1, F1SKP5, K9IWF3, UPI00028F43BE, F1RN41, F1SJN2, I3LNT6, F1SSA6, UPI00025E01B5, F1SBL4, A5GFT9, I3LJJ6, F1RVA0, F1RIV2, Q29569, I3LRX8, F2Z576
4	GO:0048608	reproductive structure development	Biological Process	26	I3L5I7, Q9MZG4, UPI00028F4918, B2LVA5, K9IWE3, UPI00025DF33E, I3LPU1, F1RRA8, UPI00025DF6F1, F2Z5Q6, F1RFW5, I3L992, B5M447, Q71LE2, F1RLM3, K9IWF3, UPI00025DEDCD, Q29198, F1SIW2, F1RVA0, Q29569, A0A0B8RVS4, F1S3C1, C3RZ94, C3RZ93, A0A0B8RZB6
4	GO:0003299	muscle hypertrophy in response to stress	Biological Process	1	F1S4X7
4	GO:0002294	CD4-positive, alpha-beta T cell differentiation involved in immune response	Biological Process	3	G9M4N0, K7GSL6, UPI0001E87616
4	GO:1903709	uterine gland development	Biological Process	4	I3L5I7, F1RLM3, K9IWE3, I3LPU1
4	GO:0001666	response to hypoxia	Biological Process	5	F1S4D4, Q9MZG4, A0A0B8RSK4, A0A0B8RVF7, F1RHR8
4	GO:0051270	regulation of cellular component movement	Biological Process	24	Q9MZG4, F1RW75, D3Y271, F1RGJ3, B2LVA5, UPI0001C967E9, Q5DKW9, F1S4D4, F1SDV6, I3LTM2, UPI00017F0280, B5M447, F1SCX7, F1RLH9, I3LDA8, F1SRR5, F1RX85, F1S0K1, F1RN41, F1SJN2, F1SBL4, F1SIW2, F1SCQ1, B2ZRE4
4	GO:0002931	response to ischemia	Biological Process	3	F1S2E3, UPI00025E0C4F, F1SV03
4	GO:0010507	negative regulation of autophagy	Biological Process	10	I3LSP4, A0A0B8RSK4, I3L9Y2, A9XXE0, F1SHN7, F1RRA0, Q0PMX7, F1RHR8, F1S098, A0A0B8S078
4	GO:0019637	organophosphate metabolic process	Biological Process	71	F1SSW8, I3LAK1, C4MXZ1, I3LLU7, Q1HBI1, F1SDV6, F1SC79, Q1HB16, A9XXE0, B5KN75, Q0PMX7, A0SNU7, B6EDE6, F1SV03, F1SA70, Q0QEM6, F1SLA0, B9ZUV0, F1SHN7, F1SLR8, A9LFQ5, Q69GF7, P50667, B6EDQ0, A0A076E9V3, UPI00028F4454, F1S2G7, A0A0B8RSY9, Q71UN0, V5KX18, A0A077ES84, F1S9Q1, F1S9Q3, B5KN62, Q9MZG4, A5GFU3, A0A0B8S070, F1S4X7, A5GFU2, G3CKJ2, A9LGF2, F1SBL0, B2ZF47, F1STC1, A5GFU0, A0A0B8RT97, C4MR…
4	GO:0044711	single-organism biosynthetic process	Biological Process	40	F1SSW8, Q9MZG4, A5GFU3, I3LAK1, C4MXZ1, A5GFU2, I3LJ48, I3LLU7, Q6PQZ2, F1RL11, G3CKJ2, F1RHR8, F1SDV6, UPI00025E0704, UPI00017F0280, B2ZF47, I3LEI8, F1RVJ6, A5GFU0, A0SNU7, K7GNS9, C4MRC5, Q0QEM6, F1SLA0, A0A0B8RZF7, F1S544, F1SLR8, B8XSK3, F1S0S2, F1S0Q0, A5GFT9, A0A0B8RSK4, I3LRX8, UPI00028F4454, F1S2G7, K7GSR6, A0A0B8RSY9, Q2XQV4, Q71UN0, B2ZRE4
4	GO:0050792	regulation of viral process	Biological Process	17	K7GMB2, I3LQZ8, K9J6I9, UPI0001C972DC, J7FJH8, F1S4D4, K7GNR1, F1S2E3, F1SA77, I3LRQ2, F1STJ9, A0A0B8RW01, I6YMD1, UPI00025E0C4F, F1SV03, F1S9Q1, F1S9Q3
4	GO:0007049	cell cycle	Biological Process	63	F1RN38, F1S2R6, UPI00028F4918, A0A0B8RZC2, I3LR44, F1SCX7, UPI000210535C, F2Z562, F1SA70, A0A0B8RZF7, I3LCL1, F1RX42, A0A0B8RVF7, I3LEX7, F1RRY2, A0A0B8RTB3, F1RL46, Q29198, F1S0S2, I3LL55, I3LSP4, I3L9Y2, F1RPE5, F1RRA0, F1STJ9, F1S8S9, F1S9Q1, I3LUP6, UPI00025DF2DA, F1S9Q3, D2K7D7, D2K7D6, D2K7D8, A0A0B8RSC7, F1SU85, F1RLV5, F1RHR8, F1RXA7, F1SEM0, F1RGP1, UPI00025DF0B1, UPI00025DED82, F1RRA8, …
4	GO:0090083	regulation of inclusion body assembly	Biological Process	9	Q04967, Q6S4N2, A0A0B8S070, A5A8V7, F1S9Q1, F1SA70, A5A8V6, P34930, F1S9Q3
4	GO:1905209	positive regulation of cardiocyte differentiation	Biological Process	4	A0A0B8RSK4, F1RZQ6, F1RHR8, F1RRA6
4	GO:0051272	positive regulation of cellular component movement	Biological Process	14	F1SRR5, F1RX85, F1RGJ3, F1RN41, F1SBL4, F1S4D4, F1SDV6, F1SIW2, I3LTM2, UPI00017F0280, F1SCX7, F1SCQ1, B2ZRE4, I3LDA8
4	GO:0002831	regulation of response to biotic stimulus	Biological Process	13	K7GMB2, F1RPL2, C4MXZ1, F2Z5K9, K9J6I9, UPI0001C972DC, J7FJH8, I3LDM6, K7GNR1, A7LCX1, I6YMD1, F2Z576, C4MRC5
4	GO:0008037	cell recognition	Biological Process	7	F1SIW2, Q6S4N2, A5A8V7, UPI0001C959F7, UPI00025DE753, A5A8V6, P34930
4	GO:0009894	regulation of catabolic process	Biological Process	22	Q9MZG4, F1RFI9, I3LGW9, A0A0B8RSC7, F1SHN7, F1SU85, F1SFG4, F1RXA7, F1RHR8, F1SAH0, I3LL55, F1RRA8, F1S4D4, F1SRA3, A0A0B8RSK4, A9XXE0, A0A0B8RW12, S4VFE3, Q0PMX7, Q95JG9, A0A0B8RVZ5, F1RY67
4	GO:0051602	response to electrical stimulus	Biological Process	1	B9W5V0
4	GO:0050790	regulation of catalytic activity	Biological Process	107	F1RSR4, F1S535, F1RGJ3, I3LFM6, F1S098, I3LEK0, A1YVX4, Q0PMX7, I3LDA8, F1SU28, K9IVJ2, F1RP44, F1RS20, F1RRY2, F1RM64, F1SJN2, F1S0S2, Q9TTJ1, UPI00025DF12B, Q20CL7, O62756, A0A0B8RVS4, F1STJ9, F1S8S9, Q684M7, F1SU85, A5GFU3, A5GFU2, A0A0B8S070, F1RL11, F1RHR8, F1RXA7, F1SLX3, S4VFE3, A5GFU0, A6M928, B9W5V0, B8XSK3, F1S0Q0, A5GFT9, P34930, A6M929, Q04967, Q6S4N2, F1S2E3, I3LRX8, F1SSN7, F1RUM4, …
4	GO:0001101	response to acid chemical	Biological Process	22	Q9MZG4, F1S0K2, F1RP44, A5GFU3, F1SMM3, A5GFU2, A0A0B8RVJ7, UPI00025DEDCD, F1RHR8, O00410, A5GFT9, F1S4D4, I3L992, A0A0B8RSK4, I3LRX8, A0A0B8RSY9, A5GFU0, UPI0001C95449, Q95JG9, A0A0B8RVZ5, F1RTQ6, F1RY67
4	GO:0007638	mechanosensory behavior	Biological Process	1	F1S0S2
4	GO:0044092	negative regulation of molecular function	Biological Process	67	I3LFM6, B2DCZ8, A1YVX4, UPI0001C972DC, J7FJH8, A9XXE0, M3V817, A0A0B8RW12, Q0PMX7, K7GNS9, UPI000210535C, F1SV03, I3LDA8, A0A0B8RZF7, I3LCL1, F1SHN7, F1RP44, F1RRY2, F1S0S2, F1SAH0, I3LL55, Q20CL7, K7GNR1, I3LSP4, I3L9Y2, A0A0B8RVS4, F1RRA0, F1SCQ1, I6YMD1, I3LUP6, UPI00025DF2DA, K7GMB2, Q9MZG4, A0A0B8RSC7, F1SU85, F1RLV5, F1SHK0, F1RXA7, K9J6I9, UPI00025DF0B1, O02668, UPI00025DF6F1, F1S4D4, F1SN…
4	GO:0072028	nephron morphogenesis	Biological Process	4	I3LCL1, UPI0001C97E23, UPI000210535C, UPI00025DF2DA
4	GO:0002263	cell activation involved in immune response	Biological Process	13	K7GSL6, UPI0001E87616, UPI0001C967E9, Q29198, F1SDV6, F1S4D4, F2Z5Q6, G9M4N0, F1S3C1, I3LQW9, F1S8S9, A0A0B8RZB6, F1S407
4	GO:0043299	leukocyte degranulation	Biological Process	2	UPI0001C967E9, F1S407
4	GO:0045137	development of primary sexual characteristics	Biological Process	13	K9IWF3, UPI00025DEDCD, UPI00025DF33E, UPI00025DF6F1, F1SIW2, F1RFW5, F1RVA0, I3L992, Q29569, A0A0B8RVS4, Q71LE2, C3RZ94, C3RZ93
4	GO:0032989	cellular component morphogenesis	Biological Process	47	F1S554, K7GRD1, UPI0001C973B1, F1S018, F1S7X1, F1S4T0, F1SHK0, UPI00028F47AA, K7GRS0, I3LLE0, I3L992, A9XXE0, F1SCX7, UPI00025DED37, Q0PMX7, A0A0B8RT53, I3LH91, Q2MJV9, K7GMK7, I3LDA8, I3LS09, A0A0B8S078, A0A0B8RT95, F1SU28, F1SDB3, F1SJJ5, F1SHN7, UPI00028F446E, UPI00025E1077, F1SK12, F1RQ61, UPI00025DEDCD, F1RL46, F1SSA6, UPI00025E01B5, UPI00028F4507, F1SBL4, F1SUA7, UPI00025DF12B, F1SIW2, I3LJ…
4	GO:0046677	response to antibiotic	Biological Process	3	O62756, F1RL11, Q9TTJ1
4	GO:0060548	negative regulation of cell death	Biological Process	69	F1RGJ3, K7GSL6, I3LFM6, UPI0001C972DC, J7FJH8, F1SDV6, F1S3L9, A9XXE0, A0A0B8RW12, Q0PMX7, K7GNS9, F2Z565, UPI000210535C, F1SV03, F1SU28, I3LCL1, F1RX42, F1SHN7, F1RRY2, UPI0001E87616, Q29198, Q9TTJ1, F1SAH0, K7GNR1, O62756, F1RZQ6, F1S2G7, F1STJ9, F1SCQ1, I6YMD1, F1S9Q1, I3LUP6, UPI00025DF2DA, F1S9Q3, D2K7D7, Q684M7, D2K7D6, K7GMB2, Q9MZG4, D2K7D8, Q6QRN9, A0A0B8S070, F1SHK0, K9J6I9, F1RHR8, F1R…
4	GO:0009966	regulation of signal transduction	Biological Process	132	F1RSR4, F1RGJ3, I3LFM6, Q6PQZ2, A7RDK7, A1YVX4, F1SC79, Q19LF1, Q0PMX7, UPI000210535C, Q19LF0, I3LDA8, F1SU28, K9IVJ2, F1RX42, F1RS20, F1RLM3, UPI0002107760, F1RRY2, UPI0001E87616, F1S0S2, Q9TTJ1, Q20CL7, O62756, F1RZQ6, F1S2G7, F1STJ9, F1RWK0, F1S8S9, UPI00025DF2DA, A0A0B8RZB6, X2KPB3, Q684M7, A5GFU3, Q6QRN9, A0A0B8S070, A5GFU2, F1RL11, F1RHR8, F1RXA7, UPI00025DED82, K9IVG8, Q0GFA3, A0ZVR0, F1SB…
4	GO:0009891	positive regulation of biosynthetic process	Biological Process	114	F1RSR4, UPI00028F4918, A7RDK7, A1YVX4, F1S8J8, Q19LF1, F1SMC2, A0A0B8RSV8, Q19LF0, UPI000210535C, F1S0K1, F1SKP5, F1RLM3, Q7YSF4, B3VCE8, F1RRY2, B1PEY3, UPI0001E87616, Q9TTJ1, Q20CL7, I3LSP4, O62756, A0A0B8RVS4, F1RRA0, F1SCQ1, UPI00025DF2DA, A0A0B8RZB6, X2KPB3, Q684M7, A5GFU3, A5GFU2, F1RFN3, I3LG07, F1RL11, F1RHR8, UPI00025DED82, Q0GFA3, A0ZVR0, UPI00017F0280, G9M4N0, B8YBE0, A5GFU0, I3LB76, A…
4	GO:0036503	ERAD pathway	Biological Process	1	I3LGW9
4	GO:0032506	cytokinetic process	Biological Process	1	F1SCX7
4	GO:2001021	negative regulation of response to DNA damage stimulus	Biological Process	3	UPI00017F0280, I3L8M1, B2ZRE4
4	GO:0042493	response to drug	Biological Process	9	F1S5I9, I3LRX8, A5GFU3, A5GFU2, A5GFU0, Q95JG9, A0A0B8RVZ5, A5GFT9, F1RY67
4	GO:0032204	regulation of telomere maintenance	Biological Process	3	F1S8L9, F1STJ9, I3LK71
4	GO:0048640	negative regulation of developmental growth	Biological Process	9	K7GRD1, F1SIW2, F1SDB3, I3LRX8, A5GFU3, A5GFU2, A5GFU0, UPI00028F4507, A5GFT9
4	GO:0007597	blood coagulation, intrinsic pathway	Biological Process	1	F1RN41
4	GO:0001890	placenta development	Biological Process	13	Q9MZG4, I3L5I7, UPI00028F4918, F1RLM3, B2LVA5, K9IWE3, Q29198, I3LPU1, F1RRA8, F2Z5Q6, B5M447, F1S3C1, A0A0B8RZB6
4	GO:0035774	positive regulation of insulin secretion involved in cellular response to glucose stimulus	Biological Process	1	Q6PQZ2
4	GO:1902115	regulation of organelle assembly	Biological Process	15	F1SRR5, A0A0B8RSB9, F1S7X1, F1SHN7, F1RRY2, A0A0B8RTB3, D9IFC3, UPI00025DF0B1, F1RRA8, I3LTM2, A9XXE0, Q0PMX7, I3LH91, I3LUP6, F1S725
4	GO:0036119	response to platelet-derived growth factor	Biological Process	3	UPI00017F0280, I3LDA8, B2ZRE4
4	GO:0010522	regulation of calcium ion transport into cytosol	Biological Process	3	F1S4D4, F1SDV6, F1RWK0
4	GO:1902883	negative regulation of response to oxidative stress	Biological Process	5	UPI00025E0704, A9XXE0, F1SHN7, F1S2G7, Q0PMX7
4	GO:0097194	execution phase of apoptosis	Biological Process	2	A0A0B8RZF7, F1S0Q0
4	GO:0042180	cellular ketone metabolic process	Biological Process	13	Q9MZG4, A0A0B8RSC7, F1RFN3, F1RXA7, F1RHR8, I3LL55, I3LUR5, A0A0B8RSK4, Q19LF1, Q95JG9, Q19LF0, A0A0B8RVZ5, F1RY67
4	GO:0032088	negative regulation of NF-kappaB transcription factor activity	Biological Process	2	F1S2E2, F1S0S2
4	GO:1900182	positive regulation of protein localization to nucleus	Biological Process	21	F1RP44, F1SMM3, F1RRY2, B3XXC1, S5REL2, A0A0B8RVJ7, A7RDK7, UPI00025DF0B1, O00410, D0V2A3, B6EUP4, A3RLM8, A5JVA0, B1B1N8, A8I492, F1APT8, F1APT9, A4LAL4, H9NID7, A1XC21, I3LUP6
4	GO:0031325	positive regulation of cellular metabolic process	Biological Process	167	F1RSR4, UPI00028F4918, I3LGW9, F1RGJ3, A7RDK7, A1YVX4, F1S8J8, Q19LF1, F1SMC2, Q0PMX7, A0A0B8RSV8, Q19LF0, UPI000210535C, I3LDA8, A0A0B8RZB2, F1S0K1, F1SKP5, Q7YSF4, B3VCE8, F1RLM3, F1RRY2, B1PEY3, UPI0001E87616, F1S0S2, Q9TTJ1, UPI00025DF12B, Q20CL7, I3LSP4, O62756, A0A0B8RVS4, F1S2G7, F1RRA0, F1STJ9, F1SCQ1, Q95JG9, A0A0B8RZB6, UPI00025DF2DA, X2KPB3, F1RY67, Q684M7, A5GFU3, F1SU85, A5GFU2, A0A0…
4	GO:0035637	multicellular organismal signaling	Biological Process	4	F1RW75, I3LGZ7, I3LMX7, UPI00025DFC4B
4	GO:1900181	negative regulation of protein localization to nucleus	Biological Process	5	A0A0B8RSK4, UPI00017F0280, A0A0B8RVF7, F1RHR8, B2ZRE4
4	GO:0071827	plasma lipoprotein particle organization	Biological Process	2	C4MXZ1, C4MRC5
4	GO:0022900	electron transport chain	Biological Process	23	A0A077ERI3, B9ZUV0, Q9G1G3, M4M7D4, A0A076J9Y9, A9LFQ5, Q69GF7, P50667, B6EDQ0, A0A076E9V3, F1RGP1, A9LG09, A9LGF2, Q1HBI1, Q1HB16, E3T1V8, B5KN75, V5KX18, A0A077ES84, B6EDE6, Q69G32, Q2NNN0, B5KN62
4	GO:0051128	regulation of cellular component organization	Biological Process	130	F1S018, F1S535, F1S7X1, I3LFM6, A1YVX4, I3LR44, F1SCX7, Q0PMX7, I3LH91, I3LDA8, F1SU28, F1SDB3, F1S0K1, F1S0K2, F1RS20, I3LK71, F1RRY2, F1RQ61, F1RL46, F1S0S2, F1RJ87, UPI00025DF12B, Q20CL7, I3LSP4, F1RVA0, F1RZQ6, A0A0B8RVS4, F1RRA0, F1SCQ1, F1STJ9, A0A0B8RZB6, F1RW75, Q6QRN9, A0A0B8S070, I3LG07, F1RHR8, UPI00025DF33E, UPI00025DED82, F1RFW5, UPI00017F0280, B8YBE0, S4VFE3, UPI0001C96DD9, Q71LE2, …
4	GO:0007131	reciprocal meiotic recombination	Biological Process	2	F1S2R6, F1STJ9
4	GO:1901615	organic hydroxy compound metabolic process	Biological Process	10	F1SDV6, Q9MZG4, F1SBL0, UPI00017F0280, B2ZF47, Q6PQZ2, K7GNS9, Q2XQV4, F1S0S2, B2ZRE4
4	GO:0046013	regulation of T cell homeostatic proliferation	Biological Process	1	F1SGS5
4	GO:0044260	cellular macromolecule metabolic process	Biological Process	312	UPI00028F4918, I3LGW9, F1RG19, F2Z5K9, UPI0002105232, A7RDK7, F1RSZ1, Q19LF1, Q19LF0, UPI000210535C, I3LDA8, F1RLM4, UPI0000D4DE74, F1RX42, F1SQ34, F1RLM3, B3VCE8, F1RRY2, F1S0S2, F1S1U3, Q9TTJ1, F2Z5L6, F2Z5L5, F1RJ87, UPI00017EFA0A, F2Z5L2, I3LSP4, O62756, F1RVA0, A0A0B8RVS4, F1RPE5, F1S2G7, I3LRN0, F1STJ9, F1S1E1, A8YQT9, F1RY67, Q684M7, F1RTZ9, F1SU85, Q6QRN9, A5GFU3, A0A0B8S070, A5GFU2, F1RF…
4	GO:0010887	negative regulation of cholesterol storage	Biological Process	1	Q9MZG4
4	GO:0045646	regulation of erythrocyte differentiation	Biological Process	5	F1SKP5, F1RGJ3, UPI00028F43BE, F1S0S2, F1SGS5
4	GO:0006413	translational initiation	Biological Process	46	A0A0B8RSA9, A1XQU3, P53027, I3LJ87, F1RG19, I3LSD3, A0A0M3KL53, Q6LEP1, F1SJQ6, UPI0002105232, UPI00025DF0B1, F1RQ91, F2Z5Q6, F1S8J8, Q95L19, F2Z546, F2Z567, A0A0B8S018, Q2YGT9, UPI00005A29E0, A0A0B8S017, A0A0B8RT95, F1RLM4, A6M928, UPI00022CDA9D, F1SJJ5, I3LIZ8, UPI0000D4DE74, UPI00025DF227, Q29195, F1RRY2, F2Z5F5, Q29198, F1SI10, UPI0001C95CE0, A6M929, A0SNV0, UPI0001C96971, F1SNY2, I3LS10, UPI…
4	GO:0070192	chromosome organization involved in meiotic cell cycle	Biological Process	2	F1S2R6, F1STJ9
4	GO:0022409	positive regulation of cell-cell adhesion	Biological Process	3	A0A0B8RSK4, F1RHR8, F1S407
4	GO:0060008	Sertoli cell differentiation	Biological Process	4	F1RFW5, I3L992, UPI00025DEDCD, UPI00025DF33E
4	GO:0050673	epithelial cell proliferation	Biological Process	15	Q9MZG4, F1RRY2, F1RHR8, UPI00025DF0B1, F1SBL4, A0A0B8RSK4, UPI00017F0280, A0A0B8RVS4, F1SCQ1, C3RZ94, F1RLH9, C3RZ93, B2ZRE4, I3LUP6, F1SU28
4	GO:0007548	sex differentiation	Biological Process	13	K9IWF3, UPI00025DEDCD, UPI00025DF33E, UPI00025DF6F1, F1SIW2, F1RFW5, F1RVA0, I3L992, Q29569, A0A0B8RVS4, Q71LE2, C3RZ94, C3RZ93
4	GO:0043254	regulation of protein complex assembly	Biological Process	16	C4MXZ1, F1SK12, F1RHR8, F1SSA6, UPI00025E01B5, UPI00028F4507, F1S4D4, A0A0B8RSK4, UPI00025DED37, UPI0001C96DD9, I3LH91, I3LDA8, C4MRC5, F1S9Q1, F1SA70, F1S9Q3
4	GO:0044766	multi-organism transport	Biological Process	1	K7GMB2
4	GO:0055114	oxidation-reduction process	Biological Process	59	I3LJ48, Q1HBI1, A1YVX4, Q1HB16, M3V817, B5KN75, A0SNU7, B6EDE6, B9ZUV0, F1SLR8, A9LFQ5, Q69GF7, P50667, B6EDQ0, A0A076E9V3, Q20CL7, A0A0B8RVS4, UPI00028F4454, A0A0B8RSY9, Q95JG9, Q71UN0, V5KX18, A0A077ES84, F1RY67, B5KN62, Q9MZG4, A5GFU3, A5GFU2, I3LG07, G3CKJ2, F1RHR8, F1RGP1, A9LGF2, UPI00025DF6F1, UPI00025E0704, B2ZF47, I3LEI8, A5GFU0, A0A0B8RVZ5, Q69G32, K7GNM7, A0A077ERI3, Q9G1G3, M4M7D4, A0…
4	GO:0030901	midbrain development	Biological Process	6	A0A0B8RZF7, F1S4T0, F1RGJ3, UPI00025E1077, A0A0B8RT53, F1S0Q0
4	GO:0098609	cell-cell adhesion	Biological Process	58	A0A0B8RSA9, I3LB03, A1XQU3, D3Y271, I3LJ87, F1RPL2, F1S535, F2Z5K9, F1SJQ6, UPI0002105232, F1SGS5, F1S3L9, A0A0B8RW12, F1SU28, UPI00025E1077, F1SJN2, Q9TTJ1, F1SAH0, I3LSP4, O62756, F1RVA0, F1RRA0, F1STJ9, A0A0B8RSY9, F2Z576, Q684M7, F1RW75, Q9MZG4, F1S4T0, A5GFU3, A5GFU2, K9IVG5, F1RHR8, Q5DKW9, F1S4D4, UPI00017F0280, UPI00025DED37, A0A0B8RT53, A5GFU0, Q71LE2, A0A0B8S078, A5GFT8, I3LIZ8, K9IWF3,…
4	GO:0022411	cellular component disassembly	Biological Process	41	F1RG19, A0A0B8RZC2, A0A0M3KL53, B2DCZ8, I3LDM6, UPI00017F0280, B8YBE0, UPI00025DED37, F2Z587, F1SA70, A0A0B8S078, A0A0B8RZF7, F1RLM4, UPI00022CDA9D, F1S0K1, F1S0K2, F1SK12, UPI00025DEB11, I3LNT6, F1S0Q0, F1SSA6, Q29579, UPI00025E01B5, F1RJ87, UPI00017EFA0A, UPI0001C95CE0, UPI00028F4507, F2Z5L2, I3LSP4, I3L9Y2, I3LS10, F1RRA0, F1SSN7, UPI0001C95449, F1S8S9, F1SQR9, F1S9Q1, B2ZRE4, F1RTQ6, F1S9Q3, …
4	GO:0040018	positive regulation of multicellular organism growth	Biological Process	1	UPI00028F4918
4	GO:0048639	positive regulation of developmental growth	Biological Process	10	F1SJJ5, UPI00028F4918, A0SNV0, Q9MZG4, A0A0B8RSK4, F1RZQ6, F1SK12, F1RHR8, F1RRA6, A0A0B8RT95
4	GO:0002279	mast cell activation involved in immune response	Biological Process	2	UPI0001C967E9, F1S407
4	GO:0055017	cardiac muscle tissue growth	Biological Process	4	A0A0B8RSK4, F1RZQ6, F1RHR8, F1RRA6
4	GO:1903530	regulation of secretion by cell	Biological Process	42	Q9MZG4, D3Y271, F1SJQ8, Q6QRN9, A5GFU3, C4MXZ1, A5GFU2, Q6PQZ2, UPI0001C967E9, B2LVA5, UPI00025DF33E, C5HYI0, F1RRA6, Q29368, Q5DKW9, F1S4D4, F1RFW5, B5M447, A9XXE0, F1SA57, A5GFU0, Q0PMX7, F2Z565, C4MRC5, F1SV03, A0A0B8RVZ5, UPI00025DEFE9, F1SU78, F1RFI9, F1SHN7, UPI00025DEFEA, F1SJN2, F1S7B4, A5GFT9, I3LJJ6, I3LRX8, F1RZQ6, F1S2G7, Q95JG9, F1S2E2, F1S407, F1RY67
4	GO:0001503	ossification	Biological Process	27	F1RPL1, A5GFU3, A5GFU2, K9IVG8, F1RGP1, F1SUG7, F1S8L9, UPI00017F0280, I3LQW9, A5GFU0, Q71LE2, UPI000210535C, F2Z587, Q0QEM6, F1SLA0, I3LCL1, UPI0001C954A1, UPI0001C97E23, I3LK71, K9IWF3, Q29579, A5GFT9, F1RVA0, Q29569, I3LRX8, UPI00025DF2DA, B2ZRE4
4	GO:0030323	respiratory tube development	Biological Process	3	Q19LF1, F1RFN3, Q19LF0
4	GO:0009566	fertilization	Biological Process	20	I3L5I7, F1RLM3, K9IWF3, UPI0001C959F7, UPI00025DEDCD, K9IWE3, I3LPU1, F1RMW4, P34930, F1RVA0, Q6S4N2, Q29569, I3L992, A0A0B8RVS4, A5A8V7, Q71LE2, C3RZ94, UPI00025DE753, C3RZ93, A5A8V6
4	GO:0051282	regulation of sequestering of calcium ion	Biological Process	3	F1S4D4, F1SDV6, F1RWK0
4	GO:0060042	retina morphogenesis in camera-type eye	Biological Process	1	F1SC79
4	GO:0061684	chaperone-mediated autophagy	Biological Process	4	B9W5V0, F1S9Q1, F1SA70, F1S9Q3
4	GO:0021680	cerebellar Purkinje cell layer development	Biological Process	5	F1RGJ3, UPI00025DED37, F1S098, F1SSA6, UPI00025E01B5
4	GO:0021603	cranial nerve formation	Biological Process	1	F1RIV2
4	GO:0002309	T cell proliferation involved in immune response	Biological Process	2	F2Z5Q6, Q29198
4	GO:0022613	ribonucleoprotein complex biogenesis	Biological Process	49	A0A0B8RSA9, A1XQU3, I3LJ87, F1RG19, A0A0M3KL53, UPI0002105232, F1SJQ6, F1RQ91, F1SUG7, F2Z567, A0A0B8S018, UPI00005A29E0, A0A0B8S017, F2Z565, F1RLM4, F1SJJ5, UPI0000D4DE74, Q29195, F1RRY2, Q29198, UPI0001C96971, F1RZQ6, F1RPE5, F1S1E1, A8YQT9, I3LUP6, P53027, I3LSD3, Q6QRN9, Q6LEP1, F1RRA6, UPI00025DF0B1, Q29368, F2Z5Q6, Q95L19, F2Z546, Q2YGT9, A0A0B8RT95, I3LIZ8, UPI00022CDA9D, UPI00025DF227, F2…
4	GO:0061029	eyelid development in camera-type eye	Biological Process	3	F1S4T0, UPI00025E1077, A0A0B8RT53
4	GO:0071697	ectodermal placode morphogenesis	Biological Process	6	A5GFT8, I3LRX8, A5GFU3, A5GFU2, A5GFU0, A5GFT9
4	GO:0009968	negative regulation of signal transduction	Biological Process	51	F1RGJ3, I3LFM6, UPI0001C967E9, F1SGS5, B2DCZ8, I3LPU1, A9XXE0, A0A0B8RW12, Q19LF1, Q0PMX7, F1RLH9, Q19LF0, F2Z565, UPI000210535C, F1SV03, F1RX85, I3LCL1, F1RX42, F1SHN7, F1RLM3, F1SAH0, I3LL55, F1RZQ6, A0A0B8RZB6, UPI00025DF2DA, A0A0B8RVW2, I3L5I7, A0A0B8RSC7, Q6QRN9, A0A0B8S070, F1SHK0, K9IWE3, F1RXA7, F1RRA6, Q29368, F1SNX0, UPI00017F0280, B8YBE0, F1SC53, I3LRC3, UPI0001C97E23, P34930, Q04967, …
4	GO:0051172	negative regulation of nitrogen compound metabolic process	Biological Process	84	F1RN38, UPI00028F4918, F1RPL1, F1RPL2, K7GSL6, F2Z5K9, I3LLU7, F1RM10, I3LFM6, F1SGS5, A1YVX4, F1S8J8, M3V817, I3LQW9, Q19LF1, K7GNS9, Q19LF0, F1SV03, F1SA70, F1SU28, A0A0B8RZF7, F1RX42, UPI0001C954A1, F1SLR8, I3LK71, F1RRY2, B1PEY3, UPI0001E87616, F1S0S2, F2Z5L6, F2Z5L5, UPI00017EFA0A, Q20CL7, F2Z5L2, F1RVA0, A7LCX1, A0A0B8RVS4, F2Z5P1, F1STJ9, F1SCQ1, A0A0B8RSY9, F2Z576, Q71UN0, A0A0B8RZB6, I3L…
4	GO:0007585	respiratory gaseous exchange	Biological Process	7	I3LCL1, F1RIV2, F1RVE5, UPI0001C97E23, I3LG07, UPI000210535C, UPI00025DF2DA
4	GO:0043270	positive regulation of ion transport	Biological Process	17	D3Y271, C4MXZ1, A5GFU3, A5GFU2, Q6PQZ2, F1SJN2, F1RRA6, Q5DKW9, A5GFT9, F1SDV6, F1RZQ6, I3LRX8, A5GFU0, F1RWK0, C4MRC5, F1SA70, F1S9Q3
4	GO:0016358	dendrite development	Biological Process	17	F1S7X1, F1SHN7, UPI00028F446E, C4MXZ1, F1SK12, F1SHK0, UPI00028F47AA, F1RL46, F1RHR8, F1SIW2, I3LJJ6, A0A0B8RSK4, A9XXE0, Q0PMX7, UPI00028F46C7, I3LDA8, C4MRC5
4	GO:0007162	negative regulation of cell adhesion	Biological Process	8	F1SIW2, Q9MZG4, UPI00017F0280, A0A0B8RW12, B2ZRE4, F1SAH0, Q0QEM6, F1SLA0
4	GO:0070988	demethylation	Biological Process	12	UPI00028F4918, UPI00028F478D, I3LG07, A1YVX4, UPI00025DF6F1, F1RUI7, Q20CL7, A0A0B8RVS4, M3V817, C3RZ94, C3RZ93, K7GNM7
4	GO:0060384	innervation	Biological Process	1	F1SIW2
4	GO:0043502	regulation of muscle adaptation	Biological Process	9	A0A0B8RSK4, F1RZQ6, Q7YSF4, B3VCE8, F1S4X7, F1RHR8, I3LB76, F1RRA6, B3VFA9
4	GO:0051090	regulation of sequence-specific DNA binding transcription factor activity	Biological Process	19	I3LCL1, UPI0001C97E23, A0A0B8S070, F1RRY2, F1S0S2, UPI00025DF0B1, B2DCZ8, P34930, Q04967, Q6S4N2, B8YBE0, A5A8V7, K7GNS9, F1S2E2, UPI000210535C, I3LUP6, UPI00025DF2DA, I3LS09, A5A8V6
4	GO:0035264	multicellular organism growth	Biological Process	21	A0A0B8RZF7, UPI00028F4918, F1S4T0, UPI00025E1077, A5GFU3, A5GFU2, K9IWF3, I3LG07, F1RHR8, F1S0Q0, A5GFT9, F1RVA0, Q29569, A0A0B8RSK4, I3LRX8, A5GFU0, A0A0B8RT53, Q71LE2, K9IVT3, UPI00028F46C7, F1RFD8
4	GO:0007050	cell cycle arrest	Biological Process	11	F1RN38, A0A0B8RZF7, A0A0B8RSK4, F1SCX7, F1RRY2, F1RHR8, F1S0Q0, I3LUP6, UPI00025DED82, UPI00025DF0B1, F1RGP1
4	GO:0006935	chemotaxis	Biological Process	14	F1RX85, F1S4T0, UPI00025E1077, UPI00025DF33E, F1SSA6, UPI00025E01B5, F1SIW2, F1RFW5, UPI00017F0280, UPI00025DED37, A0A0B8RT53, F1S8S9, B2ZRE4, I3LS09
4	GO:0003407	neural retina development	Biological Process	1	F1SC79
4	GO:0032878	regulation of establishment or maintenance of cell polarity	Biological Process	1	F1SCX7
4	GO:0003206	cardiac chamber morphogenesis	Biological Process	12	F1RW75, F1S4T0, UPI00025E1077, Q7YSF4, B3VCE8, F1S4X7, K9IWE3, B3VFA9, F1S3C1, A0A0B8RT53, I3LB76, A0A0B8RZB6
4	GO:0060112	generation of ovulation cycle rhythm	Biological Process	2	B5M447, B2LVA5
4	GO:0007632	visual behavior	Biological Process	3	A0A0B8RSK4, F1S2G7, F1RHR8
4	GO:0019884	antigen processing and presentation of exogenous antigen	Biological Process	6	A0A0B8RSC7, C4MXZ1, F1RXA7, O14576, C4MRC5, I3LL55
4	GO:0002696	positive regulation of leukocyte activation	Biological Process	11	D2K7D7, D2K7D6, F1S8Q0, D2K7D8, A0A0B8RSK4, F1S3C1, UPI00025DEA5F, F1RHR8, A0A0B8RZB6, F1RI00, F1S407
4	GO:0008340	determination of adult lifespan	Biological Process	3	A9XXE0, F1SHN7, Q0PMX7
4	GO:0043487	regulation of RNA stability	Biological Process	16	A0A0B8RSC7, I3LK71, F1RXA7, F1RHR8, I3LL55, P34930, F1S8L9, Q6S4N2, F1S8J8, A0A0B8RSK4, F1S9S9, F1S9Q1, F1SA70, A5A8V6, F1S9Q3, F1S9S5
4	GO:0072089	stem cell proliferation	Biological Process	7	UPI00017F0280, A9XXE0, F1SHN7, Q0PMX7, F1S9S9, B2ZRE4, F1S9S5
4	GO:0051283	negative regulation of sequestering of calcium ion	Biological Process	3	F1S4D4, F1SDV6, F1RWK0
4	GO:0060061	Spemann organizer formation	Biological Process	2	B8YBE0, B2DCZ8
4	GO:2000346	negative regulation of hepatocyte proliferation	Biological Process	1	F1SU28
4	GO:0006139	nucleobase-containing compound metabolic process	Biological Process	249	UPI00028F4918, F2Z5K9, UPI0002105232, F1RSZ1, F1SC79, Q19LF1, UPI000210535C, Q19LF0, B6EDE6, Q0QEM6, B9ZUV0, F1RX42, UPI0000D4DE74, F1SQ34, F1RLM3, B3VCE8, F1RRY2, F1S1U3, F1S0S2, F2Z5L6, F2Z5L5, UPI00017EFA0A, F2Z5L2, F1RVA0, A0A0B8RVS4, F1RPE5, I3LRN0, F1S2G7, F1STJ9, F1S1E1, A8YQT9, F1RTZ9, A5GFU3, A0A0B8S070, A5GFU2, F1S4X7, F1RFN3, G3CKJ2, F1RHR8, F1RGP1, K9IVG8, Q95L19, UPI00017F0280, F1SC5…
4	GO:1903524	positive regulation of blood circulation	Biological Process	2	A0A0B8RZF7, Q9MZG4
4	GO:0050804	modulation of synaptic transmission	Biological Process	14	UPI00025E1077, F1SHN7, C4MXZ1, F1SHK0, B2LVA5, F1RRA8, I3LJJ6, F1S4D4, F1SNX0, B5M447, A9XXE0, Q0PMX7, F1RWK0, C4MRC5
4	GO:0019080	viral gene expression	Biological Process	35	A0A0B8RSA9, A1XQU3, P53027, I3LJ87, I3LSD3, Q6LEP1, F1SJQ6, UPI0002105232, F1RQ91, F2Z5Q6, Q95L19, F2Z546, F2Z567, A0A0B8S018, F1SA77, I3LRQ2, Q2YGT9, UPI00005A29E0, A0A0B8S017, A0A0B8RT95, F1SJJ5, I3LIZ8, UPI0000D4DE74, UPI00025DF227, Q29195, I3LQZ8, F2Z5F5, Q29198, F1SI10, A0SNV0, UPI0001C96971, F1SNY2, UPI00002101A6, A0A0B8RW01, A8YQT9
4	GO:0010828	positive regulation of glucose transport	Biological Process	2	F1RFW5, UPI00025DF33E
4	GO:0044246	regulation of multicellular organismal metabolic process	Biological Process	2	Q9MZG4, F1RL11
4	GO:0097186	amelogenesis	Biological Process	1	Q9MZG4
4	GO:0090288	negative regulation of cellular response to growth factor stimulus	Biological Process	4	F1RX85, F1RGJ3, I3LPL7, A0A0B8RVW2
4	GO:1901030	positive regulation of mitochondrial outer membrane permeabilization involved in apoptotic signaling pathway	Biological Process	2	F1RN38, UPI00025DED82
4	GO:0001763	morphogenesis of a branching structure	Biological Process	13	I3LCL1, UPI0001C97E23, F1SHN7, F1SIW2, UPI00017F0280, A0A0B8RVS4, A9XXE0, Q0PMX7, C3RZ94, UPI000210535C, C3RZ93, B2ZRE4, UPI00025DF2DA
4	GO:0030195	negative regulation of blood coagulation	Biological Process	1	I3LNT6
4	GO:0001893	maternal placenta development	Biological Process	7	Q9MZG4, I3L5I7, B5M447, F1RLM3, B2LVA5, K9IWE3, I3LPU1
4	GO:0006959	humoral immune response	Biological Process	13	F2Z580, K7GSL6, Q29574, UPI0001E87616, I3LNT6, UPI00025E078C, UPI00025E05F7, UPI00025E06BD, G9M4N0, UPI0001C95449, F2Z581, F2Z584, F1RTQ6
4	GO:0043476	pigment accumulation	Biological Process	2	UPI0001C98538, UPI00022CDD7E
4	GO:0002118	aggressive behavior	Biological Process	1	F1RMW4
4	GO:0051298	centrosome duplication	Biological Process	4	F1RRY2, I3LUP6, UPI00025DF0B1, F1RRA8
4	GO:0007164	establishment of tissue polarity	Biological Process	3	A0A0B8RSC7, F1RXA7, I3LL55
4	GO:0051354	negative regulation of oxidoreductase activity	Biological Process	5	A9XXE0, F1SHN7, Q0PMX7, K7GNS9, F1S0S2
4	GO:0008219	cell death	Biological Process	101	UPI00028F4918, K9IVQ8, F1RGJ3, I3LFM6, UPI0001C972DC, J7FJH8, Q0PMX7, A0SNU7, UPI000210535C, F1SU28, F1RLM4, F1RX42, F1SLR8, F1RRY2, F1RM64, UPI0001E87616, F1RL46, Q9TTJ1, UPI00025DF12B, O62756, F1RZQ6, F1S2G7, F1SCQ1, F1STJ9, UPI00025DF2DA, Q684M7, F1RP15, Q6QRN9, A0A0B8S070, G3CKJ2, F1RHR8, UPI00025DED82, F1RGP1, Q0GFA3, A0ZVR0, F2Z5Q6, UPI00025E0704, UPI00017F0280, G9M4N0, B8YBE0, B2ZF47, I3LS…
4	GO:0048731	system development	Biological Process	210	UPI00028F4918, F1S018, F1SC79, F1SCX7, Q19LF1, I3LH91, UPI000210535C, Q19LF0, I3LDA8, Q0QEM6, B3VCE8, F1RLM3, F1RQ61, UPI00025DEDCD, F1S0S2, F1S1U3, Q9TTJ1, I3LSP4, F1RVA0, O62756, A0A0B8RVS4, F1STJ9, Q684M7, F1RP15, A5GFU3, F1S4X7, A5GFU2, F1RFN3, F1RHR8, F1RXA7, UPI00017F0280, A5GFU0, Q71LE2, I3LF71, F2Z587, I3LS09, A0A0B8S078, A5GFT8, A6M928, UPI00022CDD7E, F1S0Q0, A5GFT9, A6M929, F1RIV2, K7GS…
4	GO:0042391	regulation of membrane potential	Biological Process	10	F1RW75, UPI00025E0704, A9XXE0, F1SHN7, I3LGZ7, F1SGJ6, F1SHK0, Q0PMX7, Q6PQZ2, I3LMX7
4	GO:0050803	regulation of synapse structure or activity	Biological Process	5	F1SNX0, UPI00028F446E, F1RQ61, UPI00028F47AA, UPI00028F46C7
4	GO:0071211	protein targeting to vacuole involved in autophagy	Biological Process	3	F1S9Q1, F1SA70, F1S9Q3
4	GO:0044712	single-organism catabolic process	Biological Process	29	F1SSW8, Q9MZG4, I3LGW9, I3LAK1, I3LJ48, G3CKJ2, F1RHR8, F1S4D4, F1SDV6, F1SBL0, B2ZF47, A0A0B8RT97, A0SNU7, A0A0B8RVZ5, A0A0B8RZF7, F1SLR8, B8XSK3, F1S0Q0, I3LCJ3, I3LUR5, A0A0B8RSK4, UPI00028F4454, F1S2G7, K7GSR6, A0A0B8RSY9, Q2XQV4, Q71UN0, Q95JG9, F1RY67
4	GO:0009895	negative regulation of catabolic process	Biological Process	1	Q9MZG4
4	GO:0032369	negative regulation of lipid transport	Biological Process	2	F1S5I9, K7GNS9
4	GO:0042269	regulation of natural killer cell mediated cytotoxicity	Biological Process	1	F1S407
4	GO:1901360	organic cyclic compound metabolic process	Biological Process	255	UPI00028F4918, F2Z5K9, UPI0002105232, F1RSZ1, F1SC79, Q19LF1, UPI000210535C, Q19LF0, B6EDE6, Q0QEM6, B9ZUV0, F1RX42, UPI0000D4DE74, F1SQ34, F1RLM3, B3VCE8, F1RRY2, F1S0S2, F1S1U3, F2Z5L6, F2Z5L5, UPI00017EFA0A, F2Z5L2, F1RVA0, A0A0B8RVS4, F1RPE5, F1S2G7, I3LRN0, F1STJ9, F1S1E1, A8YQT9, F1RTZ9, A5GFU3, A0A0B8S070, A5GFU2, F1S4X7, F1RFN3, G3CKJ2, F1RHR8, F1RGP1, K9IVG8, Q95L19, UPI00017F0280, F1SC5…
4	GO:1902117	positive regulation of organelle assembly	Biological Process	2	I3LH91, F1RRA8
4	GO:0070426	positive regulation of nucleotide-binding oligomerization domain containing signaling pathway	Biological Process	6	Q04967, Q6S4N2, A0A0B8S070, A5A8V7, A5A8V6, P34930
4	GO:0006928	movement of cell or subcellular component	Biological Process	76	D3Y271, F1S535, F1S7X1, F1RGJ3, F1SJQ8, UPI0001C967E9, I3LPU1, F1SDV6, I3LTM2, F1S3L9, A9XXE0, F1SCX7, Q0PMX7, F1RLH9, F1SPE3, I3LH91, I3LDA8, Q0QEM6, F1SLA0, F1SRR5, A0A0B8RZB2, F1S0K1, F1RX85, UPI00025E1077, F1SHN7, Q7YSF4, B3VCE8, F1RLM3, F1RN41, F1SJN2, Q9TTJ1, UPI00025DF12B, I3LJJ6, O62756, F1SCQ1, UPI0001C95449, F1S8S9, A0A0B8RZB6, F1RTQ6, A0A0B8RVW2, Q684M7, UPI00025DF539, F1RW75, Q9MZG4, …
4	GO:0001662	behavioral fear response	Biological Process	3	I3LJJ6, F1S2G7, F1SHK0
4	GO:0006520	cellular amino acid metabolic process	Biological Process	26	K7GRD1, A0A0B8RSC7, I3LJ48, F1RXA7, F1RHR8, I3LT80, F1RRA8, F1S4D4, UPI00025E0704, B2ZF47, I3LEI8, F1RVJ6, UPI00025E0964, I3LS09, A0A0B8RZF7, F1SDB3, F1S0Q0, F1RL46, I3LL55, UPI00028F4507, UPI00025DF12B, I3LJJ6, A0A0B8RSK4, A0A0B8RSY9, F1SDY2, Q2XQV4
4	GO:0042594	response to starvation	Biological Process	14	K7GRD1, F1SDB3, F1RGJ3, F1SHN7, B8XSK3, F1RGP1, UPI00028F4507, A9XXE0, UPI00028F4454, F1SSN7, Q0PMX7, F1S9Q1, F1SA70, F1S9Q3
4	GO:0001505	regulation of neurotransmitter levels	Biological Process	6	A9XXE0, F1SHN7, Q0PMX7, F1S9Q1, F1SA70, F1S9Q3
4	GO:1904018	positive regulation of vasculature development	Biological Process	4	F1SDV6, O62756, F1SCQ1, Q9TTJ1
4	GO:0051450	myoblast proliferation	Biological Process	1	Q9MZG4
4	GO:0008104	protein localization	Biological Process	149	F1S7X1, F1RGJ3, A0A0B8RZC2, Q6PQZ2, UPI0002105232, A7RDK7, F1SCX7, Q0PMX7, UPI00005A29E0, I3LDA8, F1SU28, F1RFI9, UPI0000D4DE74, F1RP44, A0A0B8RVJ7, F1RRY2, UPI0001E87616, UPI00025DEDCD, F1RZQ6, F1RPE5, F1S2G7, F1S8S9, Q95JG9, A0A0B8RZB6, A8YQT9, F1RY67, P53027, F1RW75, Q6QRN9, A5GFU3, F1RVV1, A5GFU2, I3LG07, UPI00025DF33E, C5HYI0, F1RHR8, UPI00025DED82, F1RFW5, F2Z5Q6, Q95L19, UPI00017F0280, B8Y…
4	GO:0002697	regulation of immune effector process	Biological Process	23	K7GMB2, F1RPL2, C4MXZ1, F2Z5K9, UPI0001C967E9, K9J6I9, B2DCZ8, UPI0001C972DC, Q0GFA3, J7FJH8, I3LDM6, F1S4D4, K7GNR1, A7LCX1, B8YBE0, F1S3C1, I6YMD1, F2Z576, F1S9Q1, C4MRC5, A0A0B8RZB6, F1S407, F1S9Q3
4	GO:0061635	regulation of protein complex stability	Biological Process	4	F1SSN7, F1S9Q1, F1SA70, F1S9Q3
4	GO:0002249	lymphocyte anergy	Biological Process	2	A0A0B8RW12, F1SAH0
4	GO:0002643	regulation of tolerance induction	Biological Process	2	A0A0B8RW12, F1SAH0
4	GO:0035640	exploration behavior	Biological Process	5	F1S4D4, A9XXE0, F1SHN7, Q0PMX7, F1RWK0
4	GO:0060136	embryonic process involved in female pregnancy	Biological Process	1	UPI00028F4918
4	GO:0021681	cerebellar granular layer development	Biological Process	1	UPI00028F4507
4	GO:0090068	positive regulation of cell cycle process	Biological Process	14	F1RN38, I3LCL1, UPI0001C97E23, F1RRY2, F1RL46, UPI00025DF0B1, UPI00025DED82, F1RGP1, F1RRA8, F1S4D4, F1SCX7, UPI000210535C, UPI00025DF2DA, I3LUP6
4	GO:0050778	positive regulation of immune response	Biological Process	47	A0A0B8RSC7, A0A0B8S070, F1RL11, UPI0001C967E9, F1RXA7, A7RDK7, B2DCZ8, Q0GFA3, D0V2A3, A0ZVR0, F1S4D4, F1SDV6, B8YBE0, A5JVA0, A0A0B8RW12, A8I492, K7GNS9, A4LAL4, A9YTY0, I3LS09, F1S8Q0, B3XXC1, S5REL2, I3LNT6, F1S0S2, F1SAH0, I3LL55, P34930, Q04967, B6EUP4, Q6S4N2, A7LCX1, F1S3C1, A3RLM8, K7GN78, A5A8V7, B1B1N8, F1APT8, F1APT9, H9NID7, A1XC21, F1S9Q1, A0A0B8RZB6, X2KPB3, A5A8V6, F1S407, F1S9Q3
4	GO:0034763	negative regulation of transmembrane transport	Biological Process	5	A0A0B8RSK4, F1S2E3, F1RHR8, UPI00025E0C4F, F1SV03
4	GO:0098902	regulation of membrane depolarization during action potential	Biological Process	1	F1SGJ6
4	GO:0042640	anagen	Biological Process	3	Q9MZG4, Q3BDI7, I3LA65
4	GO:0050776	regulation of immune response	Biological Process	60	UPI0001C967E9, A7RDK7, B2DCZ8, F1SDV6, F1S3L9, A5JVA0, A0A0B8RW12, K7GNS9, F2Z565, UPI00025E1077, S5REL2, F1S0S2, Q9TTJ1, F1SAH0, I3LL55, O62756, A7LCX1, F1RZQ6, A3RLM8, B1B1N8, F1APT8, F1APT9, A1XC21, F1S9Q1, A0A0B8RZB6, X2KPB3, F1S9Q3, Q684M7, UPI00025DF539, A0A0B8RSC7, F1S4T0, Q6QRN9, A0A0B8S070, F1RL11, F1RXA7, Q29368, Q0GFA3, D0V2A3, A0ZVR0, F1S4D4, B8YBE0, A8I492, A0A0B8RT53, A4LAL4, A9YTY0…
4	GO:0002260	lymphocyte homeostasis	Biological Process	7	F1S4D4, F2Z5Q6, F1S4T0, UPI00025E1077, A0A0B8RT53, Q29198, F1SGS5
4	GO:0043446	cellular alkane metabolic process	Biological Process	1	UPI00025E0964
4	GO:0060041	retina development in camera-type eye	Biological Process	5	F1SC79, UPI00025DED37, F1SSA6, UPI00025E01B5, I3LMX7
4	GO:0007611	learning or memory	Biological Process	6	I3LJJ6, A0A0B8RSK4, F1S2G7, F1RWK0, F1SHK0, F1RHR8
4	GO:0031577	spindle checkpoint	Biological Process	1	UPI00028F4918
4	GO:0090230	regulation of centromere complex assembly	Biological Process	4	F1RVA0, Q29569, K9IWF3, Q71LE2
4	GO:0051983	regulation of chromosome segregation	Biological Process	1	F1RL46
4	GO:0007618	mating	Biological Process	2	F1SHK0, F1RMW4
4	GO:0008360	regulation of cell shape	Biological Process	6	F1S554, F1SIW2, UPI00025DED37, F1SSA6, Q2MJV9, UPI00025E01B5
4	GO:0051302	regulation of cell division	Biological Process	4	F1S4D4, F1SCX7, F1RL46, F1RRA8
4	GO:0001912	positive regulation of leukocyte mediated cytotoxicity	Biological Process	3	F1S9Q1, F1S407, F1S9Q3
4	GO:0090130	tissue migration	Biological Process	15	F1RX85, Q9MZG4, F1S0K1, UPI00025DF33E, F1SSA6, UPI00025E01B5, F1SBL4, F1SIW2, F1S4D4, F1SDV6, F1RFW5, UPI00017F0280, UPI00025DED37, F1RLH9, B2ZRE4
4	GO:0006629	lipid metabolic process	Biological Process	37	F1SSW8, Q9MZG4, I3LAK1, C4MXZ1, F1RFN3, I3LJ48, Q6PQZ2, F1RHR8, F1SEM0, UPI00025DEB41, F1S4D4, F1SDV6, F1SBL0, UPI00017F0280, I3L992, B2ZF47, Q19LF1, K7GNS9, Q19LF0, C4MRC5, A0A0B8RVZ5, Q0QEM6, F1SLA0, F1S544, B9W5V0, UPI00025DEDCD, F1S0S2, F1RKU1, I3LUR5, A0A0B8RSK4, F1S2G7, K7GSR6, F1SSN7, Q2XQV4, Q95JG9, B2ZRE4, F1RY67
4	GO:0051048	negative regulation of secretion	Biological Process	12	D3Y271, A5GFU3, A5GFU2, F1SJN2, UPI0001C967E9, Q5DKW9, A5GFT9, I3LJJ6, I3LRX8, F1S2G7, A5GFU0, F1S2E2
4	GO:0006805	xenobiotic metabolic process	Biological Process	2	B2ZF47, Q2XQV4
4	GO:0051781	positive regulation of cell division	Biological Process	3	F1S4D4, F1SCX7, F1RL46
4	GO:0009967	positive regulation of signal transduction	Biological Process	75	F1RN38, A7RDK7, F1SGS5, B2DCZ8, F1SDV6, A9XXE0, F1S3L9, A0A0B8RW12, A5JVA0, Q0PMX7, K7GNS9, UPI000210535C, F1SV03, I3LDA8, F1SU28, I3LCL1, F1SHN7, UPI00025E1077, F1RN41, S5REL2, F1S0S2, Q9TTJ1, F1SAH0, I3LL55, O62756, F1S2G7, A3RLM8, B1B1N8, F1RWK0, F1APT8, F1APT9, A1XC21, UPI00025DF2DA, X2KPB3, Q684M7, Q9MZG4, F1S4T0, A0A0B8RSC7, A5GFU3, A0A0B8S070, A5GFU2, F1RL11, F1SHK0, B2LVA5, F1RHR8, F1RXA7…
4	GO:0045595	regulation of cell differentiation	Biological Process	79	UPI00028F4918, F1RPL1, D3Y271, F1S7X1, F1RGJ3, C4MXZ1, B2DCZ8, F1SGS5, A9XXE0, F1SCX7, Q19LF1, Q0PMX7, K7GNS9, UPI000210535C, Q19LF0, I3LDA8, F1SU28, A0A0B8RZF7, F1SDB3, F1SJJ5, I3LCL1, F1RX85, F1SKP5, UPI0001C954A1, UPI00025E1077, F1SHN7, UPI00028F43BE, F1SJN2, F1S0S2, F1RL46, UPI00025DF12B, I3LJJ6, I3LSP4, I3L9Y2, A7LCX1, F1RZQ6, F1RRA0, UPI00025DF2DA, X2KPB3, A0A0B8RVW2, D2K7D7, K7GRD1, D2K7D6…
4	GO:0010506	regulation of autophagy	Biological Process	31	K7GRD1, I3LGW9, F1SFG4, G3CKJ2, F1RHR8, F1S098, B2DCZ8, I3LDM6, A9XXE0, B8YBE0, UPI00025DED37, Q0PMX7, K7GMK7, A0A0B8S078, A0A0B8RZF7, F1SDB3, F1S0K1, F1S0K2, B9W5V0, F1SHN7, I3LNT6, F1S0Q0, F1SSA6, UPI00025E01B5, UPI00028F4507, I3LSP4, A0A0B8RSK4, I3L9Y2, F1RRA0, F1RW04, F1SSN7
4	GO:0022412	cellular process involved in reproduction in multicellular organism	Biological Process	21	F1S4T0, UPI00025E1077, K9IWF3, Q6PQZ2, UPI00025DEDCD, F1RHR8, Q29198, D9IFC3, F2Z5Q6, F1RVA0, I3L992, A0A0B8RSK4, Q29569, Q71LE2, A0A0B8RT53, UPI0001C95449, F1SDY2, F1S9Q1, F1SA70, F1RTQ6, F1S9Q3
4	GO:0008344	adult locomotory behavior	Biological Process	6	I3LJJ6, I3LCL1, UPI0001C97E23, UPI000210535C, UPI00025DF2DA, F1SUA7
4	GO:0021756	striatum development	Biological Process	3	UPI00028F446E, UPI00028F47AA, UPI00028F46C7
4	GO:0016337	single organismal cell-cell adhesion	Biological Process	32	Q684M7, F1RW75, Q9MZG4, D3Y271, F1S4T0, A5GFU3, A5GFU2, F1RHR8, F1SGS5, Q5DKW9, F1S3L9, A0A0B8RW12, UPI00025DED37, A0A0B8RT53, A5GFU0, F1SU28, A5GFT8, UPI00025E1077, F1SJN2, Q9TTJ1, F1SSA6, F1SAH0, UPI00025E01B5, F1SBL4, A5GFT9, O62756, A0A0B8RSK4, I3LRX8, Q3BDI7, K7GSR6, I3LA65, F1S407
4	GO:0033627	cell adhesion mediated by integrin	Biological Process	3	UPI00017F0280, B2ZRE4, F1SBL4
4	GO:0002377	immunoglobulin production	Biological Process	4	F1S4D4, F1S2R6, F1S3C1, A0A0B8RZB6
4	GO:0072593	reactive oxygen species metabolic process	Biological Process	10	A0A0B8RZB2, A0A0B8RSK4, A9XXE0, F1SHN7, Q9TTK7, Q0PMX7, F1S8S9, F1SPE3, F1RHR8, A8CVN6
4	GO:0009314	response to radiation	Biological Process	20	F1S0K2, I3LGZ7, K7GSL6, UPI0001E87616, F1RHR8, Q29579, UPI00017EFA0A, F1RSZ1, UPI00025DEDEA, F2Z5L2, F1SC79, A0A0B8RSK4, UPI00017F0280, G9M4N0, F1S2G7, F1SDX1, F2Z587, B2ZRE4, UPI00025DFC4B, F1RND0
4	GO:0071166	ribonucleoprotein complex localization	Biological Process	4	Q19QT0, F1RRY2, I3LUP6, UPI00025DF0B1
4	GO:0070341	fat cell proliferation	Biological Process	2	F1RN38, UPI00025DED82
4	GO:0006793	phosphorus metabolic process	Biological Process	153	F1SSW8, UPI00028F4918, F1RGJ3, I3LAK1, I3LJ48, I3LFM6, A7RDK7, F1SC79, Q0PMX7, A0SNU7, I3LDA8, B6EDE6, Q0QEM6, F1SLA0, F1SDB3, B9ZUV0, F1RFI9, F1RX42, F1SLR8, F1RLM3, A9LFQ5, F1RRY2, P50667, F1RL46, Q9TTJ1, UPI00025DF12B, O62756, F1S2G7, F1STJ9, A0A077ES84, A0A0B8RZB6, Q684M7, A5GFU3, A0A0B8S070, F1S4X7, A5GFU2, F1RL11, G3CKJ2, F1RXA7, F1RHR8, A9LGF2, F1SBL0, B5M447, B8YBE0, B2ZF47, A5GFU0, A0A0B…
4	GO:0019915	lipid storage	Biological Process	2	Q9MZG4, K7GNS9
4	GO:0060760	positive regulation of response to cytokine stimulus	Biological Process	10	A0ZVR0, Q04967, Q6S4N2, A0A0B8S070, A5A8V7, F1S0S2, A9YTY0, X2KPB3, A5A8V6, P34930
4	GO:0005975	carbohydrate metabolic process	Biological Process	22	A0A0B8RZF7, Q9MZG4, F1SLR8, B8XSK3, G3CKJ2, F1RHR8, F1S0Q0, I3L883, A0A0B8RSK4, B2ZF47, UPI00028F4454, F1STC1, A0A0B8RSY9, A0A0B8RT97, A0SNU7, Q2XQV4, K7GNS9, Q71UN0, Q95JG9, A0A0B8RVZ5, F1RY67, A2TLM1
4	GO:0030030	cell projection organization	Biological Process	67	UPI0001C973B1, D3Y271, F1S018, F1S535, F1S7X1, C4MXZ1, I3LPU4, UPI00028F47AA, F1S098, I3LTM2, A9XXE0, F1SCX7, Q0PMX7, I3LH91, I3LDA8, F1RND0, A0A0B8RZF7, F1SRR5, F1SDB3, F1SJJ5, F1SHN7, UPI00025E1077, UPI0002107760, F1RQ61, F1SJN2, A0A0B8RTB3, F1RL46, F1S0S2, UPI00025DF12B, I3LJJ6, I3LSP4, I3L9Y2, F1RRA0, K7GRD1, F1S4T0, F1RVV1, F1SHK0, UPI00025DF33E, F1RHR8, I3LCM4, Q5DKW9, F1RFW5, UPI00025DED37…
4	GO:0002700	regulation of production of molecular mediator of immune response	Biological Process	5	F1S4D4, B8YBE0, F1S3C1, A0A0B8RZB6, B2DCZ8
4	GO:2000468	regulation of peroxidase activity	Biological Process	3	A9XXE0, F1SHN7, Q0PMX7
4	GO:0021987	cerebral cortex development	Biological Process	4	F1SIW2, F1SRR5, I3LTM2, A0A0B8RVF7
4	GO:0006575	cellular modified amino acid metabolic process	Biological Process	2	F1SSW8, I3LAK1
4	GO:0031424	keratinization	Biological Process	4	F1RP15, F1SGI7, F1S0K1, I3LDM6
4	GO:0010948	negative regulation of cell cycle process	Biological Process	7	F1RN38, F1STJ9, F1RRY2, I3LUP6, UPI00025DF0B1, UPI00025DED82, F1RRA8
4	GO:1903523	negative regulation of blood circulation	Biological Process	4	A0A0B8RZB2, Q9TTK7, F1SPE3, A8CVN6
4	GO:1903036	positive regulation of response to wounding	Biological Process	1	Q9MZG4
4	GO:0044068	modulation by symbiont of host cellular process	Biological Process	4	F1RZQ6, Q6QRN9, F2Z565, Q29368
4	GO:0045954	positive regulation of natural killer cell mediated cytotoxicity	Biological Process	1	F1S407
4	GO:0006082	organic acid metabolic process	Biological Process	42	F1SSW8, K7GRD1, Q9MZG4, A0A0B8RSC7, I3LAK1, I3LJ48, G3CKJ2, F1RHR8, F1RXA7, I3LT80, F1RRA8, F1S4D4, UPI00025E0704, B2ZF47, I3LEI8, F1RVJ6, A0A0B8RT97, A0SNU7, UPI00025E0964, A0A0B8RVZ5, I3LS09, A0A0B8RZF7, F1SDB3, F1SLR8, B8XSK3, F1S0Q0, F1RL46, F1RKU1, I3LL55, UPI00028F4507, UPI00025DF12B, I3LJJ6, I3LUR5, I3L883, A0A0B8RSK4, UPI00028F4454, A0A0B8RSY9, F1SDY2, Q2XQV4, Q71UN0, Q95JG9, F1RY67
4	GO:0080154	regulation of fertilization	Biological Process	1	UPI0001C959F7
4	GO:0044786	cell cycle DNA replication	Biological Process	1	F1STJ9
4	GO:1901863	positive regulation of muscle tissue development	Biological Process	4	A0A0B8RSK4, F1RZQ6, F1RHR8, F1RRA6
4	GO:0021544	subpallium development	Biological Process	3	UPI00028F446E, UPI00028F47AA, UPI00028F46C7
4	GO:0042127	regulation of cell proliferation	Biological Process	79	F1RN38, UPI00028F4918, F1S7X1, B2DCZ8, F1SGS5, UPI0001C972DC, F1RQ91, J7FJH8, I3LDM6, A9XXE0, F1S3L9, F1SCX7, A0A0B8RW12, Q0PMX7, F1RLH9, F2Z565, UPI000210535C, I3LDA8, F1SU28, A0A0B8RZF7, I3LCL1, F1SKP5, F1SHN7, UPI00025E1077, F1RRY2, UPI00028F43BE, Q9TTJ1, F1SAH0, UPI00017EFA0A, UPI00025DF12B, F2Z5L2, K7GNR1, O62756, A0A0B8RVS4, F1RZQ6, F1SCQ1, I6YMD1, I3LUP6, UPI00025DF2DA, D2K7D7, Q684M7, D2K…
4	GO:0071804	cellular potassium ion transport	Biological Process	3	D3Y271, F1SJN2, Q5DKW9
4	GO:0021692	cerebellar Purkinje cell layer morphogenesis	Biological Process	1	F1S098
4	GO:0042769	DNA damage response, detection of DNA damage	Biological Process	1	F1RSR4
4	GO:0061061	muscle structure development	Biological Process	41	D2K7D7, D2K7D6, F1RW75, Q9MZG4, D2K7D8, F1S7X1, F1RIP8, F1S4X7, I3LG07, F1RHR8, F1RRA6, F1S8L9, F1SA77, I3LRQ2, UPI00025DED37, UPI00025DEA5F, Q71LE2, I3LH91, I3LB76, A0A0B8RZF7, F1SKP5, Q7YSF4, B3VCE8, UPI00028F43BE, K9IWF3, I3LQZ8, F1S0Q0, F1S1U3, F1SSA6, UPI00025E01B5, F1RI00, B3VFA9, F1RIV2, F1RVA0, A0A0B8RSK4, Q29569, F1RZQ6, A0A0B8RW01, F1RWK0, UPI00025E0F6C, UPI0001C98BAA
4	GO:0097529	myeloid leukocyte migration	Biological Process	4	D3Y271, F1S8S9, F1SJN2, Q5DKW9
4	GO:0044765	single-organism transport	Biological Process	132	F1S535, F1S7X1, I3LAK1, Q6PQZ2, A7RDK7, Q0PMX7, B6EDE6, Q0QEM6, F1SLA0, B9ZUV0, F1RFI9, F1RP44, A9LFQ5, A0A0B8RVJ7, F1RRY2, P50667, F1SJN2, UPI0001E87616, F1RZQ6, A0A0B8RVS4, F1S2G7, F1RWK0, Q95JG9, A0A077ES84, F1RY67, F1RP15, A5GFU3, Q6QRN9, A5GFU2, UPI00025DF33E, C5HYI0, F1RHR8, A9LGF2, F1RFW5, B5M447, UPI00017F0280, G9M4N0, B8YBE0, UPI0001C96325, A5GFU0, A5GFT8, UPI00025DEFE9, Q9G1G3, A0A076J9…
4	GO:0042635	positive regulation of hair cycle	Biological Process	1	F1S0K1
4	GO:0048568	embryonic organ development	Biological Process	31	D2K7D7, D2K7D6, UPI00028F4918, I3L5I7, D2K7D8, A5GFU3, F1RVV1, A5GFU2, I3LG07, K9IWE3, B2DCZ8, F1SGS5, F1RRA8, B8YBE0, A5GFU0, UPI00025DEA5F, UPI000210535C, K9IVT3, F1RFD8, I3LCL1, UPI0001C97E23, F1RLM3, F1S0S2, F1RI00, A5GFT9, F1SUA7, F1RIV2, I3LRX8, F1S3C1, UPI00025DF2DA, A0A0B8RZB6
4	GO:0051295	establishment of meiotic spindle localization	Biological Process	3	UPI00025DED37, F1SSA6, UPI00025E01B5
4	GO:0007598	blood coagulation, extrinsic pathway	Biological Process	1	F1RN41
4	GO:0002699	positive regulation of immune effector process	Biological Process	8	B8YBE0, F1S3C1, UPI0001C967E9, F1S9Q1, A0A0B8RZB6, B2DCZ8, F1S407, F1S9Q3
4	GO:0002832	negative regulation of response to biotic stimulus	Biological Process	1	K7GMB2
4	GO:0080135	regulation of cellular response to stress	Biological Process	34	I3LGW9, F1RGJ3, A0A0B8S070, F1SHK0, B2LVA5, F1RHR8, UPI00025DF0B1, B2DCZ8, F1S4D4, UPI00025E0704, UPI00017F0280, B5M447, A9XXE0, B8YBE0, Q0PMX7, F1SA70, F1RX42, F1SHN7, F1RRY2, P34930, Q04967, Q6S4N2, A0A0B8RSK4, F1S3C1, F1S2G7, A5A8V7, I3L8M1, B2ZRE4, I3LUP6, F1S9Q1, A0A0B8RZB6, F1S407, A5A8V6, F1S9Q3
4	GO:0010633	negative regulation of epithelial cell migration	Biological Process	2	F1SIW2, F1RLH9
4	GO:0002562	somatic diversification of immune receptors via germline recombination within a single locus	Biological Process	2	F1S3C1, A0A0B8RZB6
4	GO:1901890	positive regulation of cell junction assembly	Biological Process	2	I3LDA8, F1SU28
4	GO:0002457	T cell antigen processing and presentation	Biological Process	5	F1RUI7, Q20CL7, M3V817, K7GNM7, A1YVX4
4	GO:0035641	locomotory exploration behavior	Biological Process	4	F1S4D4, A9XXE0, F1SHN7, Q0PMX7
4	GO:0044252	negative regulation of multicellular organismal metabolic process	Biological Process	2	Q9MZG4, F1RL11
4	GO:1902435	regulation of male mating behavior	Biological Process	1	F1RMW4
4	GO:0006346	methylation-dependent chromatin silencing	Biological Process	1	F1SCQ1
4	GO:1903707	negative regulation of hemopoiesis	Biological Process	9	F1RIV2, F1RPL1, F1SKP5, UPI0001C954A1, F1RGJ3, UPI00028F43BE, F2Z587, Q29579, F1SGS5
4	GO:0009991	response to extracellular stimulus	Biological Process	21	K7GRD1, A0A0B8RZF7, F1SDB3, Q9MZG4, F1SHN7, F1RGJ3, B8XSK3, F1RHR8, F1S0Q0, F1RGP1, UPI00028F4507, A0A0B8RSK4, UPI00017F0280, A9XXE0, UPI00028F4454, F1SSN7, Q0PMX7, F1S9Q1, B2ZRE4, F1SA70, F1S9Q3
4	GO:0014888	striated muscle adaptation	Biological Process	7	A0A0B8RSK4, F1S4X7, Q7YSF4, B3VCE8, F1RHR8, I3LB76, B3VFA9
4	GO:0051962	positive regulation of nervous system development	Biological Process	23	A0A0B8RZF7, F1SJJ5, UPI00028F446E, C4MXZ1, F1SK12, F1RQ61, UPI00028F47AA, F1RHR8, UPI00025DF12B, F1SIW2, I3LJJ6, I3LSP4, A0SNV0, F1SNX0, A0A0B8RSK4, I3L9Y2, F1SCX7, F1RRA0, UPI00028F46C7, I3LDA8, C4MRC5, A0A0B8RT95, A0A0B8S078
4	GO:0051963	regulation of synapse assembly	Biological Process	5	F1SNX0, UPI00028F446E, F1RQ61, UPI00028F47AA, UPI00028F46C7
4	GO:0032970	regulation of actin filament-based process	Biological Process	13	F1RW75, C4MXZ1, UPI00025DEB11, F1RHR8, F1RL46, F1SSA6, UPI00025E01B5, F1S4D4, F1SIW2, A0A0B8RSK4, UPI00025DED37, I3LDA8, C4MRC5
4	GO:2000021	regulation of ion homeostasis	Biological Process	12	F1SHN7, A5GFU3, F1SGJ6, A5GFU2, A5GFT9, F1S4D4, F1SDV6, A9XXE0, I3LRX8, Q0PMX7, F1RWK0, A5GFU0
4	GO:0045807	positive regulation of endocytosis	Biological Process	10	F1SDV6, B8YBE0, F1S7X1, C4MXZ1, A0A0B8RW12, B2DCZ8, F1S9Q1, F1SAH0, C4MRC5, F1S9Q3
4	GO:0032101	regulation of response to external stimulus	Biological Process	50	F1RPL2, C4MXZ1, F2Z5K9, UPI0001C967E9, A7RDK7, UPI0001C972DC, I3LPU1, J7FJH8, I3LDM6, F1SC79, I3LQW9, A5JVA0, K7GNS9, F1RX85, F1RFI9, F1RLM3, S5REL2, Q9TTJ1, K7GNR1, O62756, A7LCX1, A3RLM8, B1B1N8, I6YMD1, F1APT8, F2Z576, F1APT9, A1XC21, A0A0B8RZB6, K7GMB2, I3L5I7, Q9MZG4, K9J6I9, K9IWE3, F1RHR8, D0V2A3, UPI00017F0280, A8I492, A4LAL4, F1SRK1, C4MRC5, B3XXC1, I3LNT6, F1SIW2, B6EUP4, A0A0B8RSK4, F1…
4	GO:0002250	adaptive immune response	Biological Process	19	K7GSL6, UPI0001E87616, B2DCZ8, Q0GFA3, A1YVX4, F1RUI7, Q20CL7, A0ZVR0, F1S4D4, G9M4N0, B8YBE0, F1S3C1, M3V817, F1S9Q1, A0A0B8RZB6, A9YTY0, K7GNM7, X2KPB3, F1S9Q3
4	GO:0032231	regulation of actin filament bundle assembly	Biological Process	2	A0A0B8RSK4, F1RHR8
4	GO:0007018	microtubule-based movement	Biological Process	6	F1SRR5, I3LTM2, F1SCX7, F1SK12, O14576, F1S407
4	GO:0035265	organ growth	Biological Process	6	A0A0B8RSK4, I3L992, F1RZQ6, UPI00025DEDCD, F1RHR8, F1RRA6
4	GO:0060457	negative regulation of digestive system process	Biological Process	1	F1S5I9
4	GO:0046887	positive regulation of hormone secretion	Biological Process	10	F1S4D4, F1RFW5, Q9MZG4, F1SU78, B5M447, F1SJQ8, Q6PQZ2, B2LVA5, UPI00025DF33E, C5HYI0
4	GO:0030220	platelet formation	Biological Process	3	UPI00025DED37, F1SSA6, UPI00025E01B5
4	GO:0035556	intracellular signal transduction	Biological Process	126	F1SSW8, F1RSR4, I3LAK1, I3LFM6, A7RDK7, Q19LF1, Q0PMX7, UPI000210535C, Q19LF0, I3LDA8, K9IVJ2, F1RFI9, F1RX42, F1RS20, F1RLM3, F1RRY2, UPI0001E87616, F1SJN2, Q9TTJ1, UPI00025DF12B, O62756, F1S2G7, F1STJ9, F1SCQ1, F1RWK0, F1S8S9, UPI00025DF2DA, A0A0B8RZB6, Q684M7, A5GFU3, A5GFU2, A0A0B8S070, F1RL11, F1RHR8, F1RXA7, UPI00025DF33E, UPI00025DED82, F1RGP1, A0ZVR0, F2Z5Q6, F1RFW5, F1SBL0, UPI00017F0280…
4	GO:0051817	modification of morphology or physiology of other organism involved in symbiotic interaction	Biological Process	10	F1RZQ6, F1SA77, I3LRQ2, Q6QRN9, A0A0B8RW01, I3LQZ8, F2Z565, F1S9Q1, Q29368, F1S9Q3
4	GO:0031589	cell-substrate adhesion	Biological Process	6	F1S4D4, F1SIW2, Q9MZG4, I3LDA8, F1SBL4, F1SU28
4	GO:1901568	fatty acid derivative metabolic process	Biological Process	2	F1SSW8, I3LAK1
4	GO:1903706	regulation of hemopoiesis	Biological Process	29	D2K7D7, D2K7D6, F1RPL1, D2K7D8, F1S4T0, F1RGJ3, A5GFU3, A5GFU2, F1RHR8, F1SGS5, A0ZVR0, A0A0B8RT53, A5GFU0, UPI00025DEA5F, F2Z587, A9YTY0, F1SKP5, UPI0001C954A1, UPI00025E1077, UPI00028F43BE, F1S0S2, Q29579, F1RI00, A5GFT9, F1RIV2, A0A0B8RSK4, I3LRX8, X2KPB3, F1S407
4	GO:0051651	maintenance of location in cell	Biological Process	8	F1SRR5, I3LTM2, F1S7X1, G9M4N0, A0A0B8RVF7, F1RGJ3, K7GSL6, UPI0001E87616
4	GO:0042634	regulation of hair cycle	Biological Process	1	F1S0K1
4	GO:0097435	supramolecular fiber organization	Biological Process	30	F1SGI7, F1RW75, C4MXZ1, A0A0B8RZC2, F1RHR8, I3LDM6, F1S4D4, I3LR44, UPI00025DED37, UPI0001C96DD9, I3LH91, C4MRC5, I3LDA8, F2Z562, F1SA70, A0A0B8S078, F1S0K1, A0A0B8RVF7, F1SK12, UPI00025DEB11, F1RL46, F1SSA6, UPI00025E01B5, I3LSP4, A0A0B8RSK4, I3L9Y2, F1RRA0, F1SQR9, F1S9Q1, F1S9Q3
4	GO:0044281	small molecule metabolic process	Biological Process	105	F1SSW8, I3LAK1, I3LJ48, Q6PQZ2, I3LT80, F1SC79, Q19LF1, Q0PMX7, A0SNU7, Q19LF0, B6EDE6, Q0QEM6, UPI00025E0964, F1SLA0, B9ZUV0, F1SDB3, F1SLR8, A9LFQ5, P50667, F1S0S2, F1RL46, UPI00025DF12B, F1S2G7, Q95JG9, A0A077ES84, F1RY67, A5GFU3, A0A0B8S070, F1S4X7, A5GFU2, F1RFN3, G3CKJ2, F1RHR8, F1RXA7, A9LGF2, F1SBL0, UPI00025E0704, UPI00017F0280, B2ZF47, A5GFU0, A0A0B8RT97, I3LS09, A2TLM1, Q9G1G3, A0A076J…
4	GO:0060746	parental behavior	Biological Process	1	I3LJJ6
4	GO:0045597	positive regulation of cell differentiation	Biological Process	42	D2K7D7, D2K7D6, Q9MZG4, UPI00028F4918, D2K7D8, A5GFU3, C4MXZ1, A5GFU2, F1RHR8, F1RRA6, B2DCZ8, F1SGS5, UPI00017F0280, B8YBE0, F1SCX7, A5GFU0, UPI00025DEA5F, K7GNS9, I3LDA8, C4MRC5, A0A0B8S078, A0A0B8RT95, F1SU28, A0A0B8RZF7, F1SJJ5, UPI00028F478D, F1SK12, F1S0S2, F1RI00, UPI00025DF12B, A5GFT9, F1SIW2, I3LJJ6, I3LSP4, A0SNV0, A0A0B8RSK4, I3L9Y2, I3LRX8, F1RZQ6, F1RRA0, B2ZRE4, F1S407
4	GO:0010634	positive regulation of epithelial cell migration	Biological Process	4	F1SDV6, F1RX85, UPI00017F0280, B2ZRE4
4	GO:0014744	positive regulation of muscle adaptation	Biological Process	2	A0A0B8RSK4, F1RHR8
4	GO:1901888	regulation of cell junction assembly	Biological Process	4	UPI00017F0280, B2ZRE4, I3LDA8, F1SU28
4	GO:0021516	dorsal spinal cord development	Biological Process	4	I3LCL1, UPI0001C97E23, UPI000210535C, UPI00025DF2DA
4	GO:0043062	extracellular structure organization	Biological Process	8	UPI00025E1084, G9M4N0, UPI00025E10B2, K7GSL6, UPI00025DED37, UPI0001E87616, F1SSA6, UPI00025E01B5
4	GO:0001910	regulation of leukocyte mediated cytotoxicity	Biological Process	3	F1S9Q1, F1S407, F1S9Q3
4	GO:0033059	cellular pigmentation	Biological Process	3	UPI0001C98538, UPI00022CDD7E, C5HYI0
4	GO:0042197	halogenated hydrocarbon metabolic process	Biological Process	2	B2ZF47, Q2XQV4
4	GO:0010469	regulation of receptor activity	Biological Process	5	A0A0B8RW12, F1SHK0, F1RWK0, Q6PQZ2, F1SAH0
4	GO:0071838	cell proliferation in bone marrow	Biological Process	5	D2K7D7, D2K7D6, D2K7D8, UPI00025DEA5F, F1RI00
4	GO:0009889	regulation of biosynthetic process	Biological Process	181	UPI00028F4918, F1RPL1, F1RSR4, F1RPL2, F2Z5K9, I3LFM6, A7RDK7, A1YVX4, F1S8J8, Q19LF1, F1SMC2, A0A0B8RSV8, A0SNU7, Q19LF0, UPI000210535C, F1SU28, F1S0K1, F1RX42, F1SKP5, F1SLR8, I3LK71, Q7YSF4, B3VCE8, F1RLM3, F1RRY2, B1PEY3, UPI0001E87616, F1S0S2, Q9TTJ1, F2Z5L6, F2Z5L5, F1RJ87, UPI00017EFA0A, Q20CL7, F2Z5L2, I3LSP4, F1RVA0, O62756, A0A0B8RVS4, F1RRA0, F1S2G7, F1STJ9, F1SCQ1, UPI00025DF125, UPI0…
4	GO:0009887	animal organ morphogenesis	Biological Process	54	B2DCZ8, I3LPU1, F1SC79, A9XXE0, Q19LF1, Q0PMX7, UPI000210535C, Q19LF0, F1SU28, I3LCL1, F1S0K2, F1SHN7, UPI00025E1077, F1RLM3, Q7YSF4, B3VCE8, F1S0S2, I3LL55, A0A0B8RVS4, UPI00025DF2DA, A0A0B8RZB6, A0A0B8RVW2, I3L5I7, F1RW75, Q9MZG4, F1S4T0, A0A0B8RSC7, A5GFU3, F1RVV1, A5GFU2, F1S4X7, I3LG07, F1RFN3, K9IWE3, F1RXA7, F1RHR8, UPI00017F0280, B8YBE0, A5GFU0, A0A0B8RT53, I3LB76, UPI0001C97E23, A5GFT9, …
4	GO:0048871	multicellular organismal homeostasis	Biological Process	16	D2K7D7, D2K7D6, F1RP15, F1S0K1, D2K7D8, F1RVV1, A5GFU3, A5GFU2, F1SK12, I3LNT6, F1RI00, F1SUA7, A5GFT9, I3LRX8, UPI00025DEA5F, A5GFU0
4	GO:0010941	regulation of cell death	Biological Process	88	F1RN38, UPI00028F4918, F1RGJ3, K7GSL6, I3LFM6, B2DCZ8, UPI0001C972DC, J7FJH8, F1SDV6, A9XXE0, F1S3L9, A0A0B8RW12, Q0PMX7, K7GNS9, UPI000210535C, F2Z565, F1SV03, F1SU28, I3LCL1, F1RX42, F1SHN7, UPI00025E1077, F1RRY2, F1RM64, UPI0001E87616, Q29198, Q9TTJ1, F1SAH0, UPI00025DF12B, I3LJJ6, K7GNR1, O62756, F1RZQ6, F1S2G7, F1SCQ1, F1STJ9, I6YMD1, UPI00025DF2DA, I3LUP6, F1S9Q1, F1S9Q3, D2K7D7, Q684M7, D2…
4	GO:0060255	regulation of macromolecule metabolic process	Biological Process	225	UPI00028F4918, I3LGW9, F2Z5K9, A7RDK7, Q19LF1, Q19LF0, UPI000210535C, I3LDA8, F1RX42, F1RLM3, B3VCE8, F1RRY2, F1S0S2, F2Z5L6, Q9TTJ1, F2Z5L5, F1RJ87, UPI00017EFA0A, F2Z5L2, I3LSP4, O62756, F1RVA0, A0A0B8RVS4, F1S2G7, F1STJ9, Q684M7, F1SU85, A5GFU3, A0A0B8S070, A5GFU2, F1RFN3, G3CKJ2, F1RXA7, F1RHR8, F1RGP1, K9IVG8, UPI00017F0280, F1SLX3, S4VFE3, A5GFU0, Q71LE2, F2Z587, I3LS09, A0A0B8S078, A6M928,…
4	GO:0021854	hypothalamus development	Biological Process	1	F1SIW2
4	GO:0006081	cellular aldehyde metabolic process	Biological Process	2	F1STC1, A2TLM1
4	GO:0051701	interaction with host	Biological Process	9	K7GMB2, Q6S4N2, F1RZQ6, Q6QRN9, F1STJ9, F2Z565, Q29368, A5A8V6, P34930
4	GO:0002757	immune response-activating signal transduction	Biological Process	37	A0A0B8RSC7, A0A0B8S070, UPI0001C967E9, F1RXA7, A7RDK7, Q0GFA3, D0V2A3, F1SDV6, A0ZVR0, F1S4D4, A5JVA0, A0A0B8RW12, A8I492, K7GNS9, A4LAL4, A9YTY0, I3LS09, F1S8Q0, B3XXC1, S5REL2, F1S0S2, F1SAH0, I3LL55, P34930, Q04967, B6EUP4, Q6S4N2, A7LCX1, A3RLM8, A5A8V7, B1B1N8, F1APT8, F1APT9, H9NID7, A1XC21, X2KPB3, A5A8V6
4	GO:0060411	cardiac septum morphogenesis	Biological Process	3	F1S3C1, K9IWE3, A0A0B8RZB6
4	GO:0090066	regulation of anatomical structure size	Biological Process	31	K7GRD1, Q9MZG4, C4MXZ1, F1RHR8, UPI00025DF0B1, F1S4D4, A9XXE0, Q9TTK7, UPI00025DED37, Q0PMX7, F1SPE3, I3LDA8, C4MRC5, A0A0B8RT95, A0A0B8RZF7, A0A0B8RZB2, F1SDB3, F1SJJ5, F1SHN7, F1SK12, F1RRY2, UPI00025DEB11, F1RL46, F1SSA6, A8CVN6, UPI00025E01B5, UPI00028F4507, F1SIW2, A0SNV0, A0A0B8RSK4, I3LUP6
4	GO:0002694	regulation of leukocyte activation	Biological Process	22	D2K7D7, Q684M7, D2K7D6, F1S8Q0, D2K7D8, F1RFI9, F1S4T0, UPI00025E1077, UPI0001C967E9, F1RHR8, F1SAH0, F1SGS5, F1RI00, F1S4D4, A0A0B8RSK4, F1S3L9, F1S3C1, A0A0B8RW12, A0A0B8RT53, UPI00025DEA5F, A0A0B8RZB6, F1S407
4	GO:0021675	nerve development	Biological Process	2	F1SIW2, F1RIV2
4	GO:0019538	protein metabolic process	Biological Process	254	UPI00028F4918, I3LGW9, F1RG19, F2Z5K9, UPI0002105232, A7RDK7, Q19LF1, Q19LF0, I3LDA8, F1RLM4, UPI0000D4DE74, F1RX42, F1SQ34, F1RLM3, F1RRY2, F1S0S2, F1S1U3, Q9TTJ1, F1RJ87, I3LSP4, O62756, F1RVA0, A0A0B8RVS4, F1S2G7, I3LRN0, I3LGH6, F1STJ9, F1S1E1, A8YQT9, F1RY67, Q684M7, F1SU85, Q6QRN9, A5GFU3, A5GFU2, A0A0B8S070, F1RFN3, K9IVG5, G3CKJ2, F1RXA7, F1RHR8, Q95L19, UPI00017F0280, F1SLX3, Q2YGT9, Q9T…
4	GO:0021543	pallium development	Biological Process	6	F1SIW2, F1SRR5, I3LTM2, A0A0B8RVF7, I3LG07, F1RMW4
4	GO:2000018	regulation of male gonad development	Biological Process	1	F1SIW2
4	GO:0022607	cellular component assembly	Biological Process	123	UPI00028F4918, F1RPL1, F1RPL2, F1S535, F1S7X1, F2Z5K9, I3LLY8, I3LR44, UPI00025E10B2, Q0PMX7, I3LH91, I3LDA8, F1SU28, F1RP44, F1RRY2, A0A0B8RVJ7, UPI0002107760, F1RQ61, F1SJN2, I3LSP4, F1RVA0, F1RRA0, UPI0001C95449, Q95JG9, F1RY67, UPI00025E1084, F1RW75, F1RVV1, A0A0B8S070, UPI00025E078C, F1RHR8, UPI00025DF33E, F1RFW5, UPI00017F0280, UPI0001C96325, Q2YGT9, Q71LE2, UPI0001C96DD9, F2Z587, F2Z581, F…
4	GO:0071559	response to transforming growth factor beta	Biological Process	7	F1RGJ3, A0A0B8RW12, I3LPL7, F1SAH0, A0A0B8RVW2, F1SBL4, F1SU28
4	GO:0009410	response to xenobiotic stimulus	Biological Process	6	F1RFI9, B2ZF47, UPI00028F446E, UPI00028F47AA, Q2XQV4, UPI00028F46C7
4	GO:0071674	mononuclear cell migration	Biological Process	2	UPI0001C95449, F1RTQ6
4	GO:1903035	negative regulation of response to wounding	Biological Process	1	I3LNT6
4	GO:0007275	multicellular organism development	Biological Process	226	UPI00028F4918, F1S018, F1SC79, F1SCX7, Q19LF1, I3LH91, UPI000210535C, Q19LF0, I3LDA8, Q0QEM6, B3VCE8, F1RLM3, F1RRY2, F1RQ61, UPI00025DEDCD, F1S0S2, F1S1U3, Q9TTJ1, I3LSP4, F1RVA0, O62756, A0A0B8RVS4, F1STJ9, Q684M7, F1RP15, A5GFU3, F1S4X7, A5GFU2, F1RFN3, F1RHR8, F1RXA7, K9IVG8, UPI00017F0280, A5GFU0, Q71LE2, I3LF71, F2Z587, I3LS09, A0A0B8S078, A5GFT8, A6M928, UPI00022CDD7E, F1S0Q0, A5GFT9, A6M9…
4	GO:1904888	cranial skeletal system development	Biological Process	5	I3LRX8, A5GFU3, A5GFU2, A5GFU0, A5GFT9
4	GO:0007098	centrosome cycle	Biological Process	4	F1RRY2, I3LUP6, UPI00025DF0B1, F1RRA8
4	GO:0051238	sequestering of metal ion	Biological Process	3	F1S4D4, F1SDV6, F1RWK0
4	GO:0043170	macromolecule metabolic process	Biological Process	328	UPI00028F4918, I3LGW9, F1RG19, F2Z5K9, UPI0002105232, A7RDK7, F1RSZ1, Q19LF1, Q19LF0, UPI000210535C, I3LDA8, F1RLM4, UPI0000D4DE74, F1RX42, F1SQ34, F1RLM3, B3VCE8, F1RRY2, F1S0S2, F1S1U3, Q9TTJ1, F2Z5L6, F2Z5L5, F1RJ87, UPI00017EFA0A, F2Z5L2, I3LSP4, O62756, F1RVA0, A0A0B8RVS4, F1RPE5, F1S2G7, I3LRN0, F1STJ9, I3LGH6, F1S1E1, A8YQT9, F1RY67, Q684M7, F1RTZ9, F1SU85, Q6QRN9, A5GFU3, A0A0B8S070, A5GF…
4	GO:0051642	centrosome localization	Biological Process	3	F1SRR5, I3LTM2, F1S7X1
4	GO:0051173	positive regulation of nitrogen compound metabolic process	Biological Process	108	F1RSR4, UPI00028F4918, F1RGJ3, A1YVX4, F1S8J8, F1SMC2, Q19LF1, A0A0B8RSV8, UPI000210535C, Q19LF0, F1S0K1, F1SKP5, F1RLM3, Q7YSF4, B3VCE8, F1RRY2, B1PEY3, UPI0001E87616, Q9TTJ1, Q20CL7, O62756, A0A0B8RVS4, F1SCQ1, F1STJ9, UPI00025DF2DA, A0A0B8RZB6, X2KPB3, A5GFU3, A0A0B8S070, A5GFU2, I3LG07, F1RFN3, F1RL11, F1RHR8, UPI00025DED82, Q0GFA3, A0ZVR0, UPI00017F0280, B8YBE0, G9M4N0, A5GFU0, I3LB76, A9YTY…
4	GO:0021684	cerebellar granular layer formation	Biological Process	1	UPI00028F4507
4	GO:0060143	positive regulation of syncytium formation by plasma membrane fusion	Biological Process	5	D2K7D7, D2K7D6, D2K7D8, UPI00025DEA5F, F1RI00
4	GO:0090317	negative regulation of intracellular protein transport	Biological Process	8	A0A0B8RSK4, UPI00017F0280, A0A0B8RVF7, A9XXE0, F1SHN7, Q0PMX7, F1RHR8, B2ZRE4
4	GO:0022407	regulation of cell-cell adhesion	Biological Process	15	Q684M7, Q9MZG4, F1S4T0, UPI00025E1077, F1RHR8, Q9TTJ1, F1SGS5, F1SAH0, F1SBL4, O62756, A0A0B8RSK4, F1S3L9, A0A0B8RW12, A0A0B8RT53, F1S407
4	GO:0035176	social behavior	Biological Process	4	I3LJJ6, A0A0B8RSK4, F1SHK0, F1RHR8
4	GO:0021772	olfactory bulb development	Biological Process	3	A9XXE0, F1SHN7, Q0PMX7
4	GO:0048729	tissue morphogenesis	Biological Process	36	F1SGI7, F1RP15, F1RW75, F1S4T0, A0A0B8RSC7, F1S4X7, I3LG07, F1RXA7, B2DCZ8, I3LDM6, UPI00017F0280, B8YBE0, F1SCX7, F1SA57, A0A0B8RT53, UPI000210535C, I3LB76, A0A0B8RZF7, F1S0K1, I3LCL1, UPI00025E1077, UPI0001C97E23, Q7YSF4, B3VCE8, F1S0Q0, I3LL55, B3VFA9, F1SIW2, A7LCX1, A0A0B8RVS4, F1S3C1, C3RZ94, C3RZ93, B2ZRE4, UPI00025DF2DA, A0A0B8RZB6
4	GO:0048638	regulation of developmental growth	Biological Process	19	K7GRD1, F1SDB3, F1SJJ5, Q9MZG4, UPI00028F4918, A5GFU3, A5GFU2, F1SK12, F1RHR8, F1RRA6, UPI00028F4507, A5GFT9, F1SIW2, A0SNV0, A0A0B8RSK4, I3LRX8, F1RZQ6, A5GFU0, A0A0B8RT95
4	GO:0007586	digestion	Biological Process	1	F1S5I9
4	GO:0046883	regulation of hormone secretion	Biological Process	25	Q9MZG4, F1SJQ8, Q6QRN9, A5GFU3, A5GFU2, Q6PQZ2, B2LVA5, UPI00025DF33E, C5HYI0, F1RRA6, Q29368, F1S4D4, F1RFW5, B5M447, A5GFU0, F2Z565, A0A0B8RVZ5, F1SU78, A5GFT9, I3LJJ6, I3LRX8, F1RZQ6, F1S2G7, Q95JG9, F1RY67
4	GO:0014889	muscle atrophy	Biological Process	2	A0A0B8RSK4, F1RHR8
4	GO:0010647	positive regulation of cell communication	Biological Process	83	F1RN38, F1SJQ8, Q6PQZ2, A7RDK7, F1SGS5, B2DCZ8, F1SDV6, A9XXE0, F1S3L9, A0A0B8RW12, A5JVA0, Q0PMX7, K7GNS9, UPI000210535C, F1SV03, I3LDA8, F1SU28, I3LCL1, F1SU78, F1SHN7, UPI00025E1077, F1RN41, S5REL2, F1S0S2, Q9TTJ1, F1SAH0, I3LL55, I3LJJ6, O62756, F1S2G7, A3RLM8, B1B1N8, F1RWK0, F1APT8, F1APT9, A1XC21, UPI00025DF2DA, X2KPB3, Q684M7, Q9MZG4, F1S4T0, A0A0B8RSC7, A5GFU3, A0A0B8S070, A5GFU2, F1RL11…
4	GO:0051491	positive regulation of filopodium assembly	Biological Process	1	F1S535
4	GO:0050777	negative regulation of immune response	Biological Process	1	UPI0001C967E9
4	GO:0051130	positive regulation of cellular component organization	Biological Process	67	F1RN38, F1S535, F1S7X1, C4MXZ1, UPI00028F47AA, B2DCZ8, I3LDM6, F1SDV6, A0A0B8RW12, I3LH91, I3LDA8, F1SV03, F1SU28, A0A0B8RZF7, F1SJJ5, F1S0K1, F1S0K2, F1RRY2, F1RQ61, F1S0S2, F1SAH0, UPI00025DF12B, I3LJJ6, I3LSP4, I3L9Y2, F1RRA0, F1SCQ1, F1STJ9, F1S9Q1, I3LUP6, F1S9Q3, D2K7D7, D2K7D6, D2K7D8, F1RHR8, UPI00025DF33E, UPI00025DED82, UPI00025DF0B1, F1RRA8, F1S4D4, F1RFW5, F1SNX0, UPI00017F0280, B8YBE…
4	GO:0050867	positive regulation of cell activation	Biological Process	11	D2K7D7, D2K7D6, F1S8Q0, D2K7D8, A0A0B8RSK4, F1S3C1, UPI00025DEA5F, F1RHR8, A0A0B8RZB6, F1RI00, F1S407
4	GO:0002292	T cell differentiation involved in immune response	Biological Process	3	G9M4N0, K7GSL6, UPI0001E87616
4	GO:0032350	regulation of hormone metabolic process	Biological Process	1	F1S2G7
4	GO:0010817	regulation of hormone levels	Biological Process	25	Q9MZG4, F1SJQ8, Q6QRN9, A5GFU3, A5GFU2, Q6PQZ2, B2LVA5, UPI00025DF33E, C5HYI0, F1RRA6, Q29368, F1S4D4, F1RFW5, B5M447, A5GFU0, F2Z565, A0A0B8RVZ5, F1SU78, A5GFT9, I3LJJ6, I3LRX8, F1RZQ6, F1S2G7, Q95JG9, F1RY67
4	GO:0042092	type 2 immune response	Biological Process	3	G9M4N0, K7GSL6, UPI0001E87616
4	GO:0003149	membranous septum morphogenesis	Biological Process	2	F1S3C1, A0A0B8RZB6
4	GO:0051653	spindle localization	Biological Process	3	UPI00025DED37, F1SSA6, UPI00025E01B5
4	GO:0048732	gland development	Biological Process	25	I3L5I7, F1RIP8, K9IWE3, B2DCZ8, I3LPU1, I3LDM6, UPI00017F0280, B8YBE0, UPI000210535C, F1SU28, I3LCL1, F1RFI9, UPI0001C97E23, F1RLM3, I3LMX7, F1SIW2, I3LJJ6, F1RIV2, A0A0B8RVS4, F1S3C1, C3RZ94, C3RZ93, UPI00025DF2DA, B2ZRE4, A0A0B8RZB6
4	GO:1900408	negative regulation of cellular response to oxidative stress	Biological Process	5	UPI00025E0704, A9XXE0, F1SHN7, F1S2G7, Q0PMX7
4	GO:0046483	heterocycle metabolic process	Biological Process	254	UPI00028F4918, F2Z5K9, UPI0002105232, F1RSZ1, F1SC79, Q19LF1, UPI000210535C, Q19LF0, B6EDE6, Q0QEM6, B9ZUV0, F1RX42, UPI0000D4DE74, F1SQ34, F1RLM3, B3VCE8, F1RRY2, F1S1U3, F1S0S2, F2Z5L6, F2Z5L5, UPI00017EFA0A, F2Z5L2, F1RVA0, A0A0B8RVS4, F1RPE5, I3LRN0, F1S2G7, F1STJ9, F1S1E1, A8YQT9, F1RTZ9, A5GFU3, A0A0B8S070, A5GFU2, F1S4X7, F1RFN3, G3CKJ2, F1RHR8, F1RGP1, K9IVG8, Q95L19, UPI00017F0280, F1SC5…
4	GO:0048240	sperm capacitation	Biological Process	1	Q6PQZ2
4	GO:0051649	establishment of localization in cell	Biological Process	134	F1S535, F1S7X1, F1RGJ3, Q6PQZ2, UPI0002105232, A7RDK7, F1SCX7, Q0PMX7, UPI00005A29E0, Q0QEM6, F1SLA0, UPI0000D4DE74, F1RP44, A0A0B8RVJ7, F1RRY2, UPI0001E87616, I3LSP4, F1RZQ6, F1RRA0, F1RWK0, F1S8S9, Q95JG9, A8YQT9, F1RY67, P53027, F1RW75, Q6QRN9, A5GFU3, A5GFU2, UPI00025DF33E, C5HYI0, F1RHR8, UPI00025DED82, F1RGP1, F1RFW5, F2Z5Q6, Q95L19, UPI00017F0280, B8YBE0, G9M4N0, UPI0001C96325, Q2YGT9, A5G…
4	GO:0009266	response to temperature stimulus	Biological Process	13	UPI00028F4918, UPI00028F478D, A0A0B8S070, F1RHR8, P34930, Q04967, Q6S4N2, A0A0B8RSK4, A5A8V7, F1S9Q1, F1SA70, A5A8V6, F1S9Q3
4	GO:0071496	cellular response to external stimulus	Biological Process	29	F1RGJ3, F1RHR8, A7RDK7, F1RGP1, D0V2A3, UPI00017F0280, A9XXE0, A5JVA0, A8I492, Q0PMX7, K7GNS9, A4LAL4, F1SA70, F1SHN7, B3XXC1, S5REL2, UPI00028F4507, B6EUP4, A0A0B8RSK4, A3RLM8, F1SSN7, B1B1N8, F1APT8, F1APT9, H9NID7, A1XC21, B2ZRE4, F1S9Q1, F1S9Q3
4	GO:0031069	hair follicle morphogenesis	Biological Process	2	F1RP15, F1S0K1
4	GO:0010171	body morphogenesis	Biological Process	5	I3LRX8, A5GFU3, A5GFU2, A5GFU0, A5GFT9
4	GO:0045132	meiotic chromosome segregation	Biological Process	2	F1S2R6, F1STJ9
4	GO:0043647	inositol phosphate metabolic process	Biological Process	2	F1SDV6, F1SBL0
4	GO:1903799	negative regulation of production of miRNAs involved in gene silencing by miRNA	Biological Process	3	Q19LF1, F1RFN3, Q19LF0
4	GO:0006091	generation of precursor metabolites and energy	Biological Process	49	Q1HBI1, Q1HB16, B5KN75, A0SNU7, F2Z565, F1SV03, B6EDE6, Q0QEM6, F1SLA0, B9ZUV0, F1SLR8, A9LFQ5, Q69GF7, P50667, B6EDQ0, A0A076E9V3, F1RZQ6, UPI00028F4454, A0A0B8RSY9, Q71UN0, V5KX18, A0A077ES84, B5KN62, Q9MZG4, A5GFU3, A5GFU2, G3CKJ2, F1RHR8, F1RRA6, F1RGP1, A9LGF2, B2ZF47, A0A0B8RT97, A5GFU0, Q69G32, A0A077ERI3, Q9G1G3, M4M7D4, A0A076J9Y9, B8XSK3, A9LG09, A5GFT9, A0A0B8RSK4, F1S2E3, I3LRX8, E3T1…
4	GO:0051171	regulation of nitrogen compound metabolic process	Biological Process	169	F1RPL1, UPI00028F4918, F1RSR4, F1RPL2, F1RGJ3, F2Z5K9, I3LFM6, A1YVX4, F1S8J8, Q19LF1, F1SMC2, A0SNU7, A0A0B8RSV8, Q19LF0, UPI000210535C, F1SU28, F1S0K1, F1RX42, F1SKP5, F1SLR8, I3LK71, F1RLM3, Q7YSF4, B3VCE8, F1RRY2, B1PEY3, UPI0001E87616, F1S0S2, F2Z5L6, Q9TTJ1, F2Z5L5, F1RJ87, UPI00017EFA0A, F2Z5L2, Q20CL7, F1RVA0, O62756, A0A0B8RVS4, F1SCQ1, F1STJ9, UPI00025DF125, UPI00025DF126, A0A0B8RZB6, U…
4	GO:0016032	viral process	Biological Process	75	A0A0B8RSA9, A1XQU3, I3LJ87, F1SJQ6, UPI0002105232, F1RQ91, UPI0001C972DC, J7FJH8, F1SDV6, F1SA77, I3LRQ2, F2Z567, A0A0B8S018, UPI00005A29E0, A0A0B8S017, F2Z565, F1SV03, F1SA70, A0A0B8RZF7, F1SJJ5, UPI0000D4DE74, F1RX42, F1RP44, Q29195, F1RRY2, Q29198, F1S0S2, K7GNR1, UPI0001C96971, F1RZQ6, F1STJ9, A0A0B8RW01, I6YMD1, F1S8S9, F1S9Q1, A8YQT9, I3LUP6, X2KPB3, F1S9Q3, K7GMB2, P53027, I3LSD3, Q6QRN9, …
4	GO:0014009	glial cell proliferation	Biological Process	2	A0A0B8RSK4, F1RHR8
4	GO:0035036	sperm-egg recognition	Biological Process	6	Q6S4N2, A5A8V7, UPI0001C959F7, UPI00025DE753, A5A8V6, P34930
4	GO:0010605	negative regulation of macromolecule metabolic process	Biological Process	122	UPI00028F4918, F1RPL1, F1RPL2, F2Z5K9, I3LFM6, I3LEK0, A1YVX4, F1S8J8, Q19LF1, Q0PMX7, Q19LF0, F1SU28, F1RX42, F1SLR8, I3LK71, F1RLM3, F1RRY2, B1PEY3, UPI0001E87616, F1S0S2, F2Z5L6, F2Z5L5, UPI00017EFA0A, Q20CL7, F2Z5L2, F1RVA0, A0A0B8RVS4, F1STJ9, F1SCQ1, UPI00025DF125, UPI00025DF126, A0A0B8RZB6, UPI00017F067A, F1SU85, A0A0B8S070, F1RFN3, I3LG07, F1RL11, G3CKJ2, F1RHR8, F1RXA7, F1RGP1, UPI00025D…
4	GO:0001817	regulation of cytokine production	Biological Process	52	UPI00028F4918, K7GSL6, UPI0001C967E9, A7RDK7, B2DCZ8, F1SDV6, F1S3L9, A5JVA0, K7GNS9, I3LDA8, S5REL2, UPI0001E87616, Q9TTJ1, O62756, A7LCX1, F1S2G7, F1STJ9, A3RLM8, B1B1N8, F1APT8, F1APT9, A1XC21, X2KPB3, Q684M7, A0A0B8S070, F1RL11, Q0GFA3, D0V2A3, A0ZVR0, UPI00017F0280, G9M4N0, B8YBE0, A8I492, A4LAL4, A9YTY0, I3LS09, UPI00025DEFE9, B3XXC1, UPI00025DEFEA, F1S7B4, P34930, Q04967, B6EUP4, Q6S4N2, K…
4	GO:2000145	regulation of cell motility	Biological Process	23	F1SRR5, Q9MZG4, F1RX85, F1S0K1, D3Y271, F1RGJ3, F1RN41, B2LVA5, UPI0001C967E9, F1SJN2, F1SBL4, Q5DKW9, F1S4D4, F1SIW2, F1SDV6, I3LTM2, UPI00017F0280, B5M447, F1SCX7, F1SCQ1, F1RLH9, I3LDA8, B2ZRE4
4	GO:0002312	B cell activation involved in immune response	Biological Process	6	F1SDV6, G9M4N0, F1S3C1, K7GSL6, UPI0001E87616, A0A0B8RZB6
4	GO:0051953	negative regulation of amine transport	Biological Process	3	D3Y271, F1SJN2, Q5DKW9
4	GO:0002685	regulation of leukocyte migration	Biological Process	4	D3Y271, UPI0001C967E9, F1SJN2, Q5DKW9
4	GO:0002366	leukocyte activation involved in immune response	Biological Process	12	K7GSL6, UPI0001E87616, UPI0001C967E9, Q29198, F1SDV6, F1S4D4, F2Z5Q6, G9M4N0, F1S3C1, I3LQW9, A0A0B8RZB6, F1S407
4	GO:0007423	sensory organ development	Biological Process	20	UPI00028F4918, F1S0K2, F1S4T0, F1SKP5, UPI00028F478D, UPI00025E1077, F1RVV1, UPI00028F43BE, F1RQ61, F1S0S2, F1SSA6, UPI00025E01B5, B2DCZ8, I3LMX7, F1SUA7, F1SC79, F1RIV2, B8YBE0, UPI00025DED37, A0A0B8RT53
4	GO:0035295	tube development	Biological Process	16	A0A0B8RZF7, I3LCL1, UPI0001C97E23, F1RFN3, I3LG07, F1S0Q0, F1SIW2, A7LCX1, A0A0B8RVS4, F1SCX7, Q19LF1, C3RZ94, C3RZ93, UPI000210535C, Q19LF0, UPI00025DF2DA
4	GO:0045806	negative regulation of endocytosis	Biological Process	3	F1SNX0, UPI0001C967E9, F1RND0
4	GO:0048515	spermatid differentiation	Biological Process	12	F1RVA0, Q29569, K9IWF3, Q71LE2, UPI0001C95449, Q6PQZ2, F1SDY2, D9IFC3, F1S9Q1, F1SA70, F1RTQ6, F1S9Q3
4	GO:0031334	positive regulation of protein complex assembly	Biological Process	9	F1S4D4, A0A0B8RSK4, C4MXZ1, F1SK12, UPI0001C96DD9, I3LH91, F1RHR8, I3LDA8, C4MRC5
4	GO:0030308	negative regulation of cell growth	Biological Process	8	K7GRD1, F1SIW2, F1SDB3, Q9MZG4, B8YBE0, A0A0B8RSY9, B2DCZ8, UPI00028F4507
4	GO:0001816	cytokine production	Biological Process	56	UPI00028F4918, K7GSL6, UPI0001C967E9, A7RDK7, B2DCZ8, I3LPU1, F1SDV6, F1S3L9, A5JVA0, K7GNS9, I3LDA8, F1RLM3, S5REL2, UPI0001E87616, Q9TTJ1, O62756, A7LCX1, F1S2G7, F1STJ9, A3RLM8, B1B1N8, F1APT8, F1APT9, A1XC21, X2KPB3, Q684M7, I3L5I7, A0A0B8S070, F1RL11, K9IWE3, Q0GFA3, D0V2A3, A0ZVR0, UPI00017F0280, G9M4N0, B8YBE0, A8I492, A4LAL4, A9YTY0, I3LS09, UPI00025DEFE9, B3XXC1, UPI00025DEFEA, F1S7B4, P…
4	GO:0060560	developmental growth involved in morphogenesis	Biological Process	12	K7GRD1, F1SDB3, F1SJJ5, F1SK12, UPI00028F4507, F1SIW2, A0SNV0, A0A0B8RVS4, C3RZ94, C3RZ93, I3LDA8, A0A0B8RT95
4	GO:0006996	organelle organization	Biological Process	201	UPI00028F4918, F1S018, F2Z5K9, UPI0001C972DC, J7FJH8, F1RSZ1, F1SCX7, I3LH91, I3LDA8, Q0QEM6, F1RLM4, F1RX42, F1SQ34, F1RLM3, F1RRY2, UPI0002107760, UPI00025DEDCD, F1S0S2, F1S1U3, F2Z5L6, Q9TTJ1, F2Z5L5, UPI00017EFA0A, F2Z5L2, I3LSP4, F1RVA0, O62756, A0A0B8RVS4, F1RPE5, I3LRN0, F1STJ9, F1S8S9, Q684M7, F1SU85, Q6QRN9, A0A0B8S070, G3CKJ2, F1RHR8, UPI00025E078C, UPI00017F0280, Q2YGT9, S4VFE3, Q71LE2…
4	GO:0060341	regulation of cellular localization	Biological Process	53	F1RN38, K7GSL6, C4MXZ1, Q6PQZ2, UPI0001C967E9, A7RDK7, B2DCZ8, F1SDV6, A9XXE0, F1SCX7, A5JVA0, Q0PMX7, I3LDA8, A0A0B8RZF7, A0A0B8RVF7, F1SHN7, F1RP44, F1RRY2, S5REL2, A0A0B8RVJ7, UPI0001E87616, I3LJJ6, A3RLM8, B1B1N8, F1RWK0, F1S8S9, F1APT8, F1APT9, A1XC21, I3LUP6, F1SMM3, F1RHR8, UPI00025DED82, UPI00025DF0B1, D0V2A3, F1S4D4, UPI00017F0280, B8YBE0, G9M4N0, A8I492, A4LAL4, C4MRC5, UPI00022CDD7E, F…
4	GO:0009888	tissue development	Biological Process	95	F1RN38, B2DCZ8, I3LLY8, I3LPU1, I3LDM6, I3LQW9, F1SCX7, Q19LF1, I3LH91, Q19LF0, UPI000210535C, I3LDA8, F1RFD8, F1SU28, A0A0B8RZF7, F1S0K1, I3LCL1, F1S0K2, F1SKP5, UPI00025E1077, Q7YSF4, B3VCE8, F1RLM3, UPI00028F43BE, UPI00025DEDCD, F1S1U3, F1S0S2, Q9TTJ1, I3LL55, O62756, A7LCX1, F1RZQ6, A0A0B8RVS4, F1RWK0, Q95JG9, A0A0B8RZB6, UPI00025DF2DA, A0A0B8RVW2, F1RY67, F1SGI7, F1RP15, Q9MZG4, F1RW75, I3L5…
4	GO:0070271	protein complex biogenesis	Biological Process	64	F1RPL1, UPI00028F4918, F1RPL2, C4MXZ1, F2Z5K9, I3LPU4, UPI0001C967E9, I3LR44, A9XXE0, UPI00025E10B2, Q0PMX7, I3LH91, I3LDA8, F2Z562, F1SA70, F1SU28, F1SU78, UPI0001C954A1, F1RP44, F1SHN7, A0A0B8RVJ7, F1RRY2, I3LSP4, F1RVA0, I3L9Y2, F1RRA0, F2Z576, Q95JG9, I3LUP6, F1S9Q1, F1RY67, F1S9Q3, UPI00025E1084, F1SMM3, F1SHK0, F1RHR8, I3LCM4, UPI00025DF0B1, F1S4D4, UPI0001C96325, UPI00025DED37, UPI0001C96D…
4	GO:0051726	regulation of cell cycle	Biological Process	43	F1RN38, D2K7D7, D2K7D6, UPI00028F4918, D2K7D8, A0A0B8RSC7, F1SU85, F1RHR8, F1RXA7, F1SEM0, F1RGP1, UPI00025DED82, UPI00025DF0B1, F1RRA8, F1S4D4, F2Z5Q6, I3LR44, F1SCX7, S4VFE3, UPI00025DEA5F, UPI000210535C, I3LS09, F1SA70, F2Z562, A0A0B8RZF7, I3LCL1, A0A0B8RVF7, UPI0001C97E23, I3LEX7, F1RRY2, F1S0Q0, F1RL46, Q29198, F1RI00, I3LL55, A0A0B8RSK4, F1RPE5, F1STJ9, F1S8S9, I3LUP6, UPI00025DF2DA, F1S9Q1…
4	GO:0000422	mitophagy	Biological Process	13	A0A0B8RZF7, F1S0K1, F1S0K2, I3LNT6, F1S0Q0, F1SSA6, B2DCZ8, UPI00025E01B5, UPI00028F4507, I3LDM6, B8YBE0, UPI00025DED37, F1SSN7
4	GO:0061738	late endosomal microautophagy	Biological Process	3	F1S9Q1, F1SA70, F1S9Q3
4	GO:0003013	circulatory system process	Biological Process	25	F1RW75, Q9MZG4, A5GFU3, F1S4X7, A5GFU2, I3LG07, F1RHR8, Q9TTK7, A5GFU0, F1SPE3, I3LB76, I3LS09, UPI00025DFC4B, A0A0B8RZF7, A0A0B8RZB2, I3LGZ7, Q7YSF4, B3VCE8, A8CVN6, B3VFA9, A5GFT9, F1SIW2, A0A0B8RSK4, I3LRX8, F1S2G7
4	GO:0032233	positive regulation of actin filament bundle assembly	Biological Process	2	A0A0B8RSK4, F1RHR8
4	GO:0042026	protein refolding	Biological Process	9	Q04967, Q6S4N2, A0A0B8S070, A5A8V7, F1S9Q1, F1SA70, F1S9Q3, A5A8V6, P34930
4	GO:0051461	positive regulation of corticotropin secretion	Biological Process	2	F1RFW5, UPI00025DF33E
4	GO:1904479	negative regulation of intestinal absorption	Biological Process	1	F1S5I9
4	GO:0060467	negative regulation of fertilization	Biological Process	1	UPI0001C959F7
4	GO:0003014	renal system process	Biological Process	6	F1S4D4, I3LRX8, A5GFU3, A5GFU2, A5GFU0, A5GFT9
4	GO:2000147	positive regulation of cell motility	Biological Process	14	F1SRR5, F1RX85, F1RGJ3, F1RN41, F1SBL4, F1S4D4, F1SDV6, F1SIW2, I3LTM2, UPI00017F0280, F1SCX7, F1SCQ1, B2ZRE4, I3LDA8
4	GO:0009886	post-embryonic animal morphogenesis	Biological Process	6	I3LRX8, A5GFU3, A5GFU2, A5GFU0, A5GFT9, F1SUA7
4	GO:0097164	ammonium ion metabolic process	Biological Process	5	F1SSW8, I3LAK1, Q95JG9, A0A0B8RVZ5, F1RY67
4	GO:0010033	response to organic substance	Biological Process	141	F1SSW8, UPI00028F4918, F1RSR4, I3LGW9, F1RGJ3, I3LAK1, Q6PQZ2, I3LFM6, A1YVX4, UPI0001C972DC, J7FJH8, F1S8J8, Q19LF1, Q0PMX7, Q19LF0, I3LDA8, F1SU28, F1S0K2, F1RP44, F1SLR8, F1RRY2, A0A0B8RVJ7, B1PEY3, UPI00025DEDCD, F1SJN2, UPI0001E87616, F1S0S2, Q9TTJ1, F1RMW4, Q20CL7, O62756, F1RVA0, F1S2G7, Q95JG9, X2KPB3, F1RY67, Q684M7, A5GFU3, A5GFU2, A0A0B8S070, F1RFN3, F1RL11, G3CKJ2, F1RHR8, UPI00025DF3…
4	GO:0030968	endoplasmic reticulum unfolded protein response	Biological Process	10	F1SSW8, Q04967, Q6S4N2, F1RGJ3, I3LAK1, A0A0B8S070, A5A8V7, F1RW78, A5A8V6, P34930
4	GO:0050808	synapse organization	Biological Process	10	I3LJJ6, F1SIW2, F1SNX0, A9XXE0, UPI00028F446E, F1SHN7, F1RQ61, UPI00028F47AA, Q0PMX7, UPI00028F46C7
4	GO:0033554	cellular response to stress	Biological Process	89	F1RN38, F1SSW8, F1S2R6, F1RSR4, UPI00028F4918, I3LGW9, F1RGJ3, K7GSL6, I3LAK1, F1S098, B2DCZ8, I3LDM6, F1RSZ1, A9XXE0, F1SA77, I3LRQ2, Q0PMX7, K7GNS9, F1SV03, F1SA70, F1RFD8, F1SDB3, F1S0K1, F1S0K2, F1RX42, F1SHN7, A0A0B8RVF6, F1SQ34, F1RRY2, UPI0001E87616, UPI00017EFA0A, F1RMW4, F2Z5L2, F1S2G7, I3LRN0, F1STJ9, A0A0B8RW01, A0A0B8RZB6, F1S9Q1, I3LUP6, F1S9Q3, K7GRD1, UPI00025DF539, Q9MZG4, A0A0B8S…
4	GO:0022404	molting cycle process	Biological Process	14	A5GFT8, F1RP15, Q9MZG4, F1S0K1, F1S4T0, UPI00025E1077, A5GFU3, A5GFU2, A5GFT9, Q3BDI7, I3LRX8, A0A0B8RT53, A5GFU0, I3LA65
4	GO:0009408	response to heat	Biological Process	13	UPI00028F4918, UPI00028F478D, A0A0B8S070, F1RHR8, P34930, Q04967, Q6S4N2, A0A0B8RSK4, A5A8V7, F1S9Q1, F1SA70, A5A8V6, F1S9Q3
4	GO:0002443	leukocyte mediated immunity	Biological Process	19	K7GSL6, UPI0001C967E9, UPI0001E87616, B2DCZ8, A1YVX4, F1RUI7, Q20CL7, A0ZVR0, G9M4N0, B8YBE0, F1S3C1, M3V817, F1S9Q1, A0A0B8RZB6, A9YTY0, K7GNM7, X2KPB3, F1S407, F1S9Q3
4	GO:0021602	cranial nerve morphogenesis	Biological Process	2	F1SIW2, F1RIV2
4	GO:0090287	regulation of cellular response to growth factor stimulus	Biological Process	7	F1RX85, B8YBE0, F1RGJ3, I3LPL7, B2DCZ8, A0A0B8RVW2, UPI00028F4507
4	GO:0007567	parturition	Biological Process	6	I3LJJ6, F1SSW8, F1RIV2, F1SKP5, I3LAK1, UPI00028F43BE
4	GO:0099004	calmodulin dependent kinase signaling pathway	Biological Process	3	A9XXE0, F1SHN7, Q0PMX7
4	GO:0080134	regulation of response to stress	Biological Process	95	I3LGW9, F1RPL2, F1RGJ3, C4MXZ1, F2Z5K9, UPI0001C967E9, A7RDK7, B2DCZ8, I3LPU1, UPI0001C972DC, I3LDM6, J7FJH8, A9XXE0, F1S3L9, I3LQW9, A5JVA0, Q0PMX7, K7GNS9, F2Z565, F1SA70, F1RFI9, F1RX42, F1SHN7, F1RLM3, S5REL2, F1RRY2, F1S0S2, Q9TTJ1, I3LL55, K7GNR1, O62756, A7LCX1, F1RZQ6, F1S2G7, A3RLM8, B1B1N8, F1APT8, I6YMD1, F1APT9, F2Z576, A1XC21, F1S9Q1, A0A0B8RZB6, I3LUP6, X2KPB3, F1S9Q3, Q684M7, UPI00…
4	GO:0034377	plasma lipoprotein particle assembly	Biological Process	2	C4MXZ1, C4MRC5
4	GO:0007267	cell-cell signaling	Biological Process	67	UPI0001C973B1, F1SJQ8, C4MXZ1, Q6PQZ2, UPI00028F47AA, B2DCZ8, I3LPU1, I3LDM6, F1SRA3, F1SC79, A9XXE0, Q0PMX7, F1RLH9, K7GNS9, F2Z565, F1SA70, F1RND0, F1SU78, F1SHN7, UPI00025E1077, F1RLM3, UPI0002107760, I3LL55, I3LJJ6, F1RZQ6, F1S2G7, F1RWK0, Q95JG9, F1S9Q1, F1S9Q3, F1RY67, F1SGI7, Q9MZG4, I3L5I7, A0A0B8RSC7, Q6QRN9, A5GFU3, A5GFU2, I3LG07, F1SHK0, B2LVA5, UPI00025DF33E, F1RXA7, C5HYI0, K9IWE3, …
4	GO:0021766	hippocampus development	Biological Process	2	I3LG07, F1RMW4
4	GO:0060969	negative regulation of gene silencing	Biological Process	3	Q19LF1, F1RFN3, Q19LF0
4	GO:0071695	anatomical structure maturation	Biological Process	3	Q9MZG4, Q3BDI7, I3LA65
4	GO:0010592	positive regulation of lamellipodium assembly	Biological Process	2	A0A0B8RSK4, F1RHR8
4	GO:0010632	regulation of epithelial cell migration	Biological Process	6	F1SIW2, F1SDV6, F1RX85, UPI00017F0280, F1RLH9, B2ZRE4
4	GO:0001756	somitogenesis	Biological Process	3	A0A0B8RZF7, I3LG07, F1S0Q0
4	GO:0038034	signal transduction in absence of ligand	Biological Process	8	Q04967, Q6S4N2, UPI00017F0280, A0A0B8S070, A5A8V7, B2ZRE4, A5A8V6, P34930
4	GO:0051640	organelle localization	Biological Process	29	F1S535, F1S7X1, F1SJQ8, C4MXZ1, UPI0001C967E9, C5HYI0, UPI00025DF0B1, I3LTM2, A9XXE0, UPI00025DED37, Q0PMX7, C4MRC5, A0A0B8S078, A0A0B8RZF7, F1SRR5, A0A0B8RVF7, F1SHN7, F1RRY2, F1SK12, F1S0Q0, F1SSA6, UPI00025E01B5, I3LSP4, I3L9Y2, F1RRA0, F1S8S9, O14576, I3LUP6, F1S407
4	GO:0046697	decidualization	Biological Process	7	Q9MZG4, I3L5I7, B5M447, F1RLM3, B2LVA5, K9IWE3, I3LPU1
4	GO:0045190	isotype switching	Biological Process	2	F1S3C1, A0A0B8RZB6
4	GO:0032886	regulation of microtubule-based process	Biological Process	7	A0A0B8RVF7, F1RRY2, F1SK12, UPI0001C96DD9, I3LUP6, UPI00025DF0B1, F1RRA8
4	GO:0021678	third ventricle development	Biological Process	3	UPI00025DED37, F1SSA6, UPI00025E01B5
4	GO:0042816	vitamin B6 metabolic process	Biological Process	1	F1RVJ6
4	GO:0007051	spindle organization	Biological Process	10	I3LSP4, I3L9Y2, I3LR44, A0A0B8RVF7, F1RRA0, UPI00025DED37, F1SSA6, UPI00025E01B5, F2Z562, A0A0B8S078
4	GO:0001775	cell activation	Biological Process	66	K9IVM5, D3Y271, K7GSL6, UPI0001C967E9, A7RDK7, F1SGS5, F1SDV6, F1S3L9, I3LQW9, A0A0B8RW12, A5JVA0, F1RFI9, UPI00025E1077, S5REL2, UPI0001E87616, F1SJN2, Q29198, Q9TTJ1, F1SAH0, O62756, A3RLM8, B1B1N8, F1S8S9, F1APT8, UPI00025DE753, F1APT9, A1XC21, A0A0B8RZB6, D2K7D7, Q684M7, D2K7D6, D2K7D8, F1S4T0, A5GFU3, A5GFU2, UPI0001C959F7, F1RHR8, Q0GFA3, Q5DKW9, D0V2A3, F1S4D4, F2Z5Q6, A0A0B8RTN6, G9M4N0, …
4	GO:0032351	negative regulation of hormone metabolic process	Biological Process	1	F1S2G7
4	GO:0007617	mating behavior	Biological Process	2	F1SHK0, F1RMW4
4	GO:0009582	detection of abiotic stimulus	Biological Process	4	F1SC79, I3LGZ7, UPI00025DFC4B, F1RND0
4	GO:0035966	response to topologically incorrect protein	Biological Process	13	F1SSW8, F1RGJ3, I3LAK1, A0A0B8S070, P34930, Q04967, Q6S4N2, A5A8V7, F1S9Q1, F1RW78, F1SA70, F1S9Q3, A5A8V6
4	GO:0010524	positive regulation of calcium ion transport into cytosol	Biological Process	2	F1SDV6, F1RWK0
4	GO:0007099	centriole replication	Biological Process	4	F1RRY2, I3LUP6, UPI00025DF0B1, F1RRA8
4	GO:0030534	adult behavior	Biological Process	14	I3LCL1, Q9MZG4, F1SKP5, UPI0001C97E23, UPI00028F446E, UPI00028F43BE, F1RQ61, UPI00028F47AA, F1SUA7, I3LJJ6, F1RIV2, UPI000210535C, UPI00028F46C7, UPI00025DF2DA
4	GO:0031295	T cell costimulation	Biological Process	2	A0A0B8RSK4, F1RHR8
4	GO:0032102	negative regulation of response to external stimulus	Biological Process	15	K7GMB2, Q9MZG4, I3L5I7, F1RLM3, UPI0001C967E9, I3LNT6, K9IWE3, I3LPU1, F1SIW2, UPI00017F0280, F1S3C1, K7GSR6, K7GNS9, A0A0B8RZB6, B2ZRE4
4	GO:0060137	maternal process involved in parturition	Biological Process	1	I3LJJ6
4	GO:0001568	blood vessel development	Biological Process	21	F1RX85, I3L5I7, F1S4T0, UPI00025E1077, F1RLM3, I3LNT6, K9IWE3, F1SSA6, Q9TTJ1, UPI00025E01B5, F1SIW2, F1SDV6, O62756, F1S3C1, UPI00025DED37, F1SCQ1, A0A0B8RT53, F1SRK1, A0A0B8RZB6, Q0QEM6, F1SLA0
4	GO:0048588	developmental cell growth	Biological Process	13	K7GRD1, F1SDB3, F1SJJ5, F1SK12, F1RHR8, F1RRA6, UPI00028F4507, F1SIW2, A0SNV0, A0A0B8RSK4, F1RZQ6, I3LDA8, A0A0B8RT95
4	GO:0072395	signal transduction involved in cell cycle checkpoint	Biological Process	5	F1RN38, F1RRY2, I3LUP6, UPI00025DED82, UPI00025DF0B1
4	GO:0098534	centriole assembly	Biological Process	4	F1RRY2, I3LUP6, UPI00025DF0B1, F1RRA8
4	GO:0044403	symbiosis, encompassing mutualism through parasitism	Biological Process	75	A0A0B8RSA9, A1XQU3, I3LJ87, F1SJQ6, UPI0002105232, UPI0001C972DC, F1RQ91, J7FJH8, F1SDV6, F1SA77, I3LRQ2, F2Z567, A0A0B8S018, UPI00005A29E0, A0A0B8S017, F2Z565, F1SV03, F1SA70, A0A0B8RZF7, F1SJJ5, F1RX42, UPI0000D4DE74, F1RP44, Q29195, F1RRY2, F1S0S2, Q29198, K7GNR1, UPI0001C96971, F1RZQ6, A0A0B8RW01, F1STJ9, I6YMD1, F1S8S9, I3LUP6, F1S9Q1, A8YQT9, X2KPB3, F1S9Q3, K7GMB2, P53027, I3LSD3, Q6QRN9, …
4	GO:0007565	female pregnancy	Biological Process	14	Q9MZG4, UPI00028F4918, I3L5I7, F1RLM3, K9IWF3, B2LVA5, K9IWE3, F1RHR8, I3LPU1, F1RVA0, Q29569, B5M447, A0A0B8RSK4, Q71LE2
4	GO:0030656	regulation of vitamin metabolic process	Biological Process	4	UPI00017F0280, K7GNS9, F1S0S2, B2ZRE4
4	GO:0042592	homeostatic process	Biological Process	81	F1RV76, F1RSR4, K9IVQ8, F1RGJ3, C4MXZ1, Q6PQZ2, B2DCZ8, F1SGS5, F1SDV6, F1SC79, A9XXE0, Q19LF1, Q0PMX7, Q19LF0, Q0QEM6, F1SLA0, F1SU78, F1S0K1, F1SKP5, F1SHN7, A0A0B8RVF6, UPI00025E1077, I3LK71, F1RRY2, UPI00028F43BE, UPI00025DEDCD, F1S0S2, Q29198, Q9TTJ1, F1RMW4, F1S5I9, O62756, F1STJ9, F1RWK0, I3LUP6, D2K7D7, Q684M7, K7GMB2, D2K7D6, F1RP15, D2K7D8, F1S4T0, A5GFU3, F1RVV1, F1SFG4, A5GFU2, A0A0B8…
4	GO:0031646	positive regulation of neurological system process	Biological Process	2	A0A0B8RSK4, F1RHR8
4	GO:0002281	macrophage activation involved in immune response	Biological Process	2	F1S4D4, I3LQW9
4	GO:0002437	inflammatory response to antigenic stimulus	Biological Process	2	I3LG07, F1S407
4	GO:0043207	response to external biotic stimulus	Biological Process	68	I3LB03, UPI00028F4918, F1RPL2, K7GSL6, C4MXZ1, F2Z5K9, I3LFM6, A7RDK7, B2DCZ8, UPI0001C972DC, J7FJH8, I3LDM6, F1SDV6, F1SUG7, I3LQW9, A5JVA0, K7GNS9, F2Z565, F2Z580, S5REL2, UPI0001E87616, F1S0S2, Q9TTJ1, K7GNR1, O62756, A7LCX1, F1RZQ6, A3RLM8, A0A0B8RSY9, UPI0001C95449, B1B1N8, I6YMD1, F1APT8, F1APT9, F2Z576, A1XC21, F1RTQ6, X2KPB3, K7GMB2, Q9MZG4, Q6QRN9, K9IVG5, F1RL11, UPI00025E078C, K9J6I9, …
4	GO:0010564	regulation of cell cycle process	Biological Process	25	F1RN38, A0A0B8RSC7, F1SU85, F1RXA7, F1SEM0, F1RGP1, UPI00025DED82, UPI00025DF0B1, F1RRA8, F1S4D4, I3LR44, F1SCX7, S4VFE3, UPI000210535C, F1SA70, F2Z562, I3LCL1, UPI0001C97E23, F1RRY2, F1RL46, I3LL55, F1STJ9, I3LUP6, UPI00025DF2DA, F1S9Q3
4	GO:0016477	cell migration	Biological Process	55	D3Y271, F1RGJ3, UPI0001C967E9, F1SDV6, I3LTM2, A9XXE0, F1S3L9, F1SCX7, Q0PMX7, F1RLH9, F1SPE3, I3LH91, I3LDA8, Q0QEM6, F1SLA0, F1SRR5, A0A0B8RZB2, F1RX85, F1S0K1, UPI00025E1077, F1SHN7, F1RN41, F1SJN2, Q9TTJ1, UPI00025DF12B, I3LJJ6, O62756, F1SCQ1, UPI0001C95449, F1S8S9, F1RTQ6, A0A0B8RVW2, Q684M7, UPI00025DF539, Q9MZG4, F1S4T0, B2LVA5, UPI00025DF33E, Q5DKW9, F1S4D4, F1RFW5, UPI00017F0280, B5M447…
4	GO:0045682	regulation of epidermis development	Biological Process	8	F1RP15, F1S0K1, F1RIV2, Q9MZG4, B8YBE0, F1SKP5, UPI00028F43BE, B2DCZ8
4	GO:0002251	organ or tissue specific immune response	Biological Process	9	UPI00025E06BD, F2Z580, Q29574, UPI0001C95449, UPI00025E078C, F2Z581, F2Z584, F1RTQ6, UPI00025E05F7
4	GO:0070482	response to oxygen levels	Biological Process	5	F1S4D4, Q9MZG4, A0A0B8RSK4, A0A0B8RVF7, F1RHR8
4	GO:0015980	energy derivation by oxidation of organic compounds	Biological Process	32	A5GFU3, A5GFU2, F1RHR8, F1RGP1, A9LGF2, Q1HBI1, Q1HB16, B5KN75, A5GFU0, B6EDE6, Q69G32, A0A077ERI3, B9ZUV0, Q9G1G3, M4M7D4, A0A076J9Y9, A9LFQ5, B8XSK3, Q69GF7, P50667, B6EDQ0, A0A076E9V3, A9LG09, A5GFT9, A0A0B8RSK4, I3LRX8, UPI00028F4454, E3T1V8, V5KX18, A0A077ES84, Q2NNN0, B5KN62
4	GO:0050886	endocrine process	Biological Process	9	F1RFW5, B5M447, I3LRX8, A5GFU3, A5GFU2, A5GFU0, B2LVA5, UPI00025DF33E, A5GFT9
4	GO:0000212	meiotic spindle organization	Biological Process	9	I3LSP4, I3L9Y2, I3LR44, F1RRA0, UPI00025DED37, F1SSA6, UPI00025E01B5, F2Z562, A0A0B8S078
4	GO:0007588	excretion	Biological Process	6	F1S5I9, I3LRX8, A5GFU3, A5GFU2, A5GFU0, A5GFT9
4	GO:0030029	actin filament-based process	Biological Process	27	F1RW75, F1S535, F1SJQ8, C4MXZ1, F1S4X7, I3LG07, UPI00025DF33E, C5HYI0, F1RHR8, F1S4D4, F1RFW5, I3LTM2, UPI00025DED37, I3LH91, I3LB76, C4MRC5, I3LDA8, F1SRR5, Q7YSF4, B3VCE8, UPI00025DEB11, F1RL46, F1SSA6, UPI00025E01B5, B3VFA9, F1SIW2, A0A0B8RSK4
4	GO:0070661	leukocyte proliferation	Biological Process	14	D2K7D7, D2K7D6, D2K7D8, F1S4T0, UPI00025E1077, Q29198, F1SGS5, F1SAH0, F1RI00, F1S4D4, F2Z5Q6, A0A0B8RW12, UPI00025DEA5F, A0A0B8RT53
4	GO:0060688	regulation of morphogenesis of a branching structure	Biological Process	5	UPI00017F0280, A9XXE0, F1SHN7, Q0PMX7, B2ZRE4
4	GO:0006325	chromatin organization	Biological Process	75	F1RPL1, UPI00028F4918, F1RPL2, A0A0B8RZC2, F2Z5K9, A1YVX4, I3LPU1, M3V817, F1SA77, I3LRQ2, A0A0B8RZF7, F2Z580, F1RX42, UPI0001C954A1, F1SQ34, I3LK71, F1RLM3, F1RRY2, B1PEY3, F1S0S2, F1S1U3, F2Z5L6, Q9TTJ1, F2Z5L5, UPI00017EFA0A, Q20CL7, F2Z5L2, F1RVA0, O62756, A0A0B8RVS4, F2Z5P1, I3LRN0, F1SCQ1, A0A0B8RW01, UPI0001C95449, F2Z576, A0A0B8RZB6, I3LUP6, F1RTQ6, I3L5I7, UPI00017F067A, I3LG07, UPI00025…
4	GO:0046649	lymphocyte activation	Biological Process	35	Q684M7, D2K7D7, D2K7D6, K9IVM5, D2K7D8, F1S4T0, K7GSL6, F1RHR8, F1SGS5, Q0GFA3, F1S4D4, F1SDV6, F2Z5Q6, A0A0B8RTN6, G9M4N0, F1S3L9, A0A0B8RW12, UPI00025DED37, A0A0B8RT53, UPI00025DEA5F, F1S8Q0, F1RFI9, UPI00025E1077, UPI0001E87616, Q29198, F1SSA6, F1SAH0, UPI00025E01B5, F1RI00, F1RIV2, A0A0B8RSK4, F1S3C1, A0A0B8RZB6, F1SSJ1, F1S407
4	GO:0003205	cardiac chamber development	Biological Process	15	F1RW75, F1S4T0, UPI00025E1077, Q7YSF4, B3VCE8, F1S4X7, K9IWE3, F1SSA6, UPI00025E01B5, B3VFA9, F1S3C1, UPI00025DED37, A0A0B8RT53, I3LB76, A0A0B8RZB6
4	GO:0051098	regulation of binding	Biological Process	28	K7GMB2, Q9MZG4, K7GSL6, K9J6I9, UPI0001C972DC, J7FJH8, G9M4N0, A9XXE0, Q0PMX7, A0A0B8S078, A0A0B8RZF7, F1SHN7, UPI0001E87616, F1S0Q0, Q9TTJ1, K7GNR1, I3LSP4, O62756, I3L9Y2, F1S3C1, F1RRA0, F1SCQ1, A0A0B8RSY9, I3L8M1, UPI0001C95449, I6YMD1, A0A0B8RZB6, F1RTQ6
4	GO:0060627	regulation of vesicle-mediated transport	Biological Process	23	A0A0B8RSB9, F1S7X1, F1SHN7, C4MXZ1, UPI00022CDD7E, Q6PQZ2, UPI0001C967E9, A0A0B8RTB3, B2DCZ8, F1SAH0, F1SDV6, F1SNX0, A9XXE0, B8YBE0, UPI0001C98538, F1SA57, A0A0B8RW12, Q0PMX7, C4MRC5, F1S9Q1, F1S725, F1RND0, F1S9Q3
4	GO:0046685	response to arsenic-containing substance	Biological Process	3	F1S2E3, UPI00025E0C4F, F1SV03
4	GO:0090316	positive regulation of intracellular protein transport	Biological Process	25	F1SMM3, A7RDK7, B2DCZ8, D0V2A3, B8YBE0, F1SCX7, A5JVA0, A8I492, A4LAL4, A0A0B8RZF7, F1RP44, UPI00022CDD7E, B3XXC1, S5REL2, A0A0B8RVJ7, F1S0Q0, O00410, B6EUP4, A3RLM8, A5A8V7, B1B1N8, F1APT8, F1APT9, H9NID7, A1XC21
4	GO:0060148	positive regulation of posttranscriptional gene silencing	Biological Process	1	K7GNS9
4	GO:0080090	regulation of primary metabolic process	Biological Process	231	UPI00028F4918, I3LGW9, F2Z5K9, A7RDK7, Q19LF1, Q19LF0, UPI000210535C, I3LDA8, F1RX42, F1RLM3, B3VCE8, F1RRY2, F1S0S2, F2Z5L6, Q9TTJ1, F2Z5L5, F1RJ87, UPI00017EFA0A, F2Z5L2, I3LSP4, O62756, F1RVA0, A0A0B8RVS4, F1S2G7, F1STJ9, F1RY67, Q684M7, F1SU85, A5GFU3, A0A0B8S070, A5GFU2, F1RFN3, G3CKJ2, F1RXA7, F1RHR8, F1RGP1, UPI00017F0280, F1SLX3, S4VFE3, A5GFU0, Q71LE2, F2Z587, I3LS09, A0A0B8S078, A6M928,…
4	GO:0046622	positive regulation of organ growth	Biological Process	4	A0A0B8RSK4, F1RZQ6, F1RHR8, F1RRA6
4	GO:0030522	intracellular receptor signaling pathway	Biological Process	18	Q9MZG4, A0A0B8S070, I3LUV2, F1SGS5, A1YVX4, P34930, F1RUI7, Q20CL7, A0ZVR0, Q04967, Q6S4N2, A7LCX1, UPI00017F0280, M3V817, A5A8V7, B2ZRE4, K7GNM7, A5A8V6
4	GO:0071772	response to BMP	Biological Process	4	B8YBE0, Q3BDI7, B2DCZ8, I3LA65
4	GO:0048736	appendage development	Biological Process	9	I3LCL1, I3LRX8, UPI0001C97E23, A5GFU3, A5GFU2, A5GFU0, UPI000210535C, UPI00025DF2DA, A5GFT9
4	GO:0044248	cellular catabolic process	Biological Process	78	A0A0B8RSA9, F1SSW8, A1XQU3, I3LJ87, I3LGW9, F1RGJ3, I3LAK1, I3LJ48, F1SJQ6, UPI0002105232, F1S098, F1RQ91, F1SDV6, F1SRA3, A9XXE0, F2Z567, A0A0B8S018, A0A0B8RW12, UPI00005A29E0, Q0PMX7, A0A0B8S017, F1RFD8, A0A0B8RZF7, F1SJJ5, UPI0000D4DE74, F1SHN7, Q29195, Q29198, F1SAH0, I3LL55, UPI0001C96971, F1S2G7, F1STJ9, Q95JG9, F1RW66, A8YQT9, F1RY67, P53027, Q9MZG4, I3LSD3, A0A0B8RSC7, F1SU85, F1SFG4, Q6L…
4	GO:0060021	palate development	Biological Process	5	UPI00017F0280, F1S4T0, UPI00025E1077, A0A0B8RT53, B2ZRE4
4	GO:0032793	positive regulation of CREB transcription factor activity	Biological Process	1	I3LS09
4	GO:0071216	cellular response to biotic stimulus	Biological Process	12	Q9MZG4, F1S8Q0, F1RGJ3, F1S0S2, B2DCZ8, Q0GFA3, F1S4D4, B8YBE0, I3LQW9, K7GN78, I3L8M1, K7GNS9
4	GO:0030193	regulation of blood coagulation	Biological Process	2	I3LNT6, F1SRK1
4	GO:0050906	detection of stimulus involved in sensory perception	Biological Process	2	I3LGZ7, UPI00025DFC4B
4	GO:0034101	erythrocyte homeostasis	Biological Process	8	F2Z5Q6, F1SKP5, F1RGJ3, A0A0B8RVF6, UPI00028F43BE, F1S0S2, Q29198, F1SGS5
4	GO:0021549	cerebellum development	Biological Process	6	F1RGJ3, UPI00025DED37, F1S098, F1SSA6, UPI00025E01B5, UPI00028F4507
4	GO:0009636	response to toxic substance	Biological Process	3	F1RGJ3, I3LG07, I3LLU7
4	GO:1901343	negative regulation of vasculature development	Biological Process	1	F1SIW2
4	GO:0060968	regulation of gene silencing	Biological Process	13	F1RPL2, F1RFN3, I3LG07, F2Z5K9, K9IWF3, F1RVA0, Q29569, F1SCQ1, Q19LF1, Q71LE2, K7GNS9, Q19LF0, F2Z576
4	GO:0002218	activation of innate immune response	Biological Process	33	A0A0B8RSC7, A0A0B8S070, F1RXA7, A7RDK7, Q0GFA3, D0V2A3, A0ZVR0, F1S4D4, A5JVA0, A8I492, K7GNS9, A4LAL4, A9YTY0, I3LS09, F1S8Q0, B3XXC1, S5REL2, F1S0S2, I3LL55, P34930, Q04967, B6EUP4, Q6S4N2, A7LCX1, A3RLM8, A5A8V7, B1B1N8, F1APT8, F1APT9, H9NID7, A1XC21, X2KPB3, A5A8V6
4	GO:0006458	'de novo' protein folding	Biological Process	4	F1S9Q1, F1SA70, F1RJ87, F1S9Q3
4	GO:0006979	response to oxidative stress	Biological Process	15	F1SHN7, I3LG07, I3LNT6, P34930, Q6S4N2, UPI00025E0704, A9XXE0, F1S2E3, F1S2G7, Q0PMX7, K7GNS9, UPI00025E0C4F, F1SV03, UPI00025E0964, A5A8V6
4	GO:1903531	negative regulation of secretion by cell	Biological Process	7	I3LJJ6, D3Y271, F1S2G7, F1SJN2, UPI0001C967E9, F1S2E2, Q5DKW9
4	GO:0009611	response to wounding	Biological Process	34	F1SGI7, Q9MZG4, F1RW75, D3Y271, F1RPL2, A5GFU3, A5GFU2, F2Z5K9, F1RHR8, Q5DKW9, I3LDM6, UPI00017F0280, UPI00025DED37, A5GFU0, Q71LE2, F1SRK1, A5GFT8, F1SKP5, K9IWF3, UPI00028F43BE, F1RN41, F1SJN2, I3LNT6, F1SSA6, UPI00025E01B5, F1SBL4, A5GFT9, F1RVA0, F1RIV2, A0A0B8RSK4, Q29569, I3LRX8, F2Z576, B2ZRE4
4	GO:0060788	ectodermal placode formation	Biological Process	6	A5GFT8, I3LRX8, A5GFU3, A5GFU2, A5GFU0, A5GFT9
4	GO:0021592	fourth ventricle development	Biological Process	3	UPI00025DED37, F1SSA6, UPI00025E01B5
4	GO:0048839	inner ear development	Biological Process	7	F1RIV2, B8YBE0, F1RVV1, F1RQ61, F1S0S2, B2DCZ8, F1SUA7
4	GO:0045494	photoreceptor cell maintenance	Biological Process	3	F1RVV1, F1SK12, F1SUA7
4	GO:0009612	response to mechanical stimulus	Biological Process	17	B3XXC1, S5REL2, F1S0S2, A7RDK7, D0V2A3, I3LJJ6, B6EUP4, A3RLM8, A5JVA0, B1B1N8, A8I492, K7GNS9, F1APT8, F1APT9, A4LAL4, H9NID7, A1XC21
4	GO:0061024	membrane organization	Biological Process	43	F1RN38, F1S535, C4MXZ1, Q6QRN9, A0A0B8S070, UPI00025DF33E, F1RRA6, UPI00025DED82, Q29368, F1RFW5, F1SNX0, I3LTM2, I3L992, F1SA57, UPI00025DED37, F2Z565, F1SV03, C4MRC5, A0A0B8S078, F1SRR5, A0A0B8RSB9, F1SGJ6, A0A0B8RTB3, UPI00025DEDCD, F1SSA6, UPI00025E01B5, P34930, I3LJJ6, Q04967, I3LSP4, Q6S4N2, I3L9Y2, F1S2E3, F1RZQ6, F1RRA0, UPI0001C98538, A5A8V7, F1S8S9, UPI00025E0C4F, F1S9Q1, F1S725, F1S9Q3…
4	GO:0007625	grooming behavior	Biological Process	3	UPI00028F446E, UPI00028F47AA, UPI00028F46C7
4	GO:0044262	cellular carbohydrate metabolic process	Biological Process	8	A0A0B8RZF7, I3L883, Q9MZG4, A0A0B8RSK4, UPI00028F4454, B8XSK3, F1RHR8, F1S0Q0
4	GO:0060135	maternal process involved in female pregnancy	Biological Process	9	Q9MZG4, I3L5I7, B5M447, A0A0B8RSK4, F1RLM3, B2LVA5, K9IWE3, F1RHR8, I3LPU1
4	GO:0070367	negative regulation of hepatocyte differentiation	Biological Process	2	B8YBE0, B2DCZ8
4	GO:1901575	organic substance catabolic process	Biological Process	89	A0A0B8RSA9, F1SSW8, A1XQU3, I3LGW9, I3LJ87, F1RGJ3, I3LAK1, I3LJ48, F1SJQ6, UPI0002105232, F1S098, F1RQ91, F1SDV6, F1SRA3, A9XXE0, F2Z567, A0A0B8S018, A0A0B8RW12, Q0PMX7, UPI00005A29E0, A0A0B8S017, A0SNU7, F1RFD8, A0A0B8RZF7, F1SJJ5, UPI0000D4DE74, F1RFI9, F1SHN7, Q29195, F1SLR8, Q29198, F1SAH0, I3LL55, UPI0001C96971, UPI00028F4454, F1S2G7, F1STJ9, A0A0B8RSY9, Q71UN0, Q95JG9, F1RW66, A8YQT9, F1RY…
4	GO:0021696	cerebellar cortex morphogenesis	Biological Process	2	F1S098, UPI00028F4507
4	GO:0007186	G-protein coupled receptor signaling pathway	Biological Process	22	A5GFT8, Q9MZG4, F1RX85, D3Y271, F1SHN7, A5GFU3, A5GFU2, F1SJN2, B2LVA5, B2DCZ8, Q5DKW9, UPI0002104F4B, A5GFT9, F1SC79, F1SLV0, B5M447, I3LRX8, A9XXE0, B8YBE0, Q0PMX7, A5GFU0, I3LDA8
4	GO:1901861	regulation of muscle tissue development	Biological Process	5	A0A0B8RSK4, F1RZQ6, F1RWK0, F1RHR8, F1RRA6
4	GO:0007059	chromosome segregation	Biological Process	6	F1S2R6, F1RZQ6, Q6QRN9, F1STJ9, F1RL46, F2Z565
4	GO:0010035	response to inorganic substance	Biological Process	15	B9W5V0, F1SHN7, I3LG07, UPI00025E0704, A9XXE0, F1S2E3, F1S2G7, K7GSR6, Q0PMX7, K7GNS9, F1S2E2, UPI00025E0C4F, F1SV03, I3LDA8, F1S407
4	GO:0010810	regulation of cell-substrate adhesion	Biological Process	4	F1SIW2, F1S4D4, I3LDA8, F1SU28
4	GO:0090559	regulation of membrane permeability	Biological Process	20	F1RN38, Q6QRN9, A0A0B8S070, F1RHR8, F1RRA6, UPI00025DED82, Q29368, P34930, Q04967, Q6S4N2, A0A0B8RSK4, F1S2E3, F1RZQ6, A5A8V7, F2Z565, UPI00025E0C4F, F1SV03, F1S9Q1, A5A8V6, F1S9Q3
4	GO:0001822	kidney development	Biological Process	8	I3LCL1, A9XXE0, UPI0001C97E23, F1SHN7, Q0PMX7, UPI000210535C, I3LDA8, UPI00025DF2DA
4	GO:1900077	negative regulation of cellular response to insulin stimulus	Biological Process	1	F1SC53
4	GO:1904294	positive regulation of ERAD pathway	Biological Process	1	I3LGW9
4	GO:0051607	defense response to virus	Biological Process	33	I3LB03, K7GMB2, F1RPL2, C4MXZ1, F2Z5K9, K9IVG5, K9J6I9, A7RDK7, UPI0001C972DC, Q0GFA3, J7FJH8, I3LDM6, D0V2A3, A0ZVR0, A5JVA0, A8I492, A4LAL4, C4MRC5, A9YTY0, B3XXC1, S5REL2, K7GNR1, B6EUP4, A7LCX1, A3RLM8, B1B1N8, I6YMD1, F1APT8, F2Z576, F1APT9, H9NID7, A1XC21, X2KPB3
4	GO:0060761	negative regulation of response to cytokine stimulus	Biological Process	1	UPI0001C967E9
4	GO:0007093	mitotic cell cycle checkpoint	Biological Process	9	F1RN38, F2Z5Q6, F1STJ9, F1RRY2, Q29198, I3LUP6, UPI00025DED82, UPI00025DF0B1, F1RRA8
4	GO:0007507	heart development	Biological Process	35	F1RW75, Q9MZG4, I3L5I7, F1S4T0, F1S4X7, I3LG07, F1RFN3, F1RHR8, K9IWE3, F1RRA6, F1S8L9, UPI00017F0280, UPI00025DED37, Q19LF1, A0A0B8RT53, I3LH91, Q19LF0, I3LB76, A0A0B8RZF7, UPI00025E1077, Q7YSF4, B3VCE8, F1RLM3, UPI00025DEB11, F1S0Q0, F1SSA6, UPI00025E01B5, B3VFA9, A0A0B8RSK4, F1RZQ6, F1S3C1, F1STJ9, F1RWK0, B2ZRE4, A0A0B8RZB6
4	GO:0061038	uterus morphogenesis	Biological Process	7	I3L5I7, A0A0B8RVS4, F1RLM3, C3RZ94, C3RZ93, K9IWE3, I3LPU1
4	GO:0098901	regulation of cardiac muscle cell action potential	Biological Process	2	F1RW75, F1SGJ6
4	GO:0003179	heart valve morphogenesis	Biological Process	2	A0A0B8RSK4, F1RHR8
4	GO:0072006	nephron development	Biological Process	5	I3LCL1, UPI0001C97E23, UPI000210535C, I3LDA8, UPI00025DF2DA
4	GO:0048066	developmental pigmentation	Biological Process	4	I3LGW9, UPI0001C98538, UPI00022CDD7E, C5HYI0
4	GO:0030307	positive regulation of cell growth	Biological Process	13	F1SJJ5, F1S0K1, F1SK12, K9IWF3, F1RHR8, F1RRA6, A0SNV0, F1RVA0, A0A0B8RSK4, Q29569, F1RZQ6, Q71LE2, A0A0B8RT95
4	GO:0051965	positive regulation of synapse assembly	Biological Process	5	F1SNX0, UPI00028F446E, F1RQ61, UPI00028F47AA, UPI00028F46C7
4	GO:0061351	neural precursor cell proliferation	Biological Process	8	A9XXE0, A0A0B8RVF7, F1SHN7, Q19LF1, F1RFN3, Q0PMX7, Q19LF0, F1SU28
4	GO:0002026	regulation of the force of heart contraction	Biological Process	1	F1S4X7
4	GO:0048532	anatomical structure arrangement	Biological Process	2	F1SIW2, F1RGJ3
4	GO:0021915	neural tube development	Biological Process	4	A0A0B8RZF7, F1SCX7, I3LG07, F1S0Q0
4	GO:0002287	alpha-beta T cell activation involved in immune response	Biological Process	3	G9M4N0, K7GSL6, UPI0001E87616
4	GO:0045684	positive regulation of epidermis development	Biological Process	5	F1RP15, F1S0K1, Q9MZG4, B8YBE0, B2DCZ8
4	GO:0046620	regulation of organ growth	Biological Process	4	A0A0B8RSK4, F1RZQ6, F1RHR8, F1RRA6
4	GO:0021695	cerebellar cortex development	Biological Process	6	F1RGJ3, UPI00025DED37, F1S098, F1SSA6, UPI00025E01B5, UPI00028F4507
4	GO:0051047	positive regulation of secretion	Biological Process	18	UPI00025DEFE9, Q9MZG4, F1SU78, F1SJQ8, C4MXZ1, Q6PQZ2, UPI00025DEFEA, B2LVA5, UPI00025DF33E, C5HYI0, F1S7B4, F1S4D4, F1RFW5, B5M447, F1SA57, C4MRC5, F1SV03, F1S407
4	GO:0001818	negative regulation of cytokine production	Biological Process	10	UPI00028F4918, A7LCX1, G9M4N0, K7GSL6, UPI0001E87616, K7GNS9, UPI0001C967E9, F1S2E2, Q0GFA3, I3LS09
4	GO:0032388	positive regulation of intracellular transport	Biological Process	27	C4MXZ1, F1SMM3, A7RDK7, B2DCZ8, D0V2A3, B8YBE0, F1SCX7, A5JVA0, A8I492, A4LAL4, C4MRC5, A0A0B8RZF7, F1RP44, UPI00022CDD7E, B3XXC1, S5REL2, A0A0B8RVJ7, F1S0Q0, O00410, B6EUP4, A3RLM8, A5A8V7, B1B1N8, F1APT8, F1APT9, H9NID7, A1XC21
4	GO:0044770	cell cycle phase transition	Biological Process	31	F1RN38, A0A0B8RSC7, A0A0B8RZC2, F1SU85, F1RLV5, F1RXA7, F1SEM0, UPI00025DF0B1, UPI00025DED82, F1RRA8, F2Z5Q6, I3LR44, F1SA57, S4VFE3, UPI000210535C, F2Z562, F1SA70, I3LCL1, UPI0001C97E23, F1RRY2, F1RL46, Q29198, F1S0S2, D9IFC3, I3LL55, F1STJ9, O14576, F1SQR9, I3LUP6, UPI00025DF2DA, F1S9Q3
4	GO:0048524	positive regulation of viral process	Biological Process	9	F1S4D4, K7GMB2, F1SA77, I3LRQ2, A0A0B8RW01, I3LQZ8, F1S9Q1, F1SV03, F1S9Q3
4	GO:0033002	muscle cell proliferation	Biological Process	4	I3LJJ6, Q9MZG4, A0A0B8RSK4, F1RHR8
4	GO:0031324	negative regulation of cellular metabolic process	Biological Process	128	UPI00028F4918, F1RPL1, F1RPL2, F2Z5K9, I3LFM6, I3LEK0, A1YVX4, F1S8J8, Q19LF1, Q0PMX7, Q19LF0, I3LDA8, F1SU28, F1RX42, F1SLR8, I3LK71, F1RLM3, F1RRY2, B1PEY3, UPI0001E87616, F1S0S2, F2Z5L6, F2Z5L5, UPI00017EFA0A, Q20CL7, F2Z5L2, F1RVA0, A0A0B8RVS4, F1S2G7, F1STJ9, F1SCQ1, A0A0B8RZB6, UPI00017F067A, F1SU85, A0A0B8S070, F1RFN3, I3LG07, F1RL11, G3CKJ2, F1RHR8, F1RXA7, F1RGP1, UPI00025DED82, Q0GFA3, …
4	GO:0050921	positive regulation of chemotaxis	Biological Process	2	UPI00017F0280, B2ZRE4
4	GO:0021546	rhombomere development	Biological Process	1	F1RIV2
4	GO:0044802	single-organism membrane organization	Biological Process	37	F1RN38, F1S535, C4MXZ1, Q6QRN9, A0A0B8S070, UPI00025DF33E, F1RRA6, UPI00025DED82, Q29368, F1RFW5, F1SNX0, I3LTM2, I3L992, F1SA57, UPI00025DED37, F2Z565, F1SV03, C4MRC5, F1SRR5, A0A0B8RSB9, F1SGJ6, A0A0B8RTB3, UPI00025DEDCD, F1SSA6, UPI00025E01B5, P34930, I3LJJ6, Q04967, Q6S4N2, F1S2E3, F1RZQ6, A5A8V7, UPI00025E0C4F, F1S9Q1, F1S725, F1S9Q3, A5A8V6
4	GO:0007166	cell surface receptor signaling pathway	Biological Process	82	D3Y271, F1RGJ3, I3LLU7, UPI0001C967E9, B2DCZ8, UPI0001C972DC, I3LDM6, J7FJH8, F1SRA3, F1SDV6, F1SC79, A9XXE0, F1S3L9, A0A0B8RW12, Q0PMX7, F1RLH9, K7GNS9, I3LDA8, F1SU28, A0A0B8RZF7, F1RX85, F1RX42, UPI00025E1077, F1SHN7, F1SQ34, F1RM64, UPI0002107760, F1SJN2, F1S0S2, Q9TTJ1, F1SAH0, I3LL55, I3LJJ6, K7GNR1, O62756, I3LRN0, F1SCQ1, I6YMD1, X2KPB3, A0A0B8RVW2, Q684M7, F1SGI7, K7GMB2, F1S4T0, A0A0B8R…
4	GO:0001892	embryonic placenta development	Biological Process	2	UPI00028F4918, F1RRA8
4	GO:0032387	negative regulation of intracellular transport	Biological Process	10	A0A0B8RSK4, UPI00017F0280, A0A0B8RVF7, A9XXE0, F1SHN7, F1SK12, Q0PMX7, UPI0001C967E9, F1RHR8, B2ZRE4
4	GO:0035148	tube formation	Biological Process	4	A0A0B8RZF7, F1SCX7, I3LG07, F1S0Q0
4	GO:0031323	regulation of cellular metabolic process	Biological Process	234	UPI00028F4918, I3LGW9, F2Z5K9, A7RDK7, Q19LF1, Q19LF0, UPI000210535C, I3LDA8, F1RX42, F1RLM3, B3VCE8, F1RRY2, F1S0S2, F2Z5L6, Q9TTJ1, F2Z5L5, F1RJ87, UPI00017EFA0A, F2Z5L2, I3LSP4, O62756, F1RVA0, A0A0B8RVS4, F1S2G7, F1STJ9, F1RY67, Q684M7, F1SU85, A5GFU3, A0A0B8S070, A5GFU2, F1RFN3, G3CKJ2, F1RXA7, F1RHR8, F1RGP1, UPI00017F0280, F1SLX3, Q9TTK7, S4VFE3, A5GFU0, Q71LE2, F2Z587, I3LS09, A0A0B8S078,…
4	GO:0048514	blood vessel morphogenesis	Biological Process	21	F1RX85, I3L5I7, F1S4T0, UPI00025E1077, F1RLM3, I3LNT6, K9IWE3, F1SSA6, Q9TTJ1, UPI00025E01B5, F1SIW2, F1SDV6, O62756, F1S3C1, UPI00025DED37, F1SCQ1, A0A0B8RT53, F1SRK1, A0A0B8RZB6, Q0QEM6, F1SLA0
4	GO:0060065	uterus development	Biological Process	7	I3L5I7, A0A0B8RVS4, F1RLM3, C3RZ94, C3RZ93, K9IWE3, I3LPU1
4	GO:1903573	negative regulation of response to endoplasmic reticulum stress	Biological Process	9	Q04967, Q6S4N2, A9XXE0, F1SHN7, A0A0B8S070, A5A8V7, Q0PMX7, A5A8V6, P34930
4	GO:0048513	animal organ development	Biological Process	161	F1RPL1, UPI00028F4918, F1RGJ3, F1S098, I3LLY8, F1SC79, Q19LF1, Q0PMX7, I3LH91, UPI000210535C, Q19LF0, I3LDA8, F1SU28, F1S0K1, F1S0K2, F1RFI9, F1SKP5, Q7YSF4, B3VCE8, F1RLM3, F1RQ61, UPI00025DEDCD, UPI0001E87616, F1S0S2, F1S1U3, Q9TTJ1, F1RMW4, F1RVA0, O62756, A0A0B8RVS4, F1RZQ6, F1STJ9, F1RWK0, UPI00025DF2DA, A0A0B8RZB6, X2KPB3, Q684M7, F1RP15, F1RW75, A5GFU3, F1RVV1, F1S4X7, A5GFU2, I3LG07, F1RF…
4	GO:0045830	positive regulation of isotype switching	Biological Process	2	F1S3C1, A0A0B8RZB6
4	GO:0051656	establishment of organelle localization	Biological Process	26	F1S535, F1S7X1, F1SJQ8, C4MXZ1, UPI0001C967E9, C5HYI0, UPI00025DF0B1, I3LTM2, A9XXE0, UPI00025DED37, Q0PMX7, C4MRC5, A0A0B8S078, F1SRR5, F1SHN7, F1RRY2, F1SK12, F1SSA6, UPI00025E01B5, I3LSP4, I3L9Y2, F1RRA0, F1S8S9, O14576, I3LUP6, F1S407
4	GO:0002686	negative regulation of leukocyte migration	Biological Process	1	UPI0001C967E9
4	GO:0032880	regulation of protein localization	Biological Process	87	F1RN38, F1SJQ8, K7GSL6, A0A0B8RZC2, C4MXZ1, Q6PQZ2, UPI0001C967E9, A7RDK7, B2DCZ8, I3LTM2, A9XXE0, F1SCX7, A5JVA0, Q0PMX7, F2Z565, I3LDA8, F1SV03, F1SA70, A0A0B8RZF7, F1SRR5, F1SU78, F1RFI9, A0A0B8RVF7, F1SHN7, F1RP44, F1RRY2, S5REL2, A0A0B8RVJ7, UPI0001E87616, A0A0B8RTB3, I3LJJ6, F1RZQ6, F1S2G7, A3RLM8, B1B1N8, F1S8S9, F1APT8, Q95JG9, F1APT9, A1XC21, A0A0B8RZB6, I3LUP6, F1S9Q1, F1RY67, F1S9Q3, Q…
4	GO:0031647	regulation of protein stability	Biological Process	22	A0A0B8RZF7, I3LGW9, F1S8Q0, F1SLR8, A0A0B8S070, F1RRY2, G3CKJ2, F1S0Q0, UPI00025DF0B1, P34930, Q04967, Q6S4N2, Q3BDI7, A5A8V7, A0SNU7, Q71UN0, I3LA65, I3LUP6, F1S9Q1, F1SA70, A5A8V6, F1S9Q3
4	GO:2001022	positive regulation of response to DNA damage stimulus	Biological Process	1	I3L8M1
4	GO:0060348	bone development	Biological Process	14	A5GFT8, A0A0B8RSB9, A5GFU3, A5GFU2, B2DCZ8, A5GFT9, I3LRX8, B8YBE0, F1S3C1, A5GFU0, I3LPL7, A0A0B8RZB6, F1S725, A0A0B8RVW2
4	GO:0045596	negative regulation of cell differentiation	Biological Process	31	K7GRD1, Q9MZG4, F1RPL1, D3Y271, F1RGJ3, F1RFN3, B2DCZ8, F1SGS5, Q5DKW9, UPI00017F0280, B8YBE0, Q19LF1, UPI000210535C, Q19LF0, F2Z587, F1SDB3, I3LCL1, F1SKP5, UPI0001C954A1, UPI0001C97E23, UPI00022CDD7E, UPI00028F43BE, F1SJN2, F1S0S2, F1RL46, Q29579, UPI00028F4507, F1SIW2, F1RIV2, UPI00025DF2DA, B2ZRE4
4	GO:0050879	multicellular organismal movement	Biological Process	7	A0A0B8RSK4, F1S4X7, Q7YSF4, B3VCE8, F1RHR8, I3LB76, B3VFA9
4	GO:0032205	negative regulation of telomere maintenance	Biological Process	2	F1S8L9, I3LK71
4	GO:0032094	response to food	Biological Process	3	Q9MZG4, A0A0B8RSK4, F1RHR8
4	GO:0032535	regulation of cellular component size	Biological Process	22	K7GRD1, F1SDB3, F1SJJ5, C4MXZ1, F1SK12, F1RRY2, UPI00025DEB11, F1RHR8, F1RL46, F1SSA6, UPI00025DF0B1, UPI00025E01B5, UPI00028F4507, F1SIW2, F1S4D4, A0SNV0, A0A0B8RSK4, UPI00025DED37, I3LDA8, I3LUP6, C4MRC5, A0A0B8RT95
4	GO:0006790	sulfur compound metabolic process	Biological Process	3	I3LEI8, I3LJ48, F1RKU1
4	GO:0043482	cellular pigment accumulation	Biological Process	2	UPI0001C98538, UPI00022CDD7E
4	GO:0008285	negative regulation of cell proliferation	Biological Process	32	F1RN38, K7GMB2, Q9MZG4, UPI00028F4918, F1S7X1, UPI00017F067A, B2LVA5, K9J6I9, UPI00025DED82, UPI00025DF0B1, B2DCZ8, UPI0001C972DC, J7FJH8, F1S4D4, UPI00017F0280, B5M447, B8YBE0, A0A0B8RW12, F1RLH9, F2Z587, F1SU28, A0A0B8RZF7, F1RRY2, F1S0Q0, Q29579, F1SAH0, UPI00017EFA0A, F2Z5L2, K7GNR1, I6YMD1, B2ZRE4, I3LUP6
4	GO:0034637	cellular carbohydrate biosynthetic process	Biological Process	2	A0A0B8RSK4, F1RHR8
4	GO:0007566	embryo implantation	Biological Process	5	Q9MZG4, F1RVA0, Q29569, K9IWF3, Q71LE2
4	GO:0019226	transmission of nerve impulse	Biological Process	1	I3LMX7
4	GO:1900076	regulation of cellular response to insulin stimulus	Biological Process	1	F1SC53
4	GO:0014745	negative regulation of muscle adaptation	Biological Process	2	A0A0B8RSK4, F1RHR8
4	GO:0051049	regulation of transport	Biological Process	117	F1S7X1, Q6PQZ2, A7RDK7, F1SCX7, Q0PMX7, UPI00025DFC4B, F1RFI9, F1RP44, A0A0B8RVJ7, UPI0001E87616, F1SJN2, F1RZQ6, A0A0B8RVS4, F1S2G7, F1RWK0, Q95JG9, F1RY67, A5GFU3, Q6QRN9, F1RVV1, A5GFU2, A0A0B8S070, UPI00025DF33E, F1RHR8, C5HYI0, UPI00025DED82, F1RFW5, F1SBL0, B5M447, UPI00017F0280, B8YBE0, G9M4N0, A5GFU0, A5GFT8, UPI00025DEFE9, I3LGZ7, UPI00022CDD7E, B3XXC1, UPI00025DEFEA, F1S0Q0, A5GFT9, P34…
4	GO:0006903	vesicle targeting	Biological Process	5	I3LSP4, I3L9Y2, F1RRA0, F1S8S9, A0A0B8S078
4	GO:0061037	negative regulation of cartilage development	Biological Process	4	UPI00017F0280, B8YBE0, B2ZRE4, B2DCZ8
4	GO:0003170	heart valve development	Biological Process	2	A0A0B8RSK4, F1RHR8
4	GO:0032941	secretion by tissue	Biological Process	2	F1S4D4, I3LJJ6
4	GO:0043933	macromolecular complex subunit organization	Biological Process	93	UPI00028F4918, F1RPL1, I3LJ87, F1RPL2, F1RG19, A0A0B8RZC2, C4MXZ1, F2Z5K9, I3LPU4, A0A0M3KL53, UPI0001C967E9, I3LR44, A9XXE0, UPI00025E10B2, A0A0B8S018, Q0PMX7, I3LH91, I3LDA8, F2Z562, F1SA70, F1SU28, F1RLM4, F2Z580, F1SU78, UPI0001C954A1, F1SHN7, F1RP44, Q29195, F1RRY2, A0A0B8RVJ7, UPI00017EFA0A, F1RJ87, F2Z5L2, I3LSP4, F1RVA0, I3L9Y2, F1RRA0, UPI0001C95449, F2Z576, Q95JG9, F1S9Q1, I3LUP6, F1RTQ…
4	GO:0006970	response to osmotic stress	Biological Process	3	F1S4D4, I3L992, UPI00025DEDCD
4	GO:0031348	negative regulation of defense response	Biological Process	12	K7GMB2, Q9MZG4, I3L5I7, A7LCX1, F1S3C1, F1RLM3, K7GSR6, K7GNS9, UPI0001C967E9, K9IWE3, A0A0B8RZB6, I3LPU1
4	GO:0061077	chaperone-mediated protein folding	Biological Process	3	F1S9Q1, F1SA70, F1S9Q3
4	GO:0045913	positive regulation of carbohydrate metabolic process	Biological Process	7	A0A0B8RZF7, I3L883, Q9MZG4, UPI00028F4454, B8XSK3, K7GNS9, F1S0Q0
4	GO:0070920	regulation of production of small RNA involved in gene silencing by RNA	Biological Process	3	Q19LF1, F1RFN3, Q19LF0
4	GO:1903336	negative regulation of vacuolar transport	Biological Process	3	A9XXE0, F1SHN7, Q0PMX7
4	GO:0031623	receptor internalization	Biological Process	7	F1SDV6, F1SNX0, B8YBE0, C4MXZ1, B2DCZ8, C4MRC5, UPI00028F4507
4	GO:0050922	negative regulation of chemotaxis	Biological Process	1	F1SIW2
4	GO:0009725	response to hormone	Biological Process	43	Q684M7, Q9MZG4, F1S4T0, A5GFU3, A5GFU2, I3LFM6, UPI00025DF33E, F1RHR8, F1SGS5, B2DCZ8, A1YVX4, F1S4D4, F1S8L9, F1RFW5, F1S3L9, B8YBE0, M3V817, F1SC53, F1SA57, A5GFU0, A0A0B8RT53, Q71LE2, K7GNS9, K7GNM7, A0A0B8RZF7, A5GFT8, UPI00025E1077, B8XSK3, K9IWF3, B1PEY3, F1S0Q0, Q9TTJ1, F1RKU1, A5GFT9, F1RUI7, Q20CL7, O62756, F1RVA0, A0A0B8RSK4, Q29569, I3LRX8, UPI00028F4454, F2Z5P1
4	GO:0009890	negative regulation of biosynthetic process	Biological Process	81	F1RN38, UPI00028F4918, F1RPL1, F1RPL2, K7GSL6, F2Z5K9, I3LLU7, F1RM10, I3LFM6, F1SGS5, A1YVX4, F1S8J8, M3V817, I3LQW9, Q19LF1, K7GNS9, Q19LF0, F1SA70, F1SU28, A0A0B8RZF7, F1RX42, UPI0001C954A1, F1SLR8, I3LK71, B1PEY3, UPI0001E87616, F1S0S2, F2Z5L6, F2Z5L5, UPI00017EFA0A, Q20CL7, F2Z5L2, F1RVA0, A7LCX1, A0A0B8RVS4, F2Z5P1, F1S2G7, F1STJ9, F1SCQ1, A0A0B8RSY9, F2Z576, Q71UN0, A0A0B8RZB6, F1S9Q1, F1S…
4	GO:0044236	multicellular organism metabolic process	Biological Process	2	Q9MZG4, F1RL11
4	GO:0032835	glomerulus development	Biological Process	1	I3LDA8
4	GO:0003272	endocardial cushion formation	Biological Process	2	UPI00017F0280, B2ZRE4
4	GO:0010876	lipid localization	Biological Process	11	F1S5I9, Q9MZG4, A0A0B8RVS4, I3LAK1, Q6PQZ2, C3RZ94, K7GNS9, C3RZ93, Q95JG9, A0A0B8RVZ5, F1RY67
4	GO:0050805	negative regulation of synaptic transmission	Biological Process	5	A9XXE0, F1SHN7, C4MXZ1, Q0PMX7, C4MRC5
4	GO:0044723	single-organism carbohydrate metabolic process	Biological Process	22	A0A0B8RZF7, Q9MZG4, F1SLR8, B8XSK3, G3CKJ2, F1RHR8, F1S0Q0, I3L883, A0A0B8RSK4, B2ZF47, UPI00028F4454, F1STC1, A0A0B8RSY9, A0A0B8RT97, A0SNU7, Q2XQV4, K7GNS9, Q71UN0, Q95JG9, A0A0B8RVZ5, A2TLM1, F1RY67
4	GO:0044249	cellular biosynthetic process	Biological Process	256	F1SSW8, UPI00028F4918, F1RG19, I3LAK1, F2Z5K9, UPI0002105232, A7RDK7, F1RSZ1, Q19LF1, Q19LF0, UPI000210535C, Q0QEM6, F1RLM4, UPI0000D4DE74, F1RX42, F1RLM3, B3VCE8, F1RRY2, F1S0S2, F1S1U3, Q9TTJ1, F2Z5L6, F2Z5L5, F1RJ87, UPI00017EFA0A, F2Z5L2, I3LSP4, O62756, F1RVA0, A0A0B8RVS4, F1S2G7, F1STJ9, A8YQT9, F1RY67, Q684M7, F1RTZ9, A5GFU3, Q6QRN9, A5GFU2, A0A0B8S070, F1RFN3, K9IVG5, G3CKJ2, F1RHR8, F1RG…
4	GO:0007062	sister chromatid cohesion	Biological Process	1	F1STJ9
4	GO:0003016	respiratory system process	Biological Process	5	I3LCL1, UPI0001C97E23, I3LG07, UPI000210535C, UPI00025DF2DA
4	GO:0055086	nucleobase-containing small molecule metabolic process	Biological Process	66	I3LLU7, Q1HBI1, F1SC79, Q1HB16, A9XXE0, B5KN75, Q0PMX7, A0SNU7, B6EDE6, F1SV03, F1SA70, Q0QEM6, F1SLA0, B9ZUV0, F1SHN7, F1SLR8, A9LFQ5, Q69GF7, P50667, B6EDQ0, A0A076E9V3, UPI00028F4454, F1S2G7, A0A0B8RSY9, Q71UN0, V5KX18, A0A077ES84, F1S9Q1, F1S9Q3, B5KN62, Q9MZG4, A5GFU3, A0A0B8S070, F1S4X7, A5GFU2, G3CKJ2, F1RHR8, A9LGF2, B2ZF47, F1STC1, A5GFU0, A0A0B8RT97, Q69G32, A2TLM1, A0A077ERI3, Q9G1G3, …
4	GO:1903332	regulation of protein folding	Biological Process	2	F1S9Q1, F1S9Q3
4	GO:0051224	negative regulation of protein transport	Biological Process	11	UPI00017F0280, A0A0B8RSK4, A9XXE0, A0A0B8RVF7, F1SHN7, F1S2G7, Q0PMX7, UPI0001C967E9, F1S2E2, F1RHR8, B2ZRE4
4	GO:0006952	defense response	Biological Process	100	F1SSW8, F1RPL2, I3LAK1, F2Z5K9, A7RDK7, UPI0001C972DC, J7FJH8, A0A0B8RZB2, F1S0K1, F1RFI9, F1SLR8, F1RLM3, UPI0001E87616, F1S0S2, Q9TTJ1, O62756, F1RZQ6, F1S2G7, UPI0001C95449, A0A0B8RZB6, X2KPB3, Q684M7, Q6QRN9, A0A0B8S070, I3LG07, K9IVG5, F1RL11, G3CKJ2, UPI00025E078C, F1RXA7, Q0GFA3, A0ZVR0, G9M4N0, Q9TTK7, F1SRK1, F2Z581, A9YTY0, F2Z584, I3LS09, F1S8Q0, B3XXC1, Q29574, UPI00025E05F7, P34930, …
4	GO:0007635	chemosensory behavior	Biological Process	1	I3LJJ6
4	GO:0048636	positive regulation of muscle organ development	Biological Process	4	A0A0B8RSK4, F1RZQ6, F1RHR8, F1RRA6
4	GO:0010508	positive regulation of autophagy	Biological Process	18	K7GRD1, F1SDB3, F1S0K1, F1S0K2, F1SHN7, I3LNT6, F1SSA6, B2DCZ8, UPI00025E01B5, UPI00028F4507, I3LDM6, B8YBE0, A9XXE0, UPI00025DED37, F1SSN7, F1RW04, Q0PMX7, K7GMK7
4	GO:0048525	negative regulation of viral process	Biological Process	2	K7GMB2, F1STJ9
4	GO:0016458	gene silencing	Biological Process	28	F1RPL1, F1RPL2, UPI00017F067A, F1RFN3, F2Z5K9, I3LG07, F1SRA3, F1S8J8, Q19LF1, Q71LE2, K7GNS9, F2Z587, Q19LF0, UPI0001C954A1, K9IWF3, B1PEY3, Q29579, F2Z5L6, F2Z5L5, UPI00017EFA0A, F2Z5L2, F1RVA0, A7LCX1, Q29569, F2Z5P1, F1SCQ1, UPI00025E0792, F2Z576
4	GO:0030324	lung development	Biological Process	3	Q19LF1, F1RFN3, Q19LF0
4	GO:0060322	head development	Biological Process	34	F1S4T0, F1RGJ3, I3LG07, F1RFN3, UPI00028F47AA, F1RHR8, F1S098, I3LTM2, A9XXE0, UPI00025DED37, Q19LF1, Q71LE2, A0A0B8RT53, Q0PMX7, Q19LF0, A0A0B8RZF7, F1SRR5, A0A0B8RVF7, UPI00028F446E, UPI00025E1077, F1SHN7, K9IWF3, F1S0Q0, F1SSA6, UPI00025E01B5, UPI00028F4507, F1RMW4, F1SIW2, F1RVA0, F1RIV2, Q29569, A0A0B8RSK4, K7GSR6, UPI00028F46C7
4	GO:0010604	positive regulation of macromolecule metabolic process	Biological Process	172	F1RSR4, UPI00028F4918, I3LGW9, F1RPL2, F1RGJ3, F2Z5K9, A7RDK7, A1YVX4, F1S8J8, Q19LF1, F1SMC2, Q0PMX7, A0A0B8RSV8, Q19LF0, UPI000210535C, I3LDA8, F1SU28, F1S0K1, F1RFI9, F1SKP5, Q7YSF4, B3VCE8, F1RLM3, F1RRY2, B1PEY3, UPI0001E87616, F1S0S2, Q9TTJ1, UPI00025DF12B, Q20CL7, I3LSP4, O62756, F1RVA0, A0A0B8RVS4, F1S2G7, F1RRA0, F1STJ9, F1SCQ1, A0A0B8RZB6, UPI00025DF2DA, X2KPB3, Q684M7, A5GFU3, F1SU85, …
4	GO:0048857	neural nucleus development	Biological Process	1	F1RGJ3
4	GO:0033601	positive regulation of mammary gland epithelial cell proliferation	Biological Process	3	A0A0B8RVS4, C3RZ94, C3RZ93
4	GO:0022603	regulation of anatomical structure morphogenesis	Biological Process	47	F1S554, D2K7D7, K7GRD1, D2K7D6, D2K7D8, F1S018, F1S7X1, A0A0B8RSC7, F1RXA7, K7GRS0, F1S4D4, F1SDV6, I3LLE0, UPI00017F0280, A9XXE0, UPI00025DED37, Q0PMX7, UPI00025DEA5F, Q2MJV9, K7GMK7, A0A0B8S078, A0A0B8RT95, F1SU28, F1SDB3, F1SJJ5, F1RX85, F1SHN7, F1SK12, I3LNT6, F1RL46, F1SSA6, Q9TTJ1, UPI00025E01B5, F1RI00, UPI00028F4507, I3LL55, UPI00025DF12B, F1SIW2, I3LJJ6, I3LSP4, A0SNV0, O62756, I3L9Y2, U…
4	GO:0010718	positive regulation of epithelial to mesenchymal transition	Biological Process	1	UPI00017F0280
4	GO:0007389	pattern specification process	Biological Process	11	F1SIW2, A0A0B8RZF7, I3LCL1, F1RIV2, B8YBE0, UPI0001C97E23, I3LG07, UPI000210535C, F1S0Q0, UPI00025DF2DA, B2DCZ8
4	GO:0051301	cell division	Biological Process	18	F1SU85, A0A0B8RZC2, F1RL46, F1SSA6, UPI00025E01B5, F1RRA8, F1S4D4, I3LSP4, I3L9Y2, F1SCX7, F1RRA0, UPI00025DED37, S4VFE3, F1S9S9, F1S2E2, F1SQR9, A0A0B8S078, F1S9S5
4	GO:0007584	response to nutrient	Biological Process	5	Q9MZG4, UPI00017F0280, A0A0B8RSK4, F1RHR8, B2ZRE4
4	GO:0048534	hematopoietic or lymphoid organ development	Biological Process	67	K9IVM5, F1RPL1, F1RGJ3, K7GSL6, F1SGS5, I3LLY8, F1SDV6, F1S3L9, F1SA77, I3LRQ2, I3LQW9, Q19LF1, K7GNS9, UPI000210535C, Q19LF0, I3LCL1, A0A0B8RVF7, F1SKP5, UPI0001C954A1, UPI00025E1077, A0A0B8RVF6, UPI00028F43BE, UPI0001E87616, F1S0S2, Q29198, Q9TTJ1, O62756, A0A0B8RW01, UPI00025DF2DA, X2KPB3, D2K7D7, Q684M7, D2K7D6, F1SGI7, D2K7D8, F1S4T0, A5GFU3, A5GFU2, F1RHR8, Q0GFA3, A0ZVR0, F1S4D4, F2Z5Q6, A…
4	GO:0045787	positive regulation of cell cycle	Biological Process	21	F1RN38, D2K7D7, D2K7D6, I3LCL1, D2K7D8, UPI0001C97E23, F1RRY2, F1RL46, UPI00025DED82, UPI00025DF0B1, F1RGP1, F1RRA8, F1RI00, F1S4D4, F1SCX7, UPI00025DEA5F, UPI000210535C, I3LUP6, UPI00025DF2DA, F1SA70, F1S9Q3
4	GO:0060491	regulation of cell projection assembly	Biological Process	10	F1SRR5, A0A0B8RSB9, F1S535, A0A0B8RSK4, I3LTM2, F1S7X1, A0A0B8RTB3, F1RHR8, D9IFC3, F1S725
4	GO:0009755	hormone-mediated signaling pathway	Biological Process	7	F1RUI7, Q20CL7, Q9MZG4, M3V817, F1SGS5, K7GNM7, A1YVX4
4	GO:0097190	apoptotic signaling pathway	Biological Process	39	Q684M7, F1RN38, Q9MZG4, K7GSL6, Q6QRN9, A0A0B8S070, F1SHK0, I3LFM6, F1RRA6, UPI00025DED82, F1RGP1, Q29368, UPI00017F0280, G9M4N0, A9XXE0, Q0PMX7, F2Z565, UPI000210535C, F1SV03, F1RLM4, I3LCL1, F1RX42, UPI0001C97E23, F1SHN7, UPI0001E87616, Q9TTJ1, P34930, Q04967, O62756, Q6S4N2, F1S2E3, F1RZQ6, I3LS10, A5A8V7, I3L8M1, UPI00025E0C4F, B2ZRE4, UPI00025DF2DA, A5A8V6
4	GO:0010648	negative regulation of cell communication	Biological Process	55	F1RGJ3, C4MXZ1, I3LFM6, UPI0001C967E9, F1SGS5, B2DCZ8, I3LPU1, A9XXE0, A0A0B8RW12, Q19LF1, Q0PMX7, F1RLH9, Q19LF0, F2Z565, UPI000210535C, F1SV03, F1RX85, I3LCL1, F1RX42, F1SHN7, F1RLM3, F1SAH0, I3LL55, I3LJJ6, F1RZQ6, F1S2G7, A0A0B8RZB6, UPI00025DF2DA, A0A0B8RVW2, I3L5I7, A0A0B8RSC7, Q6QRN9, A0A0B8S070, F1SHK0, K9IWE3, F1RXA7, F1RRA6, Q29368, F1SNX0, UPI00017F0280, B8YBE0, F1SC53, C4MRC5, I3LRC3,…
4	GO:0021536	diencephalon development	Biological Process	1	F1SIW2
4	GO:0034330	cell junction organization	Biological Process	12	F1RW75, UPI00025DF33E, I3LLY8, F1SBL4, F1S4D4, F1RFW5, UPI00017F0280, Q3BDI7, B2ZRE4, I3LA65, I3LDA8, F1SU28
4	GO:0051222	positive regulation of protein transport	Biological Process	38	Q9MZG4, F1SJQ8, C4MXZ1, F1SMM3, Q6PQZ2, C5HYI0, A7RDK7, B2DCZ8, D0V2A3, F1S4D4, B8YBE0, F1SCX7, A5JVA0, A8I492, A4LAL4, C4MRC5, F1SV03, A0A0B8RZF7, UPI00025DEFE9, F1SU78, F1RP44, UPI00022CDD7E, B3XXC1, S5REL2, A0A0B8RVJ7, UPI00025DEFEA, F1S0Q0, F1S7B4, O00410, B6EUP4, A3RLM8, A5A8V7, B1B1N8, F1APT8, F1APT9, H9NID7, A1XC21, F1S407
4	GO:1903919	negative regulation of actin filament severing	Biological Process	3	UPI00025DED37, F1SSA6, UPI00025E01B5
4	GO:0043903	regulation of symbiosis, encompassing mutualism through parasitism	Biological Process	17	K7GMB2, I3LQZ8, K9J6I9, UPI0001C972DC, J7FJH8, F1S4D4, K7GNR1, F1S2E3, F1SA77, I3LRQ2, F1STJ9, A0A0B8RW01, I6YMD1, UPI00025E0C4F, F1SV03, F1S9Q1, F1S9Q3
4	GO:0007568	aging	Biological Process	10	F1S0K1, A0A0B8RSK4, A9XXE0, F1SHN7, F1RRY2, Q0PMX7, F1RHR8, I3LUP6, UPI00025DF0B1, F1SU28
4	GO:0022600	digestive system process	Biological Process	1	F1S5I9
4	GO:1901576	organic substance biosynthetic process	Biological Process	260	F1SSW8, UPI00028F4918, F1RG19, I3LAK1, F2Z5K9, UPI0002105232, A7RDK7, F1RSZ1, Q19LF1, Q19LF0, UPI000210535C, Q0QEM6, F1RLM4, UPI0000D4DE74, F1RX42, F1RLM3, B3VCE8, F1RRY2, F1S0S2, F1S1U3, Q9TTJ1, F2Z5L6, F2Z5L5, F1RJ87, UPI00017EFA0A, F2Z5L2, I3LSP4, O62756, F1RVA0, A0A0B8RVS4, F1S2G7, F1STJ9, A8YQT9, F1RY67, Q684M7, F1RTZ9, A5GFU3, Q6QRN9, A5GFU2, A0A0B8S070, F1RFN3, K9IVG5, G3CKJ2, F1RHR8, F1RG…
4	GO:1904693	midbrain morphogenesis	Biological Process	3	F1S4T0, UPI00025E1077, A0A0B8RT53
4	GO:0019725	cellular homeostasis	Biological Process	26	F1RV76, C4MXZ1, F1SFG4, Q6PQZ2, B2LVA5, UPI00025DF0B1, F1S4D4, F1SDV6, F1SC79, B5M447, A9XXE0, Q0PMX7, C4MRC5, Q0QEM6, F1SLA0, F1SU78, F1SHN7, UPI00022CDD7E, F1RRY2, F1SUA7, F1RMW4, F1RIV2, I3L883, UPI0001C98538, F1RWK0, I3LUP6
4	GO:0001916	positive regulation of T cell mediated cytotoxicity	Biological Process	2	F1S9Q1, F1S9Q3
4	GO:0007163	establishment or maintenance of cell polarity	Biological Process	11	F1SRR5, I3LTM2, F1SCX7, UPI00025DED37, F1SK12, F1S8S9, F1SSA6, UPI00025E01B5, F1SBL4, UPI00025DF12B, F1SU28
4	GO:2001057	reactive nitrogen species metabolic process	Biological Process	2	A0A0B8RSK4, F1RHR8
4	GO:1901135	carbohydrate derivative metabolic process	Biological Process	82	I3LLU7, Q1HBI1, F1SC79, Q1HB16, A9XXE0, B5KN75, Q0PMX7, K7GNS9, A0SNU7, B6EDE6, F1SV03, F1SA70, Q0QEM6, F1SLA0, A0A0B8RZF7, B9ZUV0, F1S544, I3LM72, F1SHN7, F1SLR8, A9LFQ5, Q69GF7, P50667, UPI00025DEDCD, B6EDQ0, A0A076E9V3, I3LSP4, I3L9Y2, UPI00028F4454, F1RRA0, F1S2G7, A0A0B8RSY9, Q71UN0, V5KX18, A0A077ES84, F1S9Q1, F1S9Q3, B5KN62, Q9MZG4, A5GFU3, A0A0B8S070, F1S4X7, A5GFU2, G3CKJ2, UPI00025DEB41…
4	GO:0097722	sperm motility	Biological Process	4	I3L5I7, F1RLM3, K9IWE3, I3LPU1
4	GO:0046888	negative regulation of hormone secretion	Biological Process	2	I3LJJ6, F1S2G7
4	GO:2000469	negative regulation of peroxidase activity	Biological Process	3	A9XXE0, F1SHN7, Q0PMX7
4	GO:0051702	interaction with symbiont	Biological Process	6	F1SA77, I3LRQ2, A0A0B8RW01, I3LQZ8, F1S9Q1, F1S9Q3
4	GO:0032103	positive regulation of response to external stimulus	Biological Process	16	B3XXC1, S5REL2, A7RDK7, D0V2A3, B6EUP4, UPI00017F0280, A3RLM8, A5JVA0, B1B1N8, A8I492, F1APT8, F1APT9, A4LAL4, H9NID7, A1XC21, B2ZRE4
4	GO:0021697	cerebellar cortex formation	Biological Process	2	F1S098, UPI00028F4507
4	GO:0009110	vitamin biosynthetic process	Biological Process	4	UPI00017F0280, K7GNS9, F1S0S2, B2ZRE4
4	GO:0023014	signal transduction by protein phosphorylation	Biological Process	34	I3L5I7, F1S4T0, A0A0B8RSC7, F1SHK0, F1RL11, B2LVA5, K9IWE3, F1RXA7, F1SGS5, B2DCZ8, I3LPU1, F1S4D4, F1SDV6, B5M447, A9XXE0, B8YBE0, A0A0B8RW12, Q0PMX7, A0A0B8RT53, K7GNS9, I3LDA8, F1S8Q0, F1RX42, F1RFI9, F1SHN7, UPI00025E1077, F1RLM3, Q9TTJ1, F1SAH0, I3LL55, UPI00025DF12B, O62756, F1S2G7, F1S407
4	GO:0034446	substrate adhesion-dependent cell spreading	Biological Process	2	F1SBL4, F1SU28
4	GO:0002286	T cell activation involved in immune response	Biological Process	5	F2Z5Q6, G9M4N0, K7GSL6, UPI0001E87616, Q29198
4	GO:0006725	cellular aromatic compound metabolic process	Biological Process	252	UPI00028F4918, F2Z5K9, UPI0002105232, F1RSZ1, F1SC79, Q19LF1, UPI000210535C, Q19LF0, B6EDE6, Q0QEM6, B9ZUV0, F1RX42, UPI0000D4DE74, F1SQ34, F1RLM3, B3VCE8, F1RRY2, F1S1U3, F1S0S2, F2Z5L6, F2Z5L5, UPI00017EFA0A, F2Z5L2, F1RVA0, A0A0B8RVS4, F1RPE5, I3LRN0, F1S2G7, F1STJ9, F1S1E1, A8YQT9, F1RTZ9, A5GFU3, A0A0B8S070, A5GFU2, F1S4X7, F1RFN3, G3CKJ2, F1RHR8, F1RGP1, K9IVG8, Q95L19, UPI00017F0280, F1SC5…
4	GO:0051304	chromosome separation	Biological Process	1	F1RL46
4	GO:1901698	response to nitrogen compound	Biological Process	55	D3Y271, K7GSL6, Q6PQZ2, F1SUG7, F1S8J8, A9XXE0, Q19LF1, Q0PMX7, K7GNS9, Q19LF0, A0A0B8RZF7, F1RP44, UPI00025E1077, F1SHN7, F1SLR8, F1RRY2, A0A0B8RVJ7, B1PEY3, F1SJN2, UPI0001E87616, Q9TTJ1, I3LJJ6, O62756, A7LCX1, UPI00028F4454, F2Z5P1, Q71UN0, I3LUP6, K7GMB2, Q9MZG4, F1S4T0, A5GFU3, A5GFU2, F1SMM3, F1RFN3, F1RHR8, UPI00025DF33E, UPI00025DF0B1, K9IVG8, Q0GFA3, Q5DKW9, F1S4D4, F1RFW5, G9M4N0, F1SC…
4	GO:1902436	negative regulation of male mating behavior	Biological Process	1	F1RMW4
4	GO:0002367	cytokine production involved in immune response	Biological Process	2	B8YBE0, B2DCZ8
4	GO:0048569	post-embryonic animal organ development	Biological Process	1	F1SUA7
4	GO:0006984	ER-nucleus signaling pathway	Biological Process	1	F1RGJ3
4	GO:0010811	positive regulation of cell-substrate adhesion	Biological Process	3	F1S4D4, I3LDA8, F1SU28
4	GO:0030902	hindbrain development	Biological Process	9	A0A0B8RZF7, F1RIV2, F1RGJ3, UPI00025DED37, F1S098, F1S0Q0, F1SSA6, UPI00025E01B5, UPI00028F4507
4	GO:1903749	positive regulation of establishment of protein localization to mitochondrion	Biological Process	7	A0A0B8RZF7, F1RN38, B8YBE0, A5A8V7, F1S0Q0, B2DCZ8, UPI00025DED82
4	GO:0048468	cell development	Biological Process	91	UPI0001C973B1, UPI00028F4918, F1S018, D3Y271, F1S7X1, C4MXZ1, Q6PQZ2, I3LPU4, UPI00028F47AA, F1S098, B2DCZ8, F1SC79, I3LTM2, A9XXE0, F1SCX7, Q0PMX7, I3LH91, UPI000210535C, I3LDA8, F1SA70, F1SU28, A0A0B8RZF7, F1SRR5, F1SDB3, F1SJJ5, I3LCL1, F1RX85, F1SHN7, UPI00025E1077, F1RQ61, F1SJN2, UPI00025DEDCD, F1RL46, Q29198, F1S0S2, UPI00025DF12B, I3LJJ6, I3LSP4, F1RVA0, I3L9Y2, A7LCX1, F1RZQ6, F1RRA0, UP…
4	GO:0070849	response to epidermal growth factor	Biological Process	6	F1SDV6, UPI00017F0280, B9W5V0, F1S2G7, I3LDA8, B2ZRE4
4	GO:0045834	positive regulation of lipid metabolic process	Biological Process	10	F1S4D4, Q9MZG4, A0A0B8RSK4, B9W5V0, F1SSN7, K7GSR6, F1RHR8, Q95JG9, A0A0B8RVZ5, F1RY67
4	GO:0098813	nuclear chromosome segregation	Biological Process	3	F1S2R6, F1STJ9, F1RL46
4	GO:0046907	intracellular transport	Biological Process	125	F1S535, F1S7X1, F1RGJ3, UPI0002105232, A7RDK7, F1SCX7, Q0PMX7, UPI00005A29E0, Q0QEM6, F1SLA0, UPI0000D4DE74, F1RP44, A0A0B8RVJ7, F1RRY2, UPI0001E87616, I3LSP4, F1RZQ6, F1RRA0, F1S8S9, Q95JG9, A8YQT9, F1RY67, P53027, F1RW75, Q6QRN9, A5GFU3, A5GFU2, UPI00025DF33E, C5HYI0, F1RHR8, F1RGP1, F1RFW5, F2Z5Q6, Q95L19, UPI00017F0280, B8YBE0, G9M4N0, UPI0001C96325, Q2YGT9, A5GFU0, F1RW78, A0A0B8RT95, A0A0B8…
4	GO:0051341	regulation of oxidoreductase activity	Biological Process	5	A9XXE0, F1SHN7, Q0PMX7, K7GNS9, F1S0S2
4	GO:0002504	antigen processing and presentation of peptide or polysaccharide antigen via MHC class II	Biological Process	3	C4MXZ1, O14576, C4MRC5
4	GO:0035107	appendage morphogenesis	Biological Process	9	I3LCL1, I3LRX8, UPI0001C97E23, A5GFU3, A5GFU2, A5GFU0, UPI000210535C, UPI00025DF2DA, A5GFT9
4	GO:0006956	complement activation	Biological Process	1	I3LNT6
4	GO:0048869	cellular developmental process	Biological Process	193	UPI00028F4918, F1S018, I3LGW9, F1SC79, F1SCX7, Q19LF1, I3LH91, Q19LF0, UPI000210535C, I3LDA8, Q0QEM6, F1RLM3, F1RRY2, F1RQ61, UPI00025DEDCD, F1S0S2, F1S1U3, Q9TTJ1, I3LSP4, F1RVA0, O62756, F1RY67, Q684M7, F1RP15, A5GFU3, A5GFU2, F1RFN3, F1RHR8, C5HYI0, K9IVG8, F1RGP1, UPI00017F0280, Q71LE2, A5GFU0, F2Z587, I3LS09, A0A0B8S078, UPI00022CDD7E, I3LUV2, F1S0Q0, A5GFT9, F1RIV2, UPI00028F4AE7, F1SDY2, U…
4	GO:0006810	transport	Biological Process	210	I3LAK1, UPI0002105232, A7RDK7, F1SCX7, B6EDE6, Q0QEM6, B9ZUV0, UPI0000D4DE74, F1RP44, F1RRY2, I3LSP4, A0A0B8RVS4, F1S2G7, F1S8S9, A8YQT9, F1RY67, F1RP15, A5GFU3, Q6QRN9, A5GFU2, A0A0B8S070, C5HYI0, F1RHR8, F1RGP1, Q95L19, UPI00017F0280, Q2YGT9, A5GFU0, A0A0B8S078, A5GFT8, UPI00025DEFE9, Q9G1G3, A0A076J9Y9, I3LGZ7, UPI00022CDD7E, UPI00025DEFEA, F1S0Q0, F1SI10, A5GFT9, Q04967, Q6S4N2, F1S2E3, UPI00…
4	GO:0032206	positive regulation of telomere maintenance	Biological Process	1	F1STJ9
4	GO:0045647	negative regulation of erythrocyte differentiation	Biological Process	4	F1SKP5, F1RGJ3, UPI00028F43BE, F1SGS5
4	GO:0070085	glycosylation	Biological Process	8	A0A0B8RZF7, I3LSP4, I3LM72, I3L9Y2, F1RRA0, F1SJP2, F1S0Q0, A0A0B8S078
4	GO:0002274	myeloid leukocyte activation	Biological Process	24	D2K7D7, D2K7D6, D2K7D8, UPI0001C967E9, A7RDK7, D0V2A3, F1S4D4, I3LQW9, A5JVA0, A8I492, UPI00025DEA5F, A4LAL4, F1S8Q0, B3XXC1, S5REL2, F1RI00, B6EUP4, A3RLM8, B1B1N8, F1APT8, F1APT9, H9NID7, A1XC21, F1S407
4	GO:0009593	detection of chemical stimulus	Biological Process	1	I3L883
4	GO:0071774	response to fibroblast growth factor	Biological Process	8	UPI00017F0280, F1S4T0, UPI00025E1077, A0A0B8RW12, A0A0B8RT53, F1SAH0, I3LDA8, B2ZRE4
4	GO:0032411	positive regulation of transporter activity	Biological Process	7	F1SDV6, F1RZQ6, F1RWK0, Q6PQZ2, F1RRA6, F1SA70, F1S9Q3
4	GO:1903532	positive regulation of secretion by cell	Biological Process	18	UPI00025DEFE9, Q9MZG4, F1SU78, F1SJQ8, C4MXZ1, Q6PQZ2, UPI00025DEFEA, B2LVA5, UPI00025DF33E, C5HYI0, F1S7B4, F1S4D4, F1RFW5, B5M447, F1SA57, C4MRC5, F1SV03, F1S407
4	GO:0009791	post-embryonic development	Biological Process	15	I3L5I7, A5GFU3, A5GFU2, F1RLM3, K9IWE3, F1RHR8, I3LPU1, A5GFT9, F1SUA7, A0A0B8RSK4, I3LRX8, A0A0B8RVS4, A5GFU0, C3RZ94, C3RZ93
4	GO:0021694	cerebellar Purkinje cell layer formation	Biological Process	1	F1S098
4	GO:1903334	positive regulation of protein folding	Biological Process	2	F1S9Q1, F1S9Q3
4	GO:0061178	regulation of insulin secretion involved in cellular response to glucose stimulus	Biological Process	2	F1S4D4, Q6PQZ2
4	GO:0003012	muscle system process	Biological Process	17	F1RW75, Q7YSF4, B3VCE8, F1S4X7, F1SGJ6, I3LG07, F1RHR8, F1RRA6, F1SSA6, UPI00025E01B5, I3LMX7, B3VFA9, A0A0B8RSK4, F1RZQ6, UPI00025DED37, I3LH91, I3LB76
4	GO:0051961	negative regulation of nervous system development	Biological Process	11	K7GRD1, F1SIW2, F1SDB3, I3LCL1, UPI0001C97E23, UPI00022CDD7E, F1S0S2, UPI000210535C, F1RL46, UPI00025DF2DA, UPI00028F4507
4	GO:0043271	negative regulation of ion transport	Biological Process	8	F1SBL0, A0A0B8RSK4, F1S2E3, B8YBE0, F1RHR8, UPI00025E0C4F, F1SV03, B2DCZ8
4	GO:0021988	olfactory lobe development	Biological Process	3	A9XXE0, F1SHN7, Q0PMX7
4	GO:0001525	angiogenesis	Biological Process	13	F1RX85, I3LNT6, Q9TTJ1, F1SSA6, UPI00025E01B5, F1SIW2, F1SDV6, O62756, F1SCQ1, UPI00025DED37, F1SRK1, Q0QEM6, F1SLA0
4	GO:0090102	cochlea development	Biological Process	2	B8YBE0, B2DCZ8
4	GO:0030595	leukocyte chemotaxis	Biological Process	1	F1S8S9
4	GO:0006403	RNA localization	Biological Process	4	Q19QT0, F1RRY2, I3LUP6, UPI00025DF0B1
4	GO:0001942	hair follicle development	Biological Process	14	A5GFT8, F1RP15, Q9MZG4, F1S0K1, F1S4T0, UPI00025E1077, A5GFU3, A5GFU2, A5GFT9, Q3BDI7, I3LRX8, A5GFU0, A0A0B8RT53, I3LA65
4	GO:0035383	thioester metabolic process	Biological Process	2	I3LJ48, F1RKU1
4	GO:0009409	response to cold	Biological Process	3	F1S9Q1, F1SA70, F1S9Q3
4	GO:0050920	regulation of chemotaxis	Biological Process	4	F1SIW2, F1RX85, UPI00017F0280, B2ZRE4
4	GO:0002764	immune response-regulating signaling pathway	Biological Process	40	F1S4T0, A0A0B8RSC7, A0A0B8S070, UPI0001C967E9, F1RXA7, A7RDK7, Q0GFA3, D0V2A3, F1SDV6, A0ZVR0, F1S4D4, A5JVA0, A0A0B8RW12, A0A0B8RT53, A8I492, K7GNS9, A4LAL4, A9YTY0, I3LS09, F1S8Q0, UPI00025E1077, B3XXC1, S5REL2, F1S0S2, F1SAH0, I3LL55, P34930, Q04967, B6EUP4, Q6S4N2, A7LCX1, A3RLM8, A5A8V7, B1B1N8, F1APT8, F1APT9, H9NID7, A1XC21, X2KPB3, A5A8V6
4	GO:0001558	regulation of cell growth	Biological Process	22	K7GRD1, F1SDB3, F1SJJ5, Q9MZG4, F1S0K1, F1SK12, K9IWF3, I3LFM6, F1RHR8, F1RRA6, B2DCZ8, UPI00028F4507, F1SIW2, A0SNV0, F1RVA0, A0A0B8RSK4, Q29569, F1RZQ6, B8YBE0, A0A0B8RSY9, Q71LE2, A0A0B8RT95
4	GO:0071214	cellular response to abiotic stimulus	Biological Process	23	B3XXC1, S5REL2, A7RDK7, Q29579, UPI00017EFA0A, D0V2A3, F2Z5L2, B6EUP4, F1SC79, UPI00017F0280, A3RLM8, A5JVA0, B1B1N8, A8I492, F1SDX1, K7GNS9, F1APT8, F1APT9, A4LAL4, H9NID7, F2Z587, A1XC21, B2ZRE4
4	GO:0042755	eating behavior	Biological Process	5	A0A0B8RSK4, F1RHR8, Q95JG9, A0A0B8RVZ5, F1RY67
4	GO:0010883	regulation of lipid storage	Biological Process	2	Q9MZG4, K7GNS9
4	GO:0007343	egg activation	Biological Process	1	UPI0001C959F7
4	GO:0060996	dendritic spine development	Biological Process	8	I3LJJ6, A0A0B8RSK4, A9XXE0, F1SHN7, C4MXZ1, Q0PMX7, F1RHR8, C4MRC5
4	GO:0031349	positive regulation of defense response	Biological Process	40	A0A0B8RSC7, Q6QRN9, A0A0B8S070, F1RL11, F1RXA7, A7RDK7, Q0GFA3, Q29368, D0V2A3, A0ZVR0, F1S4D4, A5JVA0, A8I492, K7GNS9, A4LAL4, F2Z565, A9YTY0, I3LS09, F1S8Q0, B3XXC1, S5REL2, F1S0S2, I3LL55, P34930, Q04967, B6EUP4, Q6S4N2, A7LCX1, F1RZQ6, K7GN78, A3RLM8, A5A8V7, B1B1N8, F1APT8, F1APT9, H9NID7, A1XC21, X2KPB3, F1S407, A5A8V6
4	GO:0060759	regulation of response to cytokine stimulus	Biological Process	18	Q684M7, UPI00025DF539, A0A0B8S070, F1RL11, UPI0001C967E9, F1S0S2, Q9TTJ1, P34930, A0ZVR0, Q04967, I3LAF9, O62756, Q6S4N2, F1S3L9, A5A8V7, A9YTY0, X2KPB3, A5A8V6
4	GO:0050806	positive regulation of synaptic transmission	Biological Process	5	I3LJJ6, F1S4D4, F1SNX0, B5M447, B2LVA5
4	GO:0034505	tooth mineralization	Biological Process	1	Q9MZG4
4	GO:0001914	regulation of T cell mediated cytotoxicity	Biological Process	2	F1S9Q1, F1S9Q3
4	GO:0035814	negative regulation of renal sodium excretion	Biological Process	5	I3LRX8, A5GFU3, A5GFU2, A5GFU0, A5GFT9
4	GO:0044255	cellular lipid metabolic process	Biological Process	25	F1SSW8, Q9MZG4, I3LAK1, C4MXZ1, I3LJ48, F1RFN3, F1RHR8, UPI00025DEB41, F1SDV6, F1SBL0, I3L992, B2ZF47, Q19LF1, Q19LF0, C4MRC5, A0A0B8RVZ5, F1S544, UPI00025DEDCD, F1RKU1, I3LUR5, A0A0B8RSK4, F1SSN7, Q2XQV4, Q95JG9, F1RY67
4	GO:0050818	regulation of coagulation	Biological Process	2	I3LNT6, F1SRK1
4	GO:0050817	coagulation	Biological Process	26	D3Y271, F1RPL2, A5GFU3, A5GFU2, F2Z5K9, Q5DKW9, UPI00025DED37, A5GFU0, Q71LE2, F1SRK1, A5GFT8, F1SKP5, F1RN41, K9IWF3, UPI00028F43BE, F1SJN2, I3LNT6, F1SSA6, UPI00025E01B5, F1SBL4, A5GFT9, F1RVA0, F1RIV2, Q29569, I3LRX8, F2Z576
4	GO:1990089	response to nerve growth factor	Biological Process	3	A0A0B8RZF7, K7GNS9, F1S0Q0
4	GO:0032278	positive regulation of gonadotropin secretion	Biological Process	2	B5M447, B2LVA5
4	GO:1903708	positive regulation of hemopoiesis	Biological Process	12	D2K7D7, D2K7D6, D2K7D8, A5GFU3, A5GFU2, F1S0S2, F1RI00, A5GFT9, I3LRX8, UPI00025DEA5F, A5GFU0, F1S407
4	GO:0040015	negative regulation of multicellular organism growth	Biological Process	5	I3LRX8, A5GFU3, A5GFU2, A5GFU0, A5GFT9
4	GO:1903047	mitotic cell cycle process	Biological Process	39	F1RN38, A0A0B8RSC7, A0A0B8RZC2, F1SU85, F1RLV5, F1RXA7, F1SEM0, UPI00025DED82, UPI00025DF0B1, F1RRA8, F2Z5Q6, I3LR44, F1SCX7, F1SA57, UPI00025DED37, S4VFE3, UPI000210535C, F2Z562, F1SA70, A0A0B8S078, I3LCL1, UPI0001C97E23, F1RRY2, F1RL46, Q29198, F1S0S2, F1SSA6, D9IFC3, UPI00025E01B5, I3LL55, I3LSP4, I3L9Y2, F1RRA0, F1STJ9, O14576, F1SQR9, I3LUP6, UPI00025DF2DA, F1S9Q3
4	GO:0045103	intermediate filament-based process	Biological Process	5	F1SGI7, F1RW75, F1S0K1, I3LLY8, I3LDM6
4	GO:0032409	regulation of transporter activity	Biological Process	12	F1SGJ6, F1SHK0, Q6PQZ2, F1RRA6, F1SDV6, F1RZQ6, F1S2E3, F1RWK0, UPI00025E0C4F, F1SV03, F1SA70, F1S9Q3
4	GO:0045786	negative regulation of cell cycle	Biological Process	18	F1RN38, A0A0B8RZF7, UPI00028F4918, F1RRY2, F1RHR8, Q29198, F1S0Q0, F1SEM0, F1RGP1, UPI00025DF0B1, UPI00025DED82, F1RRA8, F2Z5Q6, A0A0B8RSK4, F1SCX7, F1STJ9, I3LUP6, I3LS09
4	GO:0010243	response to organonitrogen compound	Biological Process	37	Q9MZG4, D3Y271, F1S4T0, A5GFU3, A5GFU2, F1SMM3, Q6PQZ2, F1RHR8, UPI00025DF33E, Q5DKW9, F1S4D4, F1RFW5, A9XXE0, F1SC53, F1SA57, Q0PMX7, A5GFU0, A0A0B8RT53, K7GNS9, A0A0B8RZF7, F1SHN7, F1RP44, UPI00025E1077, B8XSK3, A0A0B8RVJ7, B1PEY3, F1SJN2, F1S0Q0, Q9TTJ1, O00410, A5GFT9, I3LJJ6, O62756, A0A0B8RSK4, I3LRX8, UPI00028F4454, F2Z5P1
4	GO:0007126	meiotic nuclear division	Biological Process	12	I3LSP4, F1S2R6, UPI00028F4918, I3L9Y2, A0A0B8RSK4, F1RRA0, F1STJ9, F1RHR8, F1S9Q1, F1SA70, F1S9Q3, A0A0B8S078
4	GO:0031570	DNA integrity checkpoint	Biological Process	6	F1RN38, F1STJ9, F1RRY2, I3LUP6, UPI00025DED82, UPI00025DF0B1
4	GO:0050858	negative regulation of antigen receptor-mediated signaling pathway	Biological Process	2	A0A0B8RW12, F1SAH0
4	GO:1901029	negative regulation of mitochondrial outer membrane permeabilization involved in apoptotic signaling pathway	Biological Process	11	Q04967, Q6S4N2, F1RZQ6, Q6QRN9, A0A0B8S070, A5A8V7, F2Z565, F1RRA6, Q29368, A5A8V6, P34930
4	GO:0002645	positive regulation of tolerance induction	Biological Process	2	A0A0B8RW12, F1SAH0
4	GO:1901657	glycosyl compound metabolic process	Biological Process	55	Q1HBI1, F1SC79, Q1HB16, A9XXE0, Q0PMX7, B5KN75, A0SNU7, F1SV03, B6EDE6, Q0QEM6, F1SA70, F1SLA0, B9ZUV0, F1SHN7, F1SLR8, A9LFQ5, Q69GF7, P50667, B6EDQ0, A0A076E9V3, UPI00028F4454, A0A0B8RSY9, Q71UN0, V5KX18, A0A077ES84, F1S9Q1, F1S9Q3, B5KN62, Q9MZG4, A0A0B8S070, F1S4X7, G3CKJ2, A9LGF2, B2ZF47, A0A0B8RT97, Q69G32, A0A077ERI3, Q9G1G3, M4M7D4, A0A076J9Y9, F1RXW1, B8XSK3, A9LG09, I3LCJ3, P34930, Q049…
4	GO:0043094	cellular metabolic compound salvage	Biological Process	1	I3LEI8
4	GO:0002285	lymphocyte activation involved in immune response	Biological Process	8	F1SDV6, F2Z5Q6, G9M4N0, F1S3C1, K7GSL6, UPI0001E87616, Q29198, A0A0B8RZB6
4	GO:0002695	negative regulation of leukocyte activation	Biological Process	5	F1S4D4, F1RFI9, A0A0B8RW12, UPI0001C967E9, F1SAH0
4	GO:0000226	microtubule cytoskeleton organization	Biological Process	33	F1S018, A0A0B8RZC2, G3CKJ2, UPI00025DF0B1, F1RRA8, I3LTM2, I3L992, I3LR44, F1SA77, I3LRQ2, F1SCX7, UPI00025DED37, UPI0001C96DD9, A0SNU7, F2Z562, A0A0B8S078, F1SRR5, A0A0B8RVF7, F1SLR8, F1SK12, F1RRY2, I3LQZ8, UPI00025DEDCD, F1SSA6, UPI00025E01B5, UPI00025DF12B, I3LSP4, I3L9Y2, F1RRA0, A0A0B8RW01, Q71UN0, F1SQR9, I3LUP6
4	GO:0060706	cell differentiation involved in embryonic placenta development	Biological Process	1	F1RRA8
4	GO:0002702	positive regulation of production of molecular mediator of immune response	Biological Process	4	B8YBE0, F1S3C1, A0A0B8RZB6, B2DCZ8
4	GO:0007276	gamete generation	Biological Process	34	UPI00028F4918, F1S4T0, Q6PQZ2, F1RHR8, UPI00025DF6F1, F2Z5Q6, I3L992, A0A0B8S018, A0A0B8RT53, Q71LE2, F1SA70, UPI00025E1077, Q29195, K9IWF3, I3LQZ8, UPI00025DEDCD, F1RL46, Q29198, F1SI10, D9IFC3, F1RVA0, Q29569, A0A0B8RSK4, A0A0B8RVS4, A0A0B8RW01, A5A8V7, F1SDY2, UPI0001C95449, C3RZ94, C3RZ93, F1RW66, F1S9Q1, F1RTQ6, F1S9Q3
4	GO:0051092	positive regulation of NF-kappaB transcription factor activity	Biological Process	11	Q04967, Q6S4N2, A0A0B8S070, A5A8V7, F1RRY2, K7GNS9, I3LUP6, UPI00025DF0B1, I3LS09, A5A8V6, P34930
4	GO:0019827	stem cell population maintenance	Biological Process	3	I3LCL1, F1S8J8, UPI00025DF2DA
4	GO:0010646	regulation of cell communication	Biological Process	144	F1RSR4, F1RGJ3, I3LFM6, Q6PQZ2, A7RDK7, A1YVX4, F1SC79, Q19LF1, Q0PMX7, UPI000210535C, Q19LF0, I3LDA8, F1SU28, K9IVJ2, F1RX42, F1RS20, F1RLM3, UPI0002107760, F1RRY2, UPI0001E87616, F1S0S2, Q9TTJ1, Q20CL7, O62756, F1RZQ6, F1S2G7, F1STJ9, F1RWK0, F1S8S9, Q95JG9, UPI00025DF2DA, A0A0B8RZB6, X2KPB3, F1RY67, Q684M7, Q6QRN9, A5GFU3, A0A0B8S070, A5GFU2, F1RL11, F1RXA7, F1RHR8, C5HYI0, UPI00025DF33E, UPI0…
4	GO:0032922	circadian regulation of gene expression	Biological Process	12	F1RUI7, Q20CL7, F1S8L9, Q9MZG4, A0A0B8RVS4, M3V817, C3RZ94, C3RZ93, F1RGP1, K7GNM7, A1YVX4, UPI00025DF6F1
4	GO:0051668	localization within membrane	Biological Process	1	F1SNX0
4	GO:0007602	phototransduction	Biological Process	2	F1SC79, F1RND0
4	GO:0001704	formation of primary germ layer	Biological Process	1	I3LG07
4	GO:0008406	gonad development	Biological Process	13	K9IWF3, UPI00025DEDCD, UPI00025DF33E, UPI00025DF6F1, F1SIW2, F1RFW5, F1RVA0, I3L992, Q29569, A0A0B8RVS4, Q71LE2, C3RZ94, C3RZ93
4	GO:0070727	cellular macromolecule localization	Biological Process	112	F1S7X1, F1RGJ3, A0A0B8RZC2, UPI0002105232, A7RDK7, F1SCX7, Q0PMX7, UPI00005A29E0, I3LDA8, UPI0000D4DE74, F1RP44, A0A0B8RVJ7, F1RRY2, UPI0001E87616, UPI00025DEDCD, F1RZQ6, F1RPE5, F1S8S9, A8YQT9, P53027, Q6QRN9, UPI00025DF33E, C5HYI0, F1RHR8, UPI00025DED82, F1RFW5, F2Z5Q6, Q95L19, UPI00017F0280, B8YBE0, G9M4N0, UPI0001C96325, Q2YGT9, F1RW78, A0A0B8RT95, UPI00025DF227, UPI00022CDD7E, B3XXC1, F1S0Q0…
4	GO:0032098	regulation of appetite	Biological Process	1	Q9MZG4
4	GO:0021814	cell motility involved in cerebral cortex radial glia guided migration	Biological Process	2	F1SRR5, I3LTM2
4	GO:0072378	blood coagulation, fibrin clot formation	Biological Process	1	F1RN41
4	GO:0044057	regulation of system process	Biological Process	34	F1RW75, Q9MZG4, A5GFU3, F1S4X7, A5GFU2, B2LVA5, UPI00025DF33E, F1RHR8, F1RRA6, F1RFW5, B5M447, Q9TTK7, A5GFU0, F1SPE3, UPI000210535C, I3LB76, UPI00025DFC4B, A0A0B8RZF7, A0A0B8RZB2, I3LCL1, UPI0001C97E23, I3LGZ7, Q7YSF4, B3VCE8, A8CVN6, B3VFA9, A5GFT9, F1SIW2, F1S5I9, A0A0B8RSK4, F1RZQ6, I3LRX8, F1S2G7, UPI00025DF2DA
4	GO:0060259	regulation of feeding behavior	Biological Process	2	A0A0B8RSK4, F1RHR8
4	GO:0050819	negative regulation of coagulation	Biological Process	1	I3LNT6
4	GO:0043414	macromolecule methylation	Biological Process	19	I3L5I7, A5GFU3, F1RLM3, A5GFU2, K9IWE3, F1S0S2, F1S1U3, I3LPU1, Q0GFA3, A5GFT9, F1S8J8, F1RGW6, I3LRX8, F1S3C1, F1SCQ1, A5GFU0, UPI00025E0F6C, A0A0B8RZB6, UPI0001C98BAA
4	GO:1903337	positive regulation of vacuolar transport	Biological Process	2	C4MXZ1, C4MRC5
4	GO:0050877	neurological system process	Biological Process	36	UPI00028F4918, UPI000210552E, F1RVV1, A5GFU3, A5GFU2, F1SHK0, F1RHR8, F1S098, F1SC79, F1SBL0, UPI00017F0280, UPI00025DED37, A5GFU0, UPI000210535C, UPI00025DFC4B, F1RND0, A5GFT8, I3LCL1, UPI00028F478D, UPI0001C97E23, I3LGZ7, F1SK12, F1RQ61, F1SSA6, UPI00025E01B5, I3LMX7, F1SUA7, A5GFT9, UPI0002104F4B, I3LJJ6, A0A0B8RSK4, I3LRX8, F1S2G7, F1RWK0, B2ZRE4, UPI00025DF2DA
4	GO:0050865	regulation of cell activation	Biological Process	24	Q684M7, D2K7D7, D2K7D6, F1S8Q0, D2K7D8, F1RFI9, F1S4T0, UPI00025E1077, UPI0001C967E9, F1RHR8, Q9TTJ1, F1SAH0, F1SGS5, F1RI00, F1S4D4, O62756, A0A0B8RSK4, F1S3L9, F1S3C1, A0A0B8RW12, A0A0B8RT53, UPI00025DEA5F, A0A0B8RZB6, F1S407
4	GO:0042246	tissue regeneration	Biological Process	1	Q9MZG4
4	GO:0021683	cerebellar granular layer morphogenesis	Biological Process	1	UPI00028F4507
4	GO:0051186	cofactor metabolic process	Biological Process	15	Q9MZG4, F1SLR8, B8XSK3, I3LJ48, G3CKJ2, F1RKU1, B2ZF47, UPI00028F4454, F1STC1, A0A0B8RSY9, A0A0B8RT97, A0SNU7, Q2XQV4, Q71UN0, A2TLM1
4	GO:0071495	cellular response to endogenous stimulus	Biological Process	64	D3Y271, F1RGJ3, K7GSL6, I3LFM6, Q6PQZ2, F1SGS5, B2DCZ8, A1YVX4, F1SDV6, F1S3L9, A9XXE0, M3V817, A0A0B8RW12, Q0PMX7, K7GNS9, I3LDA8, F1SU28, A0A0B8RZF7, UPI00025E1077, F1RP44, F1SHN7, A0A0B8RVJ7, B1PEY3, F1SJN2, UPI0001E87616, Q9TTJ1, F1SAH0, Q20CL7, O62756, F2Z5P1, F1S2G7, A0A0B8RVW2, Q684M7, Q9MZG4, F1S4T0, A5GFU3, A5GFU2, F1SMM3, UPI00025DF33E, Q5DKW9, F1S4D4, F1S8L9, F1RFW5, UPI00017F0280, B8Y…
4	GO:1901976	regulation of cell cycle checkpoint	Biological Process	1	UPI00028F4918
4	GO:0060004	reflex	Biological Process	1	F1SUA7
4	GO:2000300	regulation of synaptic vesicle exocytosis	Biological Process	3	A9XXE0, F1SHN7, Q0PMX7
4	GO:0042446	hormone biosynthetic process	Biological Process	1	F1S2G7
4	GO:0035239	tube morphogenesis	Biological Process	12	A0A0B8RZF7, I3LCL1, UPI0001C97E23, I3LG07, F1S0Q0, F1SIW2, A0A0B8RVS4, F1SCX7, C3RZ94, C3RZ93, UPI000210535C, UPI00025DF2DA
4	GO:0022605	oogenesis stage	Biological Process	2	F2Z5Q6, Q29198
4	GO:0034764	positive regulation of transmembrane transport	Biological Process	9	F1SDV6, F1RZQ6, C4MXZ1, F1RWK0, Q6PQZ2, F1RRA6, C4MRC5, F1SA70, F1S9Q3
4	GO:0070257	positive regulation of mucus secretion	Biological Process	1	F1S4D4
4	GO:0002313	mature B cell differentiation involved in immune response	Biological Process	4	F1SDV6, G9M4N0, K7GSL6, UPI0001E87616
4	GO:0009896	positive regulation of catabolic process	Biological Process	19	Q9MZG4, F1RFI9, I3LGW9, A0A0B8RSC7, F1SHN7, F1SU85, F1RXA7, F1SAH0, I3LL55, F1RRA8, F1S4D4, F1SRA3, A9XXE0, A0A0B8RW12, S4VFE3, Q0PMX7, Q95JG9, A0A0B8RVZ5, F1RY67
4	GO:0014742	positive regulation of muscle hypertrophy	Biological Process	4	A0A0B8RSK4, F1RZQ6, F1RHR8, F1RRA6
4	GO:0034641	cellular nitrogen compound metabolic process	Biological Process	280	UPI00028F4918, F1RG19, F2Z5K9, UPI0002105232, F1RSZ1, F1SC79, Q19LF1, UPI000210535C, Q19LF0, B6EDE6, Q0QEM6, F1RLM4, B9ZUV0, UPI0000D4DE74, F1RX42, F1SQ34, F1RLM3, B3VCE8, F1RRY2, F1S1U3, F1S0S2, F2Z5L6, F2Z5L5, F1RJ87, UPI00017EFA0A, F2Z5L2, F1RVA0, A0A0B8RVS4, F1RPE5, I3LRN0, F1S2G7, F1STJ9, F1S1E1, A8YQT9, F1RY67, F1RTZ9, Q6QRN9, A5GFU3, A0A0B8S070, A5GFU2, F1S4X7, K9IVG5, F1RFN3, G3CKJ2, F1RH…
4	GO:0033628	regulation of cell adhesion mediated by integrin	Biological Process	3	UPI00017F0280, B2ZRE4, F1SBL4
4	GO:0006482	protein demethylation	Biological Process	12	UPI00028F4918, UPI00028F478D, I3LG07, A1YVX4, UPI00025DF6F1, F1RUI7, Q20CL7, A0A0B8RVS4, M3V817, C3RZ94, C3RZ93, K7GNM7
4	GO:0070255	regulation of mucus secretion	Biological Process	1	F1S4D4
4	GO:0042335	cuticle development	Biological Process	1	F1RP15
4	GO:0021700	developmental maturation	Biological Process	12	F1RP15, Q9MZG4, F1SHN7, UPI00022CDD7E, Q6PQZ2, F1RHR8, A0A0B8RSK4, A9XXE0, Q3BDI7, UPI0001C98538, Q0PMX7, I3LA65
4	GO:1902580	single-organism cellular localization	Biological Process	65	F1RN38, F1S535, F1S7X1, F1SJQ8, K7GSL6, C4MXZ1, UPI0001C967E9, A7RDK7, I3LTM2, A9XXE0, A0A0B8RW12, A5JVA0, Q0PMX7, Q0QEM6, F1SLA0, F1SRR5, A0A0B8RVF7, F1RP44, F1SHN7, A0A0B8RVJ7, F1RRY2, S5REL2, UPI0001E87616, UPI00025DEDCD, F1SAH0, I3LJJ6, A3RLM8, B1B1N8, F1APT8, Q95JG9, F1APT9, A1XC21, I3LUP6, F1S9Q1, F1RY67, F1S9Q3, F1SMM3, UPI00025DF33E, C5HYI0, F1RHR8, UPI00025DED82, UPI00025DF0B1, D0V2A3, F…
4	GO:0021575	hindbrain morphogenesis	Biological Process	3	F1RGJ3, F1S098, UPI00028F4507
4	GO:0002467	germinal center formation	Biological Process	4	F1S4D4, G9M4N0, K7GSL6, UPI0001E87616
4	GO:0031099	regeneration	Biological Process	7	A6M928, Q9MZG4, UPI00028F4454, B8XSK3, A6M930, A6M929, I3LLD5
4	GO:0010927	cellular component assembly involved in morphogenesis	Biological Process	4	UPI00025DED37, I3LH91, F1SSA6, UPI00025E01B5
4	GO:0001819	positive regulation of cytokine production	Biological Process	42	K7GSL6, A0A0B8S070, F1RL11, A7RDK7, B2DCZ8, Q0GFA3, D0V2A3, A0ZVR0, F1SDV6, G9M4N0, B8YBE0, A5JVA0, A8I492, K7GNS9, A4LAL4, A9YTY0, UPI00025DEFE9, B3XXC1, S5REL2, UPI00025DEFEA, UPI0001E87616, Q9TTJ1, F1S7B4, P34930, Q04967, B6EUP4, Q6S4N2, O62756, A7LCX1, F1S2G7, A3RLM8, K7GN78, F1STJ9, A5A8V7, B1B1N8, F1APT8, F1APT9, H9NID7, A1XC21, X2KPB3, F1S407, A5A8V6
4	GO:0046137	negative regulation of vitamin metabolic process	Biological Process	4	UPI00017F0280, K7GNS9, F1S0S2, B2ZRE4
4	GO:0048266	behavioral response to pain	Biological Process	1	I3LJJ6
4	GO:0045778	positive regulation of ossification	Biological Process	5	I3LRX8, A5GFU3, A5GFU2, A5GFU0, A5GFT9
4	GO:0033327	Leydig cell differentiation	Biological Process	2	I3L992, UPI00025DEDCD
4	GO:1903409	reactive oxygen species biosynthetic process	Biological Process	3	A0A0B8RSK4, F1S8S9, F1RHR8
4	GO:0007028	cytoplasm organization	Biological Process	3	F1S4T0, UPI00025E1077, A0A0B8RT53
4	GO:0051129	negative regulation of cellular component organization	Biological Process	54	UPI0001C967E9, A1YVX4, A9XXE0, M3V817, Q0PMX7, F2Z565, F1SV03, F1SA70, F1RND0, F1SDB3, F1SHN7, I3LK71, F1RRY2, F1S0S2, F1RL46, Q20CL7, F1RVA0, A0A0B8RVS4, F1RZQ6, F1S9Q1, I3LUP6, F1S9Q3, K7GRD1, Q6QRN9, A0A0B8S070, F1RRA6, UPI00025DF0B1, Q29368, UPI00025DF6F1, F1S8L9, F1SNX0, UPI00025DED37, Q71LE2, K7GNM7, A0A0B8RSB9, UPI00022CDD7E, K9IWF3, F1SK12, UPI00025DEB11, F1SSA6, UPI00025E01B5, UPI00028F4…
4	GO:0021670	lateral ventricle development	Biological Process	3	UPI00025DED37, F1SSA6, UPI00025E01B5
4	GO:0000910	cytokinesis	Biological Process	6	F1S4D4, F1SCX7, UPI00025DED37, F1RL46, F1SSA6, UPI00025E01B5
4	GO:0070887	cellular response to chemical stimulus	Biological Process	130	F1SSW8, UPI00028F4918, F1RGJ3, I3LAK1, I3LFM6, Q6PQZ2, A1YVX4, UPI0001C972DC, J7FJH8, F1S8J8, Q19LF1, Q0PMX7, Q19LF0, I3LDA8, F1SU28, F1S0K2, F1RP44, F1SLR8, F1RRY2, A0A0B8RVJ7, B1PEY3, F1SJN2, UPI0001E87616, F1S0S2, Q9TTJ1, Q20CL7, O62756, F1S2G7, UPI0001C95449, F1S8S9, Q95JG9, X2KPB3, F1RY67, Q684M7, A5GFU3, A5GFU2, A0A0B8S070, F1RFN3, I3LG07, F1RL11, G3CKJ2, UPI00025DF33E, F1RHR8, F1RXA7, Q0GF…
4	GO:1901700	response to oxygen-containing compound	Biological Process	69	UPI00028F4918, D3Y271, K7GSL6, Q6PQZ2, F1SDV6, A9XXE0, F1S3L9, I3LQW9, Q0PMX7, K7GNS9, F1SV03, UPI00025E0964, A0A0B8RZF7, F1S0K2, F1RP44, F1SHN7, UPI00025E1077, A0A0B8RVJ7, B1PEY3, F1SJN2, UPI0001E87616, UPI00025DEDCD, F1S0S2, Q9TTJ1, I3LJJ6, O62756, UPI00028F4454, F2Z5P1, F1S2G7, Q95JG9, F1RY67, Q684M7, Q9MZG4, F1S4T0, A5GFU3, A5GFU2, F1SMM3, I3LG07, F1RHR8, UPI00025DF33E, Q5DKW9, Q0GFA3, F1S4D4…
4	GO:0002433	immune response-regulating cell surface receptor signaling pathway involved in phagocytosis	Biological Process	1	F1SDV6
4	GO:0043576	regulation of respiratory gaseous exchange	Biological Process	4	I3LCL1, UPI0001C97E23, UPI000210535C, UPI00025DF2DA
4	GO:2000020	positive regulation of male gonad development	Biological Process	1	F1SIW2
4	GO:0002027	regulation of heart rate	Biological Process	3	F1SIW2, F1RW75, F1S4X7
4	GO:0045185	maintenance of protein location	Biological Process	8	F1SRR5, I3LTM2, F1S7X1, G9M4N0, A0A0B8RVF7, F1RGJ3, K7GSL6, UPI0001E87616
4	GO:0003279	cardiac septum development	Biological Process	6	F1S3C1, UPI00025DED37, K9IWE3, F1SSA6, A0A0B8RZB6, UPI00025E01B5
4	GO:1902581	multi-organism cellular localization	Biological Process	1	K7GMB2
4	GO:0098856	intestinal lipid absorption	Biological Process	1	F1S5I9
4	GO:0006486	protein glycosylation	Biological Process	8	A0A0B8RZF7, I3LSP4, I3LM72, I3L9Y2, F1RRA0, F1SJP2, F1S0Q0, A0A0B8S078
4	GO:0048167	regulation of synaptic plasticity	Biological Process	7	I3LJJ6, F1SNX0, UPI00025E1077, C4MXZ1, F1RWK0, C4MRC5, F1RRA8
4	GO:0031641	regulation of myelination	Biological Process	2	A0A0B8RSK4, F1RHR8
4	GO:0051236	establishment of RNA localization	Biological Process	4	Q19QT0, F1RRY2, I3LUP6, UPI00025DF0B1
4	GO:0008284	positive regulation of cell proliferation	Biological Process	37	D2K7D7, D2K7D6, Q9MZG4, UPI00028F4918, D2K7D8, Q6QRN9, A5GFU3, A5GFU2, Q6LEP1, F1RHR8, F1RRA6, UPI00025DF0B1, Q29368, F1RQ91, I3LDM6, F1SCX7, UPI00025DEA5F, A5GFU0, F2Z565, UPI000210535C, F1RW78, I3LCL1, UPI00028F478D, UPI0001C97E23, F1RRY2, F1RI00, A5GFT9, UPI00025DF12B, A0A0B8RSK4, A0A0B8RVS4, I3LRX8, F1RZQ6, F1SCQ1, C3RZ94, C3RZ93, I3LUP6, UPI00025DF2DA
5	GO:0007417	central nervous system development	Biological Process	41	F1S4T0, F1RGJ3, I3LG07, F1RFN3, UPI00028F47AA, F1RHR8, F1S098, I3LTM2, A9XXE0, UPI00025DED37, Q19LF1, Q71LE2, A0A0B8RT53, Q0PMX7, UPI000210535C, Q19LF0, I3LDA8, A0A0B8RZF7, F1SRR5, I3LCL1, F1RX85, A0A0B8RVF7, UPI00028F446E, UPI0001C97E23, UPI00025E1077, F1SHN7, K9IWF3, F1S0Q0, F1SSA6, UPI00025E01B5, UPI00028F4507, F1RMW4, F1SIW2, F1RVA0, F1RIV2, Q29569, A0A0B8RSK4, A7LCX1, K7GSR6, UPI00028F46C7, …
5	GO:0043303	mast cell degranulation	Biological Process	2	UPI0001C967E9, F1S407
5	GO:0042273	ribosomal large subunit biogenesis	Biological Process	20	A0A0B8RSA9, P53027, UPI00022CDA9D, A1XQU3, I3LIZ8, UPI00025DF227, Q29195, F1RRY2, UPI0002105232, F1SJQ6, F1SI10, UPI00025DF0B1, UPI0001C95CE0, UPI0001C96971, F1SNY2, F1RPE5, A0A0B8S018, Q2YGT9, A8YQT9, I3LUP6
5	GO:0016197	endosomal transport	Biological Process	13	F1SHN7, C4MXZ1, UPI00022CDD7E, F1SJP2, UPI00025DF33E, F1RFW5, A9XXE0, UPI0001C98538, F1SA57, F1SSN7, Q0PMX7, F1S8S9, C4MRC5
5	GO:0008366	axon ensheathment	Biological Process	4	Q9MZG4, A0A0B8RSK4, F1RHR8, F1RKU1
5	GO:0010812	negative regulation of cell-substrate adhesion	Biological Process	1	F1SIW2
5	GO:0045931	positive regulation of mitotic cell cycle	Biological Process	6	F1S4D4, I3LCL1, UPI0001C97E23, F1SCX7, UPI000210535C, UPI00025DF2DA
5	GO:0031329	regulation of cellular catabolic process	Biological Process	18	Q9MZG4, I3LGW9, A0A0B8RSC7, F1SHN7, F1SU85, F1SFG4, F1RXA7, F1RHR8, I3LL55, F1RRA8, F1SRA3, A0A0B8RSK4, A9XXE0, S4VFE3, Q0PMX7, Q95JG9, A0A0B8RVZ5, F1RY67
5	GO:0061326	renal tubule development	Biological Process	4	I3LCL1, UPI0001C97E23, UPI000210535C, UPI00025DF2DA
5	GO:0006493	protein O-linked glycosylation	Biological Process	2	I3LM72, F1SJP2
5	GO:0006929	substrate-dependent cell migration	Biological Process	11	F1SIW2, UPI00017F0280, D3Y271, UPI00025DED37, F1SJN2, F1SSA6, B2ZRE4, UPI00025E01B5, Q0QEM6, Q5DKW9, F1SLA0
5	GO:0007176	regulation of epidermal growth factor-activated receptor activity	Biological Process	2	A0A0B8RW12, F1SAH0
5	GO:0046601	positive regulation of centriole replication	Biological Process	1	F1RRA8
5	GO:0060029	convergent extension involved in organogenesis	Biological Process	2	B8YBE0, B2DCZ8
5	GO:1902582	single-organism intracellular transport	Biological Process	57	F1S535, F1SJQ8, K7GSL6, C4MXZ1, UPI0001C967E9, A7RDK7, I3LTM2, A9XXE0, A0A0B8RW12, A5JVA0, Q0PMX7, Q0QEM6, F1SLA0, F1SRR5, A0A0B8RVF7, F1RP44, F1SHN7, A0A0B8RVJ7, F1RRY2, S5REL2, UPI0001E87616, F1SAH0, A3RLM8, B1B1N8, F1APT8, Q95JG9, F1APT9, A1XC21, F1S9Q1, I3LUP6, F1S9Q3, F1RY67, F1SMM3, UPI00025DF33E, C5HYI0, F1RHR8, UPI00025DF0B1, D0V2A3, F1RFW5, UPI00017F0280, G9M4N0, UPI0001C96325, A8I492, A…
5	GO:0033007	negative regulation of mast cell activation involved in immune response	Biological Process	1	UPI0001C967E9
5	GO:0051253	negative regulation of RNA metabolic process	Biological Process	72	F1RN38, UPI00028F4918, F1RPL1, F1RPL2, K7GSL6, F2Z5K9, F1RM10, I3LFM6, F1SGS5, A1YVX4, M3V817, I3LQW9, Q19LF1, K7GNS9, Q19LF0, F1SA70, F1SU28, A0A0B8RZF7, F1RX42, UPI0001C954A1, I3LK71, F1RRY2, B1PEY3, UPI0001E87616, F1S0S2, F2Z5L6, F2Z5L5, UPI00017EFA0A, Q20CL7, F2Z5L2, F1RVA0, A0A0B8RVS4, F2Z5P1, F1SCQ1, A0A0B8RSY9, F2Z576, A0A0B8RZB6, F1S9Q1, I3LUP6, F1S9Q3, Q9MZG4, UPI00017F067A, F1RFN3, I3LG…
5	GO:1900407	regulation of cellular response to oxidative stress	Biological Process	5	UPI00025E0704, A9XXE0, F1SHN7, F1S2G7, Q0PMX7
5	GO:0034643	establishment of mitochondrion localization, microtubule-mediated	Biological Process	1	F1SK12
5	GO:0030832	regulation of actin filament length	Biological Process	11	F1S4D4, A0A0B8RSK4, C4MXZ1, UPI00025DED37, UPI00025DEB11, F1RHR8, F1RL46, F1SSA6, UPI00025E01B5, I3LDA8, C4MRC5
5	GO:0071526	semaphorin-plexin signaling pathway	Biological Process	1	F1SIW2
5	GO:0032695	negative regulation of interleukin-12 production	Biological Process	1	K7GNS9
5	GO:0001954	positive regulation of cell-matrix adhesion	Biological Process	2	I3LDA8, F1SU28
5	GO:0071869	response to catecholamine	Biological Process	8	A9XXE0, I3LRX8, F1SHN7, A5GFU3, A5GFU2, Q0PMX7, A5GFU0, A5GFT9
5	GO:1905114	cell surface receptor signaling pathway involved in cell-cell signaling	Biological Process	20	F1SGI7, A0A0B8RSC7, F1SHN7, UPI0002107760, I3LG07, F1SHK0, F1RXA7, B2DCZ8, I3LL55, F1SBL4, I3LDM6, F1SRA3, F1SC79, UPI00017F0280, B8YBE0, A9XXE0, Q0PMX7, F1RLH9, K7GNS9, B2ZRE4
5	GO:0021707	cerebellar granule cell differentiation	Biological Process	1	UPI00028F4507
5	GO:0051604	protein maturation	Biological Process	12	F1SHN7, F1RN41, F1RM64, F1SSA6, UPI00025E01B5, A9XXE0, UPI00025DED37, Q0PMX7, UPI0001C95449, I3LPL7, A0A0B8RVW2, F1RTQ6
5	GO:0032276	regulation of gonadotropin secretion	Biological Process	2	B5M447, B2LVA5
5	GO:0021846	cell proliferation in forebrain	Biological Process	4	A0A0B8RVF7, Q19LF1, F1RFN3, Q19LF0
5	GO:0016202	regulation of striated muscle tissue development	Biological Process	5	A0A0B8RSK4, F1RZQ6, F1RWK0, F1RHR8, F1RRA6
5	GO:0051101	regulation of DNA binding	Biological Process	10	A0A0B8RZF7, Q9MZG4, O62756, G9M4N0, F1S3C1, K7GSL6, UPI0001E87616, F1S0Q0, Q9TTJ1, A0A0B8RZB6
5	GO:0060429	epithelium development	Biological Process	62	B2DCZ8, I3LDM6, F1SCX7, Q19LF1, I3LH91, Q19LF0, UPI000210535C, I3LDA8, F1RFD8, A0A0B8RZF7, F1S0K1, I3LCL1, F1S0K2, F1SKP5, UPI00025E1077, UPI00028F43BE, UPI00025DEDCD, F1S0S2, I3LL55, A7LCX1, A0A0B8RVS4, Q95JG9, UPI00025DF2DA, A0A0B8RZB6, F1RY67, F1SGI7, F1RP15, Q9MZG4, F1RW75, F1S4T0, A0A0B8RSC7, A5GFU3, A5GFU2, F1RFN3, I3LG07, UPI00025DF33E, F1RXA7, F1RRA8, F1RFW5, UPI00017F0280, I3L992, B8YBE0…
5	GO:0019048	modulation by virus of host morphology or physiology	Biological Process	4	F1RZQ6, Q6QRN9, F2Z565, Q29368
5	GO:0071822	protein complex subunit organization	Biological Process	75	F1RPL1, UPI00028F4918, F1RPL2, F1RG19, C4MXZ1, A0A0B8RZC2, F2Z5K9, I3LPU4, A0A0M3KL53, UPI0001C967E9, I3LR44, A9XXE0, UPI00025E10B2, Q0PMX7, I3LH91, I3LDA8, F1SA70, F2Z562, F1SU28, F1RLM4, F1SU78, UPI0001C954A1, F1RP44, F1SHN7, A0A0B8RVJ7, F1RRY2, F1RJ87, I3LSP4, F1RVA0, I3L9Y2, F1RRA0, F2Z576, Q95JG9, F1S9Q1, I3LUP6, F1S9Q3, F1RY67, UPI00025E1084, F1SMM3, F1SHK0, F1RHR8, I3LCM4, UPI00025DF0B1, F…
5	GO:0022400	regulation of rhodopsin mediated signaling pathway	Biological Process	1	F1SC79
5	GO:0044794	positive regulation by host of viral process	Biological Process	2	F1S9Q1, F1S9Q3
5	GO:0060147	regulation of posttranscriptional gene silencing	Biological Process	4	Q19LF1, F1RFN3, K7GNS9, Q19LF0
5	GO:0030858	positive regulation of epithelial cell differentiation	Biological Process	2	B8YBE0, B2DCZ8
5	GO:0016042	lipid catabolic process	Biological Process	15	F1SSW8, Q9MZG4, I3LAK1, I3LJ48, F1RHR8, F1S4D4, F1SDV6, I3LUR5, F1SBL0, A0A0B8RSK4, B2ZF47, Q2XQV4, Q95JG9, A0A0B8RVZ5, F1RY67
5	GO:0010565	regulation of cellular ketone metabolic process	Biological Process	13	Q9MZG4, A0A0B8RSC7, F1RFN3, F1RXA7, F1RHR8, I3LL55, I3LUR5, A0A0B8RSK4, Q19LF1, Q95JG9, Q19LF0, A0A0B8RVZ5, F1RY67
5	GO:0043586	tongue development	Biological Process	1	F1S0K2
5	GO:1901701	cellular response to oxygen-containing compound	Biological Process	58	UPI00028F4918, D3Y271, K7GSL6, Q6PQZ2, A9XXE0, F1S3L9, I3LQW9, Q0PMX7, K7GNS9, F1SV03, A0A0B8RZF7, F1S0K2, F1SHN7, F1RP44, UPI00025E1077, A0A0B8RVJ7, B1PEY3, F1SJN2, UPI0001E87616, F1S0S2, Q9TTJ1, O62756, F2Z5P1, F1S2G7, Q95JG9, F1RY67, Q684M7, Q9MZG4, F1S4T0, A5GFU3, A5GFU2, F1SMM3, I3LG07, UPI00025DF33E, Q5DKW9, Q0GFA3, F1S4D4, F1S8L9, F1RFW5, UPI00025E0704, UPI00017F0280, G9M4N0, F1SC53, F1SA5…
5	GO:1902235	regulation of endoplasmic reticulum stress-induced intrinsic apoptotic signaling pathway	Biological Process	9	Q04967, Q6S4N2, A9XXE0, F1SHN7, A0A0B8S070, A5A8V7, Q0PMX7, A5A8V6, P34930
5	GO:0060284	regulation of cell development	Biological Process	44	K7GRD1, D3Y271, F1S7X1, C4MXZ1, F1RHR8, F1RRA6, B2DCZ8, Q5DKW9, UPI00017F0280, A9XXE0, B8YBE0, F1SCX7, Q0PMX7, UPI000210535C, I3LDA8, C4MRC5, A0A0B8S078, A0A0B8RT95, F1SU28, A0A0B8RZF7, F1SDB3, F1SJJ5, I3LCL1, F1RX85, UPI0001C97E23, F1SHN7, UPI00022CDD7E, F1SK12, F1SJN2, F1RL46, F1S0S2, UPI00028F4507, UPI00025DF12B, F1SIW2, I3LJJ6, I3LSP4, A0SNV0, A0A0B8RSK4, I3L9Y2, A7LCX1, F1RZQ6, F1RRA0, UPI00…
5	GO:0010613	positive regulation of cardiac muscle hypertrophy	Biological Process	4	A0A0B8RSK4, F1RZQ6, F1RHR8, F1RRA6
5	GO:0048644	muscle organ morphogenesis	Biological Process	6	F1RW75, Q7YSF4, B3VCE8, F1S4X7, I3LB76, B3VFA9
5	GO:0048298	positive regulation of isotype switching to IgA isotypes	Biological Process	2	F1S3C1, A0A0B8RZB6
5	GO:0010827	regulation of glucose transport	Biological Process	3	F1RFW5, I3L883, UPI00025DF33E
5	GO:0042359	vitamin D metabolic process	Biological Process	4	UPI00017F0280, K7GNS9, F1S0S2, B2ZRE4
5	GO:0060314	regulation of ryanodine-sensitive calcium-release channel activity	Biological Process	1	F1RWK0
5	GO:0019079	viral genome replication	Biological Process	12	K7GMB2, K9J6I9, UPI0001C972DC, J7FJH8, F1S4D4, K7GNR1, F1S2E3, I6YMD1, UPI00025E0C4F, F1S9Q1, F1SV03, F1S9Q3
5	GO:1900271	regulation of long-term synaptic potentiation	Biological Process	1	I3LJJ6
5	GO:0008105	asymmetric protein localization	Biological Process	1	F1SA57
5	GO:0044782	cilium organization	Biological Process	14	F1SRR5, A0A0B8RSB9, F1S535, F1S7X1, UPI00022CDD7E, UPI0002107760, I3LPU4, A0A0B8RTB3, I3LCM4, D9IFC3, I3LTM2, UPI0001C98538, I3LAW1, F1S725
5	GO:0097742	de novo centriole assembly	Biological Process	1	F1RRA8
5	GO:0010454	negative regulation of cell fate commitment	Biological Process	1	F1S0S2
5	GO:0060415	muscle tissue morphogenesis	Biological Process	6	F1RW75, Q7YSF4, B3VCE8, F1S4X7, I3LB76, B3VFA9
5	GO:1901099	negative regulation of signal transduction in absence of ligand	Biological Process	8	Q04967, Q6S4N2, UPI00017F0280, A0A0B8S070, A5A8V7, B2ZRE4, A5A8V6, P34930
5	GO:0007379	segment specification	Biological Process	1	F1RIV2
5	GO:0071875	adrenergic receptor signaling pathway	Biological Process	5	I3LRX8, A5GFU3, A5GFU2, A5GFU0, A5GFT9
5	GO:0035162	embryonic hemopoiesis	Biological Process	10	D2K7D7, D2K7D6, I3LCL1, D2K7D8, UPI0001C97E23, UPI00025DEA5F, UPI000210535C, F1SGS5, UPI00025DF2DA, F1RI00
5	GO:1903393	positive regulation of adherens junction organization	Biological Process	2	I3LDA8, F1SU28
5	GO:0030198	extracellular matrix organization	Biological Process	8	UPI00025E1084, G9M4N0, UPI00025E10B2, K7GSL6, UPI00025DED37, UPI0001E87616, F1SSA6, UPI00025E01B5
5	GO:2000736	regulation of stem cell differentiation	Biological Process	1	F1RGJ3
5	GO:0034605	cellular response to heat	Biological Process	12	Q04967, Q6S4N2, A0A0B8RSK4, UPI00028F478D, A0A0B8S070, A5A8V7, F1RHR8, F1S9Q1, F1SA70, A5A8V6, P34930, F1S9Q3
5	GO:0001767	establishment of lymphocyte polarity	Biological Process	3	UPI00025DED37, F1SSA6, UPI00025E01B5
5	GO:1900006	positive regulation of dendrite development	Biological Process	6	I3LJJ6, A0A0B8RSK4, C4MXZ1, F1RHR8, C4MRC5, I3LDA8
5	GO:0030879	mammary gland development	Biological Process	4	I3LJJ6, A0A0B8RVS4, C3RZ94, C3RZ93
5	GO:0060606	tube closure	Biological Process	4	A0A0B8RZF7, F1SCX7, I3LG07, F1S0Q0
5	GO:0044784	metaphase/anaphase transition of cell cycle	Biological Process	1	F1RL46
5	GO:0051156	glucose 6-phosphate metabolic process	Biological Process	2	F1STC1, A2TLM1
5	GO:0006066	alcohol metabolic process	Biological Process	8	F1SDV6, Q9MZG4, F1SBL0, B2ZF47, Q6PQZ2, K7GNS9, Q2XQV4, F1S0S2
5	GO:0031648	protein destabilization	Biological Process	3	F1RRY2, I3LUP6, UPI00025DF0B1
5	GO:0044839	cell cycle G2/M phase transition	Biological Process	20	I3LCL1, UPI0001C97E23, A0A0B8RZC2, F1RLV5, F1RRY2, F1RL46, D9IFC3, UPI00025DF0B1, F1RRA8, I3LR44, F1SA57, F1STJ9, UPI000210535C, O14576, F1SQR9, UPI00025DF2DA, I3LUP6, F2Z562, F1SA70, F1S9Q3
5	GO:0002758	innate immune response-activating signal transduction	Biological Process	33	A0A0B8RSC7, A0A0B8S070, F1RXA7, A7RDK7, Q0GFA3, D0V2A3, A0ZVR0, F1S4D4, A5JVA0, A8I492, K7GNS9, A4LAL4, A9YTY0, I3LS09, F1S8Q0, B3XXC1, S5REL2, F1S0S2, I3LL55, P34930, Q04967, B6EUP4, Q6S4N2, A7LCX1, A3RLM8, A5A8V7, B1B1N8, F1APT8, F1APT9, H9NID7, A1XC21, X2KPB3, A5A8V6
5	GO:0045604	regulation of epidermal cell differentiation	Biological Process	5	F1RIV2, B8YBE0, F1SKP5, UPI00028F43BE, B2DCZ8
5	GO:0035284	brain segmentation	Biological Process	1	F1RIV2
5	GO:0051647	nucleus localization	Biological Process	7	F1SRR5, I3LTM2, F1S7X1, A0A0B8RVF7, UPI00025DED37, F1SSA6, UPI00025E01B5
5	GO:0016051	carbohydrate biosynthetic process	Biological Process	15	A0A0B8RZF7, Q9MZG4, F1SLR8, B8XSK3, G3CKJ2, F1S0Q0, F1RHR8, A0A0B8RSK4, B2ZF47, UPI00028F4454, A0A0B8RSY9, K7GNS9, A0SNU7, Q2XQV4, Q71UN0
5	GO:0016050	vesicle organization	Biological Process	14	A0A0B8RSB9, F1S535, C4MXZ1, UPI00022CDD7E, A0A0B8RTB3, I3LSP4, I3L9Y2, F1RRA0, UPI0001C98538, F1SA57, F1S8S9, C4MRC5, F1S725, A0A0B8S078
5	GO:0035872	nucleotide-binding domain, leucine rich repeat containing receptor signaling pathway	Biological Process	6	Q04967, Q6S4N2, A0A0B8S070, A5A8V7, A5A8V6, P34930
5	GO:0032875	regulation of DNA endoreduplication	Biological Process	1	F1STJ9
5	GO:0008202	steroid metabolic process	Biological Process	9	Q9MZG4, UPI00017F0280, B2ZF47, F1S2G7, Q6PQZ2, K7GNS9, Q2XQV4, F1S0S2, B2ZRE4
5	GO:0006753	nucleoside phosphate metabolic process	Biological Process	64	I3LLU7, Q1HBI1, F1SC79, Q1HB16, A9XXE0, B5KN75, Q0PMX7, A0SNU7, B6EDE6, F1SV03, F1SA70, Q0QEM6, F1SLA0, B9ZUV0, F1SHN7, F1SLR8, A9LFQ5, Q69GF7, P50667, B6EDQ0, A0A076E9V3, UPI00028F4454, F1S2G7, A0A0B8RSY9, Q71UN0, V5KX18, A0A077ES84, F1S9Q1, F1S9Q3, B5KN62, Q9MZG4, A5GFU3, A0A0B8S070, F1S4X7, A5GFU2, G3CKJ2, A9LGF2, B2ZF47, F1STC1, A5GFU0, A0A0B8RT97, Q69G32, A2TLM1, A0A077ERI3, Q9G1G3, M4M7D4, …
5	GO:0001569	branching involved in blood vessel morphogenesis	Biological Process	1	F1SIW2
5	GO:0032637	interleukin-8 production	Biological Process	24	K7GSL6, A0A0B8S070, A7RDK7, D0V2A3, G9M4N0, A5JVA0, A8I492, A4LAL4, B3XXC1, S5REL2, UPI0001E87616, P34930, Q04967, B6EUP4, Q6S4N2, A3RLM8, A5A8V7, B1B1N8, F1APT8, F1APT9, H9NID7, F1S2E2, A1XC21, A5A8V6
5	GO:0048755	branching morphogenesis of a nerve	Biological Process	3	A9XXE0, F1SHN7, Q0PMX7
5	GO:0036211	protein modification process	Biological Process	155	UPI00028F4918, I3LGW9, F1RGJ3, A0A0B8RZC2, I3LJ48, F1S098, A7RDK7, A1YVX4, Q19LF1, Q0PMX7, A0SNU7, Q19LF0, I3LDA8, F1SDB3, F1RFI9, F1RX42, F1SLR8, F1SQ34, F1RLM3, I3LK71, F1RRY2, F1S0S2, F1RL46, F1S1U3, Q9TTJ1, UPI00025DF12B, Q20CL7, I3LSP4, O62756, A0A0B8RVS4, F1RRA0, F1S2G7, I3LRN0, F1SCQ1, F1STJ9, F1S1E1, A0A0B8RZB6, Q684M7, F1RW75, F1SU85, A5GFU3, A5GFU2, A0A0B8S070, F1RFN3, I3LG07, F1RL11, G…
5	GO:0007009	plasma membrane organization	Biological Process	13	F1SRR5, F1S535, F1SGJ6, UPI00025DEDCD, UPI00025DF33E, F1SSA6, UPI00025E01B5, I3LJJ6, F1RFW5, I3L992, I3LTM2, UPI00025DED37, F1SA57
5	GO:0002369	T cell cytokine production	Biological Process	2	B8YBE0, B2DCZ8
5	GO:0010712	regulation of collagen metabolic process	Biological Process	2	Q9MZG4, F1RL11
5	GO:0006490	oligosaccharide-lipid intermediate biosynthetic process	Biological Process	1	F1S544
5	GO:0097192	extrinsic apoptotic signaling pathway in absence of ligand	Biological Process	8	Q04967, Q6S4N2, UPI00017F0280, A0A0B8S070, A5A8V7, B2ZRE4, A5A8V6, P34930
5	GO:0036293	response to decreased oxygen levels	Biological Process	5	F1S4D4, Q9MZG4, A0A0B8RSK4, A0A0B8RVF7, F1RHR8
5	GO:0045736	negative regulation of cyclin-dependent protein serine/threonine kinase activity	Biological Process	2	A0A0B8RZF7, F1S0Q0
5	GO:0008654	phospholipid biosynthetic process	Biological Process	6	F1SDV6, F1SSW8, Q9MZG4, C4MXZ1, I3LAK1, C4MRC5
5	GO:1903037	regulation of leukocyte cell-cell adhesion	Biological Process	12	Q684M7, Q9MZG4, F1S4T0, UPI00025E1077, F1RHR8, F1SGS5, F1SAH0, A0A0B8RSK4, F1S3L9, A0A0B8RW12, A0A0B8RT53, F1S407
5	GO:0006732	coenzyme metabolic process	Biological Process	15	Q9MZG4, F1SLR8, B8XSK3, I3LJ48, G3CKJ2, F1RKU1, B2ZF47, UPI00028F4454, F1STC1, A0A0B8RSY9, A0A0B8RT97, A0SNU7, Q2XQV4, Q71UN0, A2TLM1
5	GO:0071688	striated muscle myosin thick filament assembly	Biological Process	3	UPI00025DED37, F1SSA6, UPI00025E01B5
5	GO:0045908	negative regulation of vasodilation	Biological Process	4	A0A0B8RZB2, Q9TTK7, F1SPE3, A8CVN6
5	GO:0019236	response to pheromone	Biological Process	1	F1RMW4
5	GO:0061051	positive regulation of cell growth involved in cardiac muscle cell development	Biological Process	4	A0A0B8RSK4, F1RZQ6, F1RHR8, F1RRA6
5	GO:0030516	regulation of axon extension	Biological Process	5	F1SIW2, F1SJJ5, A0SNV0, F1SK12, A0A0B8RT95
5	GO:0045333	cellular respiration	Biological Process	23	A0A077ERI3, B9ZUV0, Q9G1G3, M4M7D4, A0A076J9Y9, A9LFQ5, Q69GF7, P50667, B6EDQ0, A0A076E9V3, F1RGP1, A9LG09, A9LGF2, Q1HBI1, Q1HB16, E3T1V8, B5KN75, V5KX18, A0A077ES84, B6EDE6, Q69G32, Q2NNN0, B5KN62
5	GO:0042196	chlorinated hydrocarbon metabolic process	Biological Process	2	B2ZF47, Q2XQV4
5	GO:1902105	regulation of leukocyte differentiation	Biological Process	21	D2K7D7, D2K7D6, D2K7D8, F1S4T0, UPI00025E1077, A5GFU3, A5GFU2, F1S0S2, F1RHR8, F1RI00, A5GFT9, A0ZVR0, F1RIV2, A0A0B8RSK4, I3LRX8, UPI00025DEA5F, A5GFU0, A0A0B8RT53, A9YTY0, X2KPB3, F1S407
5	GO:0030111	regulation of Wnt signaling pathway	Biological Process	13	A0A0B8RSC7, F1SHN7, UPI0002107760, F1RXA7, B2DCZ8, I3LL55, UPI00017F0280, B8YBE0, A9XXE0, Q0PMX7, K7GNS9, F1RLH9, B2ZRE4
5	GO:0006003	fructose 2,6-bisphosphate metabolic process	Biological Process	2	UPI00028F4454, B8XSK3
5	GO:0046651	lymphocyte proliferation	Biological Process	9	F1S4D4, F2Z5Q6, F1S4T0, UPI00025E1077, A0A0B8RW12, A0A0B8RT53, Q29198, F1SGS5, F1SAH0
5	GO:0035587	purinergic receptor signaling pathway	Biological Process	3	D3Y271, F1SJN2, Q5DKW9
5	GO:0032270	positive regulation of cellular protein metabolic process	Biological Process	74	I3LGW9, F1RGJ3, K7GSL6, F1RQ91, F1SDV6, K7GRS0, F1S8J8, A9XXE0, F1S3L9, Q19LF1, Q0PMX7, Q19LF0, I3LDA8, F1SA70, F1RND0, A0A0B8RZF7, F1S0K1, F1SHN7, F1RRY2, UPI0001E87616, F1S0S2, Q9TTJ1, I3LL55, UPI00025DF12B, I3LSP4, O62756, I3L9Y2, F1S2G7, F1RRA0, F1STJ9, F1SCQ1, F1S9Q1, I3LUP6, F1S9Q3, D2K7D7, Q684M7, D2K7D6, D2K7D8, A0A0B8RSC7, A5GFU3, F1SU85, A5GFU2, F1RFN3, F1RL11, B2LVA5, Q6LEP1, F1RXA7, F…
5	GO:1902904	negative regulation of supramolecular fiber organization	Biological Process	8	UPI00025DED37, F1SK12, UPI00025DEB11, F1SSA6, UPI00025E01B5, F1S9Q1, F1SA70, F1S9Q3
5	GO:0065003	macromolecular complex assembly	Biological Process	82	F1RPL1, UPI00028F4918, F1RPL2, I3LJ87, C4MXZ1, F2Z5K9, I3LPU4, UPI0001C967E9, I3LR44, A9XXE0, UPI00025E10B2, A0A0B8S018, Q0PMX7, I3LH91, I3LDA8, F2Z562, F1SA70, F1SU28, F2Z580, F1SU78, UPI0001C954A1, F1RP44, F1SHN7, Q29195, A0A0B8RVJ7, F1RRY2, I3LSP4, F1RVA0, I3L9Y2, F1RRA0, UPI0001C95449, F2Z576, Q95JG9, I3LUP6, F1S9Q1, F1RTQ6, F1RY67, F1S9Q3, UPI00025E1084, F1SMM3, F1SHK0, UPI00025E078C, F1RHR8…
5	GO:0001935	endothelial cell proliferation	Biological Process	2	A0A0B8RSK4, F1RHR8
5	GO:0061049	cell growth involved in cardiac muscle cell development	Biological Process	4	A0A0B8RSK4, F1RZQ6, F1RHR8, F1RRA6
5	GO:0030098	lymphocyte differentiation	Biological Process	19	D2K7D7, D2K7D6, K9IVM5, D2K7D8, F1S4T0, UPI00025E1077, K7GSL6, UPI0001E87616, Q29198, F1RI00, F1SDV6, F2Z5Q6, F1RIV2, A0A0B8RTN6, G9M4N0, UPI00025DEA5F, A0A0B8RT53, F1SSJ1, F1S407
5	GO:0006112	energy reserve metabolic process	Biological Process	9	A0A0B8RSK4, I3LRX8, UPI00028F4454, A5GFU3, A5GFU2, B8XSK3, A5GFU0, F1RHR8, A5GFT9
5	GO:0032096	negative regulation of response to food	Biological Process	1	Q9MZG4
5	GO:0042307	positive regulation of protein import into nucleus	Biological Process	18	F1RP44, F1SMM3, B3XXC1, S5REL2, A0A0B8RVJ7, A7RDK7, O00410, D0V2A3, B6EUP4, A3RLM8, A5JVA0, B1B1N8, A8I492, F1APT8, F1APT9, A4LAL4, H9NID7, A1XC21
5	GO:0007405	neuroblast proliferation	Biological Process	3	A9XXE0, F1SHN7, Q0PMX7
5	GO:0015947	methane metabolic process	Biological Process	1	UPI00025E0964
5	GO:0044283	small molecule biosynthetic process	Biological Process	23	A0A0B8RZF7, Q9MZG4, F1SLR8, I3LAK1, B8XSK3, I3LJ48, Q6PQZ2, G3CKJ2, F1S0S2, F1S0Q0, F1SDV6, UPI00025E0704, UPI00017F0280, B2ZF47, UPI00028F4454, I3LEI8, F1RVJ6, A0A0B8RSY9, A0SNU7, Q2XQV4, K7GNS9, Q71UN0, B2ZRE4
5	GO:0090309	positive regulation of methylation-dependent chromatin silencing	Biological Process	1	F1SCQ1
5	GO:1905517	macrophage migration	Biological Process	3	D3Y271, F1SJN2, Q5DKW9
5	GO:0030336	negative regulation of cell migration	Biological Process	7	F1SIW2, Q9MZG4, F1S0K1, B5M447, F1RLH9, UPI0001C967E9, B2LVA5
5	GO:0010591	regulation of lamellipodium assembly	Biological Process	2	A0A0B8RSK4, F1RHR8
5	GO:0072659	protein localization to plasma membrane	Biological Process	7	I3LJJ6, F1RFW5, I3L992, F1SA57, F1SGJ6, UPI00025DEDCD, UPI00025DF33E
5	GO:0090140	regulation of mitochondrial fission	Biological Process	3	A9XXE0, F1SHN7, Q0PMX7
5	GO:0003344	pericardium morphogenesis	Biological Process	3	F1S4T0, UPI00025E1077, A0A0B8RT53
5	GO:0006888	ER to Golgi vesicle-mediated transport	Biological Process	10	I3LSP4, I3L9Y2, F1RRA0, C4MXZ1, UPI00022CDD7E, F1RN41, F1S8S9, O14576, C4MRC5, A0A0B8S078
5	GO:0071621	granulocyte chemotaxis	Biological Process	1	F1S8S9
5	GO:0071310	cellular response to organic substance	Biological Process	115	F1SSW8, UPI00028F4918, F1RGJ3, I3LAK1, I3LFM6, Q6PQZ2, A1YVX4, UPI0001C972DC, J7FJH8, F1S8J8, Q19LF1, Q0PMX7, Q19LF0, I3LDA8, F1SU28, F1S0K2, F1RP44, F1SLR8, F1RRY2, A0A0B8RVJ7, B1PEY3, F1SJN2, UPI0001E87616, F1S0S2, Q9TTJ1, Q20CL7, O62756, F1S2G7, Q95JG9, X2KPB3, F1RY67, Q684M7, A5GFU3, A5GFU2, A0A0B8S070, F1RFN3, F1RL11, G3CKJ2, UPI00025DF33E, F1RXA7, Q0GFA3, A0ZVR0, F1RFW5, F1SBL0, UPI00017F02…
5	GO:0023061	signal release	Biological Process	31	Q9MZG4, F1SJQ8, Q6QRN9, A5GFU3, A5GFU2, Q6PQZ2, B2LVA5, UPI00025DF33E, C5HYI0, F1RRA6, Q29368, F1S4D4, F1RFW5, B5M447, A9XXE0, A5GFU0, Q0PMX7, F2Z565, F1SA70, A0A0B8RVZ5, F1SU78, F1SHN7, A5GFT9, I3LJJ6, I3LRX8, F1RZQ6, F1S2G7, Q95JG9, F1S9Q1, F1S9Q3, F1RY67
5	GO:0019043	establishment of viral latency	Biological Process	1	A0ZVR0
5	GO:0048854	brain morphogenesis	Biological Process	3	F1S4T0, UPI00025E1077, A0A0B8RT53
5	GO:0010721	negative regulation of cell development	Biological Process	13	K7GRD1, F1SDB3, I3LCL1, UPI0001C97E23, UPI00022CDD7E, F1S0S2, F1RL46, B2DCZ8, UPI00028F4507, F1SIW2, B8YBE0, UPI000210535C, UPI00025DF2DA
5	GO:0044282	small molecule catabolic process	Biological Process	16	A0A0B8RZF7, Q9MZG4, B8XSK3, I3LJ48, G3CKJ2, F1S0Q0, F1RHR8, I3LUR5, A0A0B8RSK4, B2ZF47, UPI00028F4454, A0A0B8RSY9, Q2XQV4, Q95JG9, A0A0B8RVZ5, F1RY67
5	GO:0010286	heat acclimation	Biological Process	6	Q04967, Q6S4N2, A0A0B8S070, A5A8V7, A5A8V6, P34930
5	GO:0044267	cellular protein metabolic process	Biological Process	234	UPI00028F4918, I3LGW9, F1RG19, F2Z5K9, UPI0002105232, A7RDK7, Q19LF1, Q19LF0, I3LDA8, F1RLM4, UPI0000D4DE74, F1RX42, F1SQ34, F1RLM3, F1RRY2, F1S0S2, F1S1U3, Q9TTJ1, F1RJ87, I3LSP4, O62756, F1RVA0, A0A0B8RVS4, F1S2G7, I3LRN0, F1STJ9, F1S1E1, A8YQT9, Q684M7, F1SU85, Q6QRN9, A5GFU3, A5GFU2, A0A0B8S070, F1RFN3, K9IVG5, G3CKJ2, F1RXA7, F1RHR8, Q95L19, UPI00017F0280, F1SLX3, Q2YGT9, S4VFE3, A5GFU0, Q71…
5	GO:0051084	'de novo' posttranslational protein folding	Biological Process	3	F1S9Q1, F1SA70, F1S9Q3
5	GO:0060251	regulation of glial cell proliferation	Biological Process	2	A0A0B8RSK4, F1RHR8
5	GO:1905207	regulation of cardiocyte differentiation	Biological Process	4	A0A0B8RSK4, F1RZQ6, F1RHR8, F1RRA6
5	GO:0002093	auditory receptor cell morphogenesis	Biological Process	1	F1SUA7
5	GO:0031023	microtubule organizing center organization	Biological Process	8	I3LSP4, I3L9Y2, F1RRA0, F1RRY2, I3LUP6, UPI00025DF0B1, F1RRA8, A0A0B8S078
5	GO:0010639	negative regulation of organelle organization	Biological Process	42	Q6QRN9, A0A0B8S070, F1RRA6, UPI00025DF0B1, A1YVX4, Q29368, UPI00025DF6F1, F1S8L9, A9XXE0, M3V817, UPI00025DED37, Q71LE2, Q0PMX7, F2Z565, F1SV03, K7GNM7, A0A0B8RSB9, F1SHN7, I3LK71, K9IWF3, F1RRY2, F1SK12, UPI00025DEB11, F1S0S2, F1SSA6, UPI00025E01B5, P34930, F1RUI7, Q20CL7, Q04967, F1RVA0, Q6S4N2, Q29569, F1S2E3, A0A0B8RVS4, F1RZQ6, A5A8V7, C3RZ94, C3RZ93, UPI00025E0C4F, I3LUP6, A5A8V6
5	GO:2001026	regulation of endothelial cell chemotaxis	Biological Process	2	UPI00017F0280, B2ZRE4
5	GO:0031338	regulation of vesicle fusion	Biological Process	3	A0A0B8RSB9, A0A0B8RTB3, F1S725
5	GO:1904478	regulation of intestinal absorption	Biological Process	1	F1S5I9
5	GO:0006665	sphingolipid metabolic process	Biological Process	2	I3L992, UPI00025DEDCD
5	GO:0016053	organic acid biosynthetic process	Biological Process	8	UPI00025E0704, B2ZF47, I3LEI8, I3LAK1, F1RVJ6, A0A0B8RSY9, I3LJ48, Q2XQV4
5	GO:0051254	positive regulation of RNA metabolic process	Biological Process	87	F1RN38, UPI00028F4918, K7GSL6, B2DCZ8, F1SGS5, I3LPU1, A1YVX4, F1SRA3, I3LQW9, M3V817, F1SA77, I3LRQ2, F1SMC2, K7GNS9, A0A0B8RSV8, UPI000210535C, F1SA70, A0A0B8RZF7, I3LCL1, I3LEP4, F1SKP5, A0A0B8RVF6, F1RLM3, Q7YSF4, B3VCE8, UPI00028F43BE, F1RRY2, B1PEY3, UPI0001E87616, Q20CL7, A0A0B8RVS4, F2Z5P1, F1SCQ1, A0A0B8RW01, UPI00025DF2DA, I3LUP6, A0A0B8RZB6, F1S9Q1, X2KPB3, F1S9Q3, D2K7D7, D2K7D6, Q9MZ…
5	GO:0031347	regulation of defense response	Biological Process	69	F1RPL2, C4MXZ1, F2Z5K9, UPI0001C967E9, A7RDK7, UPI0001C972DC, I3LPU1, J7FJH8, I3LDM6, F1S3L9, I3LQW9, A5JVA0, K7GNS9, F2Z565, F1RFI9, F1RLM3, S5REL2, F1S0S2, Q9TTJ1, I3LL55, K7GNR1, O62756, A7LCX1, F1RZQ6, A3RLM8, B1B1N8, I6YMD1, F1APT8, F1APT9, F2Z576, A1XC21, A0A0B8RZB6, X2KPB3, Q684M7, UPI00025DF539, K7GMB2, I3L5I7, Q9MZG4, A0A0B8RSC7, Q6QRN9, A0A0B8S070, F1RL11, K9J6I9, K9IWE3, F1RXA7, Q29368…
5	GO:0002495	antigen processing and presentation of peptide antigen via MHC class II	Biological Process	3	C4MXZ1, O14576, C4MRC5
5	GO:0043412	macromolecule modification	Biological Process	157	UPI00028F4918, I3LGW9, F1RGJ3, A0A0B8RZC2, I3LJ48, F1S098, A7RDK7, A1YVX4, F1S8J8, Q19LF1, Q0PMX7, A0SNU7, Q19LF0, I3LDA8, F1SDB3, F1RFI9, F1RX42, F1SLR8, F1SQ34, I3LK71, F1RLM3, F1RRY2, F1S0S2, F1S1U3, F1RL46, Q9TTJ1, UPI00025DF12B, Q20CL7, I3LSP4, O62756, A0A0B8RVS4, F1RRA0, F1S2G7, I3LRN0, F1SCQ1, F1STJ9, F1S1E1, A0A0B8RZB6, Q684M7, F1RW75, F1SU85, A5GFU3, A5GFU2, A0A0B8S070, F1RFN3, I3LG07, F…
5	GO:0061339	establishment or maintenance of monopolar cell polarity	Biological Process	2	F1SK12, F1S8S9
5	GO:0001952	regulation of cell-matrix adhesion	Biological Process	3	F1SIW2, I3LDA8, F1SU28
5	GO:0071426	ribonucleoprotein complex export from nucleus	Biological Process	4	Q19QT0, F1RRY2, I3LUP6, UPI00025DF0B1
5	GO:0007249	I-kappaB kinase/NF-kappaB signaling	Biological Process	25	I3L5I7, K7GSL6, K9IWE3, A7RDK7, I3LPU1, D0V2A3, F1S4D4, G9M4N0, A5JVA0, A8I492, K7GNS9, A4LAL4, F1RX42, F1S8Q0, F1RLM3, B3XXC1, S5REL2, UPI0001E87616, B6EUP4, A3RLM8, B1B1N8, F1APT8, F1APT9, H9NID7, A1XC21
5	GO:1903727	positive regulation of phospholipid metabolic process	Biological Process	1	F1SSN7
5	GO:0007088	regulation of mitotic nuclear division	Biological Process	5	I3LR44, F1SCX7, S4VFE3, F1RL46, F2Z562
5	GO:0048878	chemical homeostasis	Biological Process	44	K7GMB2, F1RP15, F1RV76, A5GFU3, C4MXZ1, F1SFG4, A5GFU2, F1RFN3, Q6PQZ2, B2LVA5, UPI00025DF33E, B2DCZ8, F1SDV6, F1S4D4, F1SC79, F1RFW5, F2Z5Q6, B5M447, A9XXE0, B8YBE0, F1SC53, Q19LF1, Q0PMX7, A5GFU0, Q19LF0, C4MRC5, Q0QEM6, F1SLA0, F1SU78, F1S0K1, F1SHN7, F1SGJ6, UPI00022CDD7E, Q29198, A5GFT9, F1SUA7, F1RMW4, F1S5I9, F1RIV2, I3L883, I3LUR5, I3LRX8, UPI0001C98538, F1RWK0
5	GO:0072175	epithelial tube formation	Biological Process	4	A0A0B8RZF7, F1SCX7, I3LG07, F1S0Q0
5	GO:1901362	organic cyclic compound biosynthetic process	Biological Process	187	UPI00028F4918, F1RPL1, F1RSR4, F1RPL2, K9IVQ8, F2Z5K9, I3LFM6, Q6PQZ2, UPI0002105232, A1YVX4, F1RSZ1, F1SMC2, Q19LF1, UPI00005A29E0, A0A0B8RSV8, UPI000210535C, Q19LF0, Q0QEM6, F1SLA0, F1SU28, F1RX42, UPI0000D4DE74, F1SKP5, F1RFI5, I3LK71, Q7YSF4, B3VCE8, F1RLM3, F1RRY2, B1PEY3, UPI0001E87616, F1S0S2, F2Z5L6, F2Z5L5, UPI00017EFA0A, Q20CL7, F2Z5L2, F1RVA0, A0A0B8RVS4, F1S2G7, F1STJ9, F1SCQ1, UPI000…
5	GO:0007006	mitochondrial membrane organization	Biological Process	16	F1RN38, Q6QRN9, A0A0B8S070, F1RRA6, UPI00025DED82, Q29368, P34930, Q04967, Q6S4N2, F1S2E3, F1RZQ6, A5A8V7, F2Z565, UPI00025E0C4F, F1SV03, A5A8V6
5	GO:0034694	response to prostaglandin	Biological Process	6	F1S4D4, I3LRX8, A5GFU3, A5GFU2, A5GFU0, A5GFT9
5	GO:0051707	response to other organism	Biological Process	68	I3LB03, UPI00028F4918, F1RPL2, K7GSL6, C4MXZ1, F2Z5K9, I3LFM6, A7RDK7, B2DCZ8, UPI0001C972DC, J7FJH8, I3LDM6, F1SDV6, F1SUG7, I3LQW9, A5JVA0, K7GNS9, F2Z565, F2Z580, S5REL2, UPI0001E87616, F1S0S2, Q9TTJ1, K7GNR1, O62756, A7LCX1, F1RZQ6, A3RLM8, A0A0B8RSY9, UPI0001C95449, B1B1N8, I6YMD1, F1APT8, F1APT9, F2Z576, A1XC21, F1RTQ6, X2KPB3, K7GMB2, Q9MZG4, Q6QRN9, K9IVG5, F1RL11, UPI00025E078C, K9J6I9, …
5	GO:0012501	programmed cell death	Biological Process	96	F1RN38, K9IVQ8, F1RGJ3, K7GSL6, I3LFM6, B2DCZ8, UPI0001C972DC, J7FJH8, F1SDV6, F1S3L9, A9XXE0, A0A0B8RW12, Q0PMX7, K7GNS9, A0SNU7, F2Z565, UPI000210535C, F1SV03, F1SU28, F1RLM4, A0A0B8RZF7, I3LCL1, F1RX42, UPI00025E1077, F1SHN7, F1SLR8, F1RRY2, F1RM64, UPI0001E87616, F1RL46, Q29198, Q9TTJ1, F1SAH0, UPI00025DF12B, I3LJJ6, K7GNR1, O62756, F1RZQ6, F1SCQ1, F1STJ9, I6YMD1, Q71UN0, UPI00025DF2DA, I3LUP…
5	GO:0030730	sequestering of triglyceride	Biological Process	1	Q9MZG4
5	GO:0030036	actin cytoskeleton organization	Biological Process	15	C4MXZ1, UPI00025DEB11, UPI00025DF33E, F1RHR8, F1RL46, F1SSA6, UPI00025E01B5, F1SIW2, F1S4D4, F1RFW5, A0A0B8RSK4, UPI00025DED37, I3LH91, C4MRC5, I3LDA8
5	GO:0071243	cellular response to arsenic-containing substance	Biological Process	3	F1S2E3, UPI00025E0C4F, F1SV03
5	GO:0048754	branching morphogenesis of an epithelial tube	Biological Process	8	F1SIW2, I3LCL1, A0A0B8RVS4, UPI0001C97E23, C3RZ94, UPI000210535C, C3RZ93, UPI00025DF2DA
5	GO:0016447	somatic recombination of immunoglobulin gene segments	Biological Process	2	F1S3C1, A0A0B8RZB6
5	GO:0070493	thrombin-activated receptor signaling pathway	Biological Process	1	I3LDA8
5	GO:0033006	regulation of mast cell activation involved in immune response	Biological Process	1	UPI0001C967E9
5	GO:0060368	regulation of Fc receptor mediated stimulatory signaling pathway	Biological Process	1	UPI0001C967E9
5	GO:0051588	regulation of neurotransmitter transport	Biological Process	3	A9XXE0, F1SHN7, Q0PMX7
5	GO:0043301	negative regulation of leukocyte degranulation	Biological Process	1	UPI0001C967E9
5	GO:0061430	bone trabecula morphogenesis	Biological Process	1	I3LQW9
5	GO:0003208	cardiac ventricle morphogenesis	Biological Process	6	F1RW75, Q7YSF4, B3VCE8, F1S4X7, I3LB76, B3VFA9
5	GO:0007215	glutamate receptor signaling pathway	Biological Process	1	F1SHK0
5	GO:0006809	nitric oxide biosynthetic process	Biological Process	2	A0A0B8RSK4, F1RHR8
5	GO:0032796	uropod organization	Biological Process	3	UPI00025DED37, F1SSA6, UPI00025E01B5
5	GO:0002664	regulation of T cell tolerance induction	Biological Process	2	A0A0B8RW12, F1SAH0
5	GO:0033599	regulation of mammary gland epithelial cell proliferation	Biological Process	3	A0A0B8RVS4, C3RZ94, C3RZ93
5	GO:0043068	positive regulation of programmed cell death	Biological Process	31	Q684M7, F1RN38, K7GMB2, F1S4T0, K9J6I9, B2DCZ8, F1RGP1, UPI00025DED82, UPI0001C972DC, J7FJH8, F2Z5Q6, B8YBE0, F1S3L9, A9XXE0, A0A0B8RT53, Q0PMX7, F1SV03, B9W5V0, UPI00025E1077, F1SHN7, F1RM64, Q29198, Q9TTJ1, UPI00025DF12B, I3LJJ6, K7GNR1, O62756, F1S2E3, I3L8M1, I6YMD1, UPI00025E0C4F
5	GO:1900026	positive regulation of substrate adhesion-dependent cell spreading	Biological Process	1	F1SU28
5	GO:0035051	cardiocyte differentiation	Biological Process	11	A0A0B8RZF7, F1S8L9, A0A0B8RSK4, F1RZQ6, UPI00025DED37, I3LG07, F1RHR8, F1S0Q0, F1SSA6, F1RRA6, UPI00025E01B5
5	GO:0031047	gene silencing by RNA	Biological Process	14	F1RPL2, F1RFN3, F2Z5K9, K9IWF3, F1SRA3, F1S8J8, F1RVA0, A7LCX1, Q29569, Q19LF1, Q71LE2, K7GNS9, Q19LF0, F2Z576
5	GO:0050709	negative regulation of protein secretion	Biological Process	3	F1S2G7, UPI0001C967E9, F1S2E2
5	GO:0051952	regulation of amine transport	Biological Process	3	D3Y271, F1SJN2, Q5DKW9
5	GO:0071158	positive regulation of cell cycle arrest	Biological Process	6	F1RN38, F1RRY2, I3LUP6, UPI00025DED82, UPI00025DF0B1, F1RGP1
5	GO:0030705	cytoskeleton-dependent intracellular transport	Biological Process	8	F1SRR5, F1S535, I3LTM2, F1SJQ8, F1SK12, C5HYI0, O14576, F1S407
5	GO:0042110	T cell activation	Biological Process	21	Q684M7, F1S4T0, UPI00025E1077, K7GSL6, UPI0001E87616, F1RHR8, Q29198, F1SSA6, F1SAH0, F1SGS5, UPI00025E01B5, Q0GFA3, F2Z5Q6, F1RIV2, A0A0B8RSK4, G9M4N0, F1S3L9, A0A0B8RW12, UPI00025DED37, A0A0B8RT53, F1S407
5	GO:1900125	regulation of hyaluronan biosynthetic process	Biological Process	1	K7GNS9
5	GO:1904000	positive regulation of eating behavior	Biological Process	2	A0A0B8RSK4, F1RHR8
5	GO:0052510	positive regulation by organism of defense response of other organism involved in symbiotic interaction	Biological Process	4	F1RZQ6, Q6QRN9, F2Z565, Q29368
5	GO:0010562	positive regulation of phosphorus metabolic process	Biological Process	43	D2K7D7, Q684M7, D2K7D6, D2K7D8, F1RGJ3, A5GFU3, A5GFU2, F1RL11, B2LVA5, F1RHR8, UPI00025DF0B1, F1S4D4, F1SDV6, B5M447, F1S3L9, A9XXE0, A5GFU0, UPI00025DEA5F, Q0PMX7, I3LDA8, F1SA70, I3LS09, F1RND0, B9W5V0, F1SHN7, B8XSK3, F1RRY2, Q9TTJ1, F1RI00, A5GFT9, UPI00025DF12B, O62756, I3L883, A0A0B8RSK4, I3LRX8, UPI00028F4454, F1S2G7, F1STJ9, F1SSN7, I3L8M1, I3LUP6, F1S9Q3, F1S407
5	GO:1901988	negative regulation of cell cycle phase transition	Biological Process	7	F1RN38, F1STJ9, F1RRY2, I3LUP6, UPI00025DED82, UPI00025DF0B1, F1RRA8
5	GO:0031503	protein complex localization	Biological Process	17	K7GSL6, B3XXC1, S5REL2, UPI0001E87616, A7RDK7, D0V2A3, B6EUP4, G9M4N0, A3RLM8, A5JVA0, B1B1N8, A8I492, F1APT8, F1APT9, A4LAL4, H9NID7, A1XC21
5	GO:0031663	lipopolysaccharide-mediated signaling pathway	Biological Process	1	F1S4D4
5	GO:0001961	positive regulation of cytokine-mediated signaling pathway	Biological Process	10	A0ZVR0, Q04967, Q6S4N2, A0A0B8S070, A5A8V7, F1S0S2, A9YTY0, X2KPB3, A5A8V6, P34930
5	GO:0007619	courtship behavior	Biological Process	1	F1RMW4
5	GO:0050708	regulation of protein secretion	Biological Process	30	Q9MZG4, F1SJQ8, Q6QRN9, A5GFU3, C4MXZ1, A5GFU2, Q6PQZ2, UPI0001C967E9, C5HYI0, F1RRA6, Q29368, F1S4D4, A5GFU0, F2Z565, C4MRC5, F1SV03, A0A0B8RVZ5, UPI00025DEFE9, F1SU78, F1RFI9, UPI00025DEFEA, F1S7B4, A5GFT9, I3LRX8, F1RZQ6, F1S2G7, Q95JG9, F1S2E2, F1RY67, F1S407
5	GO:0090257	regulation of muscle system process	Biological Process	10	F1RW75, A0A0B8RSK4, F1RZQ6, F1S4X7, Q7YSF4, B3VCE8, F1RHR8, F1RRA6, I3LB76, B3VFA9
5	GO:0050919	negative chemotaxis	Biological Process	1	F1SIW2
5	GO:0071260	cellular response to mechanical stimulus	Biological Process	15	B3XXC1, S5REL2, A7RDK7, D0V2A3, B6EUP4, A3RLM8, A5JVA0, B1B1N8, A8I492, K7GNS9, F1APT8, F1APT9, A4LAL4, H9NID7, A1XC21
5	GO:0033198	response to ATP	Biological Process	3	D3Y271, F1SJN2, Q5DKW9
5	GO:2001235	positive regulation of apoptotic signaling pathway	Biological Process	9	F1RN38, Q684M7, O62756, F1S2E3, I3L8M1, UPI00025E0C4F, Q9TTJ1, F1SV03, UPI00025DED82
5	GO:0072331	signal transduction by p53 class mediator	Biological Process	15	F1RN38, F1RSR4, K7GSL6, F1RRY2, I3LQZ8, UPI0001E87616, F1RGP1, UPI00025DF0B1, UPI00025DED82, UPI00017F0280, G9M4N0, A0A0B8RW01, F1STJ9, B2ZRE4, I3LUP6
5	GO:0072321	chaperone-mediated protein transport	Biological Process	3	F1S9Q1, F1SA70, F1S9Q3
5	GO:0032722	positive regulation of chemokine production	Biological Process	14	B3XXC1, S5REL2, A7RDK7, D0V2A3, B6EUP4, A3RLM8, A5JVA0, B1B1N8, A8I492, F1APT8, F1APT9, A4LAL4, H9NID7, A1XC21
5	GO:0034248	regulation of cellular amide metabolic process	Biological Process	32	K7GSL6, F1RFN3, G3CKJ2, Q6LEP1, F1RHR8, UPI00025DF0B1, F1RQ91, F1SRA3, K7GRS0, F1S8J8, F1SNX0, G9M4N0, Q19LF1, K7GNS9, A0SNU7, Q19LF0, K7GMK7, A6M928, F1S0K1, B9W5V0, F1SLR8, F1RRY2, UPI0001E87616, F1RJ87, A6M929, A7LCX1, A0A0B8RSK4, UPI00028F4AE7, A6M930, Q71UN0, I3LUP6, I3LLD5
5	GO:0051100	negative regulation of binding	Biological Process	16	K7GMB2, Q9MZG4, F1SHN7, K9J6I9, UPI0001C972DC, J7FJH8, K7GNR1, I3LSP4, I3L9Y2, A9XXE0, F1RRA0, F1SCQ1, Q0PMX7, I3L8M1, I6YMD1, A0A0B8S078
5	GO:0051496	positive regulation of stress fiber assembly	Biological Process	2	A0A0B8RSK4, F1RHR8
5	GO:0043085	positive regulation of catalytic activity	Biological Process	67	F1RSR4, I3LJ87, D3Y271, F1S535, F1RGJ3, C4MXZ1, UPI0001C967E9, F1S098, F1SDV6, A9XXE0, F1S3L9, Q0PMX7, I3LDA8, F1SA70, F1RND0, F1SU28, F1SHN7, UPI00025E1077, F1RS20, F1S860, F1RRY2, F1RM64, F1SJN2, A0A0B8RTB3, Q9TTJ1, I3LL55, UPI00025DF12B, I3LJJ6, O62756, UPI00028F4454, F1STJ9, F1S8S9, I3LUP6, F1S9Q1, F1S9Q3, Q684M7, A0A0B8RSC7, F1S4T0, F1SU85, A5GFU3, A5GFU2, A0A0B8S070, F1RL11, F1RXA7, UPI0002…
5	GO:0048261	negative regulation of receptor-mediated endocytosis	Biological Process	3	F1SNX0, UPI0001C967E9, F1RND0
5	GO:0006690	icosanoid metabolic process	Biological Process	2	F1SSW8, I3LAK1
5	GO:0048486	parasympathetic nervous system development	Biological Process	1	F1SIW2
5	GO:0034613	cellular protein localization	Biological Process	112	F1S7X1, F1RGJ3, A0A0B8RZC2, UPI0002105232, A7RDK7, F1SCX7, Q0PMX7, UPI00005A29E0, I3LDA8, UPI0000D4DE74, F1RP44, A0A0B8RVJ7, F1RRY2, UPI0001E87616, UPI00025DEDCD, F1RZQ6, F1RPE5, F1S8S9, A8YQT9, P53027, Q6QRN9, UPI00025DF33E, C5HYI0, F1RHR8, UPI00025DED82, F1RFW5, F2Z5Q6, Q95L19, UPI00017F0280, B8YBE0, G9M4N0, UPI0001C96325, Q2YGT9, F1RW78, A0A0B8RT95, UPI00025DF227, UPI00022CDD7E, B3XXC1, F1S0Q0…
5	GO:0000819	sister chromatid segregation	Biological Process	2	F1STJ9, F1RL46
5	GO:0010556	regulation of macromolecule biosynthetic process	Biological Process	178	UPI00028F4918, F1RPL1, F1RSR4, F1RPL2, F2Z5K9, I3LFM6, A7RDK7, A1YVX4, F1S8J8, Q19LF1, F1SMC2, A0A0B8RSV8, A0SNU7, Q19LF0, UPI000210535C, F1SU28, F1S0K1, F1RX42, F1SKP5, F1SLR8, I3LK71, Q7YSF4, B3VCE8, F1RLM3, F1RRY2, B1PEY3, UPI0001E87616, F1S0S2, Q9TTJ1, F2Z5L6, F2Z5L5, F1RJ87, UPI00017EFA0A, Q20CL7, F2Z5L2, I3LSP4, F1RVA0, O62756, A0A0B8RVS4, F1RRA0, F1STJ9, F1SCQ1, UPI00025DF125, UPI00025DF12…
5	GO:1903798	regulation of production of miRNAs involved in gene silencing by miRNA	Biological Process	3	Q19LF1, F1RFN3, Q19LF0
5	GO:0034343	type III interferon production	Biological Process	1	A7LCX1
5	GO:0060541	respiratory system development	Biological Process	3	Q19LF1, F1RFN3, Q19LF0
5	GO:0002444	myeloid leukocyte mediated immunity	Biological Process	2	UPI0001C967E9, F1S407
5	GO:0008038	neuron recognition	Biological Process	1	F1SIW2
5	GO:0070254	mucus secretion	Biological Process	1	F1S4D4
5	GO:0006109	regulation of carbohydrate metabolic process	Biological Process	9	A0A0B8RZF7, I3L883, Q9MZG4, A0A0B8RSK4, UPI00028F4454, B8XSK3, K7GNS9, F1RHR8, F1S0Q0
5	GO:0097061	dendritic spine organization	Biological Process	6	I3LJJ6, A9XXE0, F1SHN7, C4MXZ1, Q0PMX7, C4MRC5
5	GO:0060412	ventricular septum morphogenesis	Biological Process	2	F1S3C1, A0A0B8RZB6
5	GO:0044003	modification by symbiont of host morphology or physiology	Biological Process	4	F1RZQ6, Q6QRN9, F2Z565, Q29368
5	GO:0030154	cell differentiation	Biological Process	184	A0A0B8RZC4, UPI00028F4918, F1RPL1, I3LGW9, F1S018, F1S535, F1S7X1, F1RGJ3, Q6PQZ2, F1S098, I3LLY8, F1SC79, F1SCX7, Q19LF1, Q0PMX7, I3LH91, Q19LF0, UPI000210535C, I3LDA8, Q0QEM6, F1SLA0, F1SU28, F1SDB3, F1S0K1, F1SKP5, F1RS20, I3LK71, F1RLM3, F1RQ61, F1SJN2, UPI0001E87616, UPI00025DEDCD, F1S0S2, F1RL46, F1S1U3, Q9TTJ1, UPI00025DF12B, I3LSP4, F1RVA0, O62756, F1RZQ6, F1RRA0, UPI0001C95449, Q95JG9, U…
5	GO:1902850	microtubule cytoskeleton organization involved in mitosis	Biological Process	6	I3LSP4, I3L9Y2, I3LR44, F1RRA0, F2Z562, A0A0B8S078
5	GO:0044843	cell cycle G1/S phase transition	Biological Process	9	F1RN38, F2Z5Q6, F1RRY2, Q29198, F1S0S2, I3LUP6, UPI00025DED82, UPI00025DF0B1, F1RRA8
5	GO:0002718	regulation of cytokine production involved in immune response	Biological Process	2	B8YBE0, B2DCZ8
5	GO:2000291	regulation of myoblast proliferation	Biological Process	1	Q9MZG4
5	GO:0035113	embryonic appendage morphogenesis	Biological Process	9	I3LCL1, I3LRX8, UPI0001C97E23, A5GFU3, A5GFU2, A5GFU0, UPI000210535C, UPI00025DF2DA, A5GFT9
5	GO:0045773	positive regulation of axon extension	Biological Process	4	F1SJJ5, A0SNV0, F1SK12, A0A0B8RT95
5	GO:0006022	aminoglycan metabolic process	Biological Process	4	F1RUM4, K7GNS9, F1SRK1, O02668
5	GO:0001941	postsynaptic membrane organization	Biological Process	1	F1SNX0
5	GO:0050821	protein stabilization	Biological Process	17	F1S8Q0, I3LGW9, F1SLR8, A0A0B8S070, F1RRY2, G3CKJ2, UPI00025DF0B1, P34930, Q04967, Q6S4N2, Q3BDI7, A5A8V7, A0SNU7, Q71UN0, I3LA65, I3LUP6, A5A8V6
5	GO:0061050	regulation of cell growth involved in cardiac muscle cell development	Biological Process	4	A0A0B8RSK4, F1RZQ6, F1RHR8, F1RRA6
5	GO:0198738	cell-cell signaling by wnt	Biological Process	19	F1SGI7, A0A0B8RSC7, F1SHN7, UPI0002107760, I3LG07, F1RXA7, B2DCZ8, I3LL55, F1SBL4, I3LDM6, F1SRA3, F1SC79, UPI00017F0280, B8YBE0, A9XXE0, Q0PMX7, F1RLH9, K7GNS9, B2ZRE4
5	GO:0071803	positive regulation of podosome assembly	Biological Process	1	I3LH91
5	GO:0006900	membrane budding	Biological Process	8	I3LSP4, I3L9Y2, F1S535, F1RRA0, C4MXZ1, F1S8S9, C4MRC5, A0A0B8S078
5	GO:0072594	establishment of protein localization to organelle	Biological Process	82	F1RN38, A0A0B8RSA9, A1XQU3, I3LJ87, K7GSL6, F1SJQ6, UPI0002105232, A7RDK7, B2DCZ8, F1RQ91, A9XXE0, F2Z567, A0A0B8S018, A0A0B8RW12, A5JVA0, Q0PMX7, UPI00005A29E0, A0A0B8S017, F2Z565, F1SA70, A0A0B8RZF7, F1SJJ5, UPI0000D4DE74, A0A0B8RVF7, F1RP44, F1SHN7, Q29195, A0A0B8RVJ7, S5REL2, UPI0001E87616, Q29198, F1SAH0, UPI0001C96971, F1RZQ6, A3RLM8, B1B1N8, F1APT8, F1APT9, A1XC21, F1S9Q1, A8YQT9, F1S9Q3, …
5	GO:1902930	regulation of alcohol biosynthetic process	Biological Process	2	K7GNS9, F1S0S2
5	GO:1901361	organic cyclic compound catabolic process	Biological Process	43	A0A0B8RSA9, A1XQU3, P53027, I3LJ87, I3LSD3, Q6LEP1, F1SJQ6, UPI0002105232, F1RQ91, F1SRA3, F2Z5Q6, Q95L19, F2Z546, F2Z567, A0A0B8S018, Q2YGT9, UPI00005A29E0, A0A0B8S017, A0A0B8RT95, A6M928, F1SJJ5, I3LIZ8, UPI0000D4DE74, UPI00025DF227, Q29195, F2Z5F5, Q29198, F1SI10, I3LCJ3, A6M929, A0SNV0, UPI0001C96971, F1SNY2, F1S2G7, UPI00002101A6, F1STJ9, K7GSR6, I3L8M1, A6M930, F1S9S9, A8YQT9, F1S9S5, I3LLD5
5	GO:0097581	lamellipodium organization	Biological Process	2	A0A0B8RSK4, F1RHR8
5	GO:0090286	cytoskeletal anchoring at nuclear membrane	Biological Process	3	F1SRR5, I3LTM2, F1S7X1
5	GO:0033273	response to vitamin	Biological Process	3	Q9MZG4, UPI00017F0280, B2ZRE4
5	GO:0033043	regulation of organelle organization	Biological Process	85	F1RN38, F1S018, F1S7X1, C4MXZ1, B2DCZ8, A1YVX4, I3LDM6, I3LTM2, I3LR44, A9XXE0, M3V817, F1SCX7, Q0PMX7, I3LH91, F2Z565, I3LDA8, F1SV03, F2Z562, A0A0B8RZF7, F1SRR5, F1S0K1, F1S0K2, F1SHN7, I3LK71, F1RRY2, A0A0B8RTB3, F1S0S2, F1RL46, UPI00025DF12B, Q20CL7, F1RVA0, A0A0B8RVS4, F1RZQ6, F1SCQ1, F1STJ9, I3LUP6, A0A0B8RZB6, Q6QRN9, A0A0B8S070, I3LG07, F1RHR8, F1RRA6, UPI00025DF0B1, UPI00025DED82, F1RRA8…
5	GO:0042157	lipoprotein metabolic process	Biological Process	1	Q9MZG4
5	GO:0014855	striated muscle cell proliferation	Biological Process	1	Q9MZG4
5	GO:1901617	organic hydroxy compound biosynthetic process	Biological Process	8	F1SDV6, UPI00017F0280, B2ZF47, Q6PQZ2, K7GNS9, Q2XQV4, F1S0S2, B2ZRE4
5	GO:0071867	response to monoamine	Biological Process	8	A9XXE0, I3LRX8, F1SHN7, A5GFU3, A5GFU2, Q0PMX7, A5GFU0, A5GFT9
5	GO:0043305	negative regulation of mast cell degranulation	Biological Process	1	UPI0001C967E9
5	GO:0060735	regulation of eIF2 alpha phosphorylation by dsRNA	Biological Process	3	F1RRY2, I3LUP6, UPI00025DF0B1
5	GO:1902531	regulation of intracellular signal transduction	Biological Process	96	F1RSR4, I3LFM6, A7RDK7, Q19LF1, Q0PMX7, UPI000210535C, Q19LF0, I3LDA8, K9IVJ2, F1RX42, F1RS20, F1RLM3, F1RRY2, UPI0001E87616, Q9TTJ1, O62756, F1S2G7, F1STJ9, F1RWK0, F1S8S9, UPI00025DF2DA, A0A0B8RZB6, Q684M7, A5GFU3, A0A0B8S070, A5GFU2, F1RL11, F1RHR8, UPI00017F0280, B5M447, G9M4N0, B8YBE0, A5GFU0, F1S8Q0, UPI0001C97E23, B3XXC1, P34930, A5GFT9, Q04967, B6EUP4, Q6S4N2, F1S2E3, I3LRX8, I3L8M1, B2ZR…
5	GO:0031214	biomineral tissue development	Biological Process	2	Q9MZG4, I3LQW9
5	GO:0015844	monoamine transport	Biological Process	3	D3Y271, F1SJN2, Q5DKW9
5	GO:0099504	synaptic vesicle cycle	Biological Process	3	A9XXE0, F1SHN7, Q0PMX7
5	GO:0003281	ventricular septum development	Biological Process	2	F1S3C1, A0A0B8RZB6
5	GO:0048668	collateral sprouting	Biological Process	3	K7GRD1, F1SDB3, UPI00028F4507
5	GO:0070828	heterochromatin organization	Biological Process	4	F1RVA0, Q29569, K9IWF3, Q71LE2
5	GO:0006259	DNA metabolic process	Biological Process	48	F1RTZ9, F1RN38, UPI00025DF539, F1RSR4, F1S2R6, K9IVQ8, A5GFU3, A0A0B8S070, A5GFU2, F1RHR8, UPI00025DF0B1, UPI00025DED82, I3LM88, F1RSZ1, F1S8L9, F1SMC2, F1SDX1, A5GFU0, K9IVT3, F2Z587, F1SV03, F1RFD8, A0A0B8RVF6, F1SQ34, I3LK71, F1RRY2, Q29579, UPI00017EFA0A, F1RMW4, UPI00025DEDEA, P34930, A5GFT9, Q04967, F2Z5L2, I3LAF9, Q6S4N2, A0A0B8RSK4, I3LRX8, F1S3C1, I3LRN0, F1STJ9, F1SCQ1, A5A8V7, K7GSR6, …
5	GO:0070561	vitamin D receptor signaling pathway	Biological Process	2	UPI00017F0280, B2ZRE4
5	GO:0045191	regulation of isotype switching	Biological Process	2	F1S3C1, A0A0B8RZB6
5	GO:0060142	regulation of syncytium formation by plasma membrane fusion	Biological Process	5	D2K7D7, D2K7D6, D2K7D8, UPI00025DEA5F, F1RI00
5	GO:0030953	astral microtubule organization	Biological Process	1	A0A0B8RVF7
5	GO:0014031	mesenchymal cell development	Biological Process	3	F1SIW2, UPI00017F0280, B2ZRE4
5	GO:0010259	multicellular organism aging	Biological Process	3	A9XXE0, F1SHN7, Q0PMX7
5	GO:1905150	regulation of voltage-gated sodium channel activity	Biological Process	1	F1SGJ6
5	GO:0060752	intestinal phytosterol absorption	Biological Process	1	F1S5I9
5	GO:0006461	protein complex assembly	Biological Process	64	F1RPL1, UPI00028F4918, F1RPL2, C4MXZ1, F2Z5K9, I3LPU4, UPI0001C967E9, I3LR44, A9XXE0, UPI00025E10B2, Q0PMX7, I3LH91, I3LDA8, F2Z562, F1SA70, F1SU28, F1SU78, UPI0001C954A1, F1RP44, F1SHN7, A0A0B8RVJ7, F1RRY2, I3LSP4, F1RVA0, I3L9Y2, F1RRA0, F2Z576, Q95JG9, I3LUP6, F1S9Q1, F1RY67, F1S9Q3, UPI00025E1084, F1SMM3, F1SHK0, F1RHR8, I3LCM4, UPI00025DF0B1, F1S4D4, UPI0001C96325, UPI00025DED37, UPI0001C96D…
5	GO:0021702	cerebellar Purkinje cell differentiation	Biological Process	1	F1S098
5	GO:0006766	vitamin metabolic process	Biological Process	8	Q9MZG4, UPI00017F0280, B2ZF47, F1RVJ6, K7GNS9, Q2XQV4, F1S0S2, B2ZRE4
5	GO:0048753	pigment granule organization	Biological Process	2	UPI0001C98538, UPI00022CDD7E
5	GO:1904591	positive regulation of protein import	Biological Process	18	F1RP44, F1SMM3, B3XXC1, S5REL2, A0A0B8RVJ7, A7RDK7, O00410, D0V2A3, B6EUP4, A3RLM8, A5JVA0, B1B1N8, A8I492, F1APT8, F1APT9, A4LAL4, H9NID7, A1XC21
5	GO:0061337	cardiac conduction	Biological Process	3	F1RW75, I3LGZ7, UPI00025DFC4B
5	GO:0032725	positive regulation of granulocyte macrophage colony-stimulating factor production	Biological Process	1	F1S407
5	GO:1990739	granulosa cell proliferation	Biological Process	2	A0A0B8RSK4, F1RHR8
5	GO:0016239	positive regulation of macroautophagy	Biological Process	12	F1S0K1, F1S0K2, B8YBE0, UPI00025DED37, F1SSN7, I3LNT6, F1SSA6, B2DCZ8, UPI00025E01B5, K7GMK7, UPI00028F4507, I3LDM6
5	GO:0035564	regulation of kidney size	Biological Process	3	A9XXE0, F1SHN7, Q0PMX7
5	GO:0034249	negative regulation of cellular amide metabolic process	Biological Process	9	F1S8J8, A7LCX1, F1SLR8, Q19LF1, F1RFN3, K7GNS9, G3CKJ2, Q19LF0, Q71UN0
5	GO:0061387	regulation of extent of cell growth	Biological Process	8	K7GRD1, F1SIW2, F1SDB3, F1SJJ5, A0SNV0, F1SK12, UPI00028F4507, A0A0B8RT95
5	GO:0060986	endocrine hormone secretion	Biological Process	9	F1RFW5, B5M447, I3LRX8, A5GFU3, A5GFU2, A5GFU0, B2LVA5, UPI00025DF33E, A5GFT9
5	GO:0005976	polysaccharide metabolic process	Biological Process	3	A0A0B8RSK4, K7GNS9, F1RHR8
5	GO:0007286	spermatid development	Biological Process	11	F1RVA0, Q29569, K9IWF3, UPI0001C95449, Q6PQZ2, Q71LE2, D9IFC3, F1S9Q1, F1RTQ6, F1SA70, F1S9Q3
5	GO:0002720	positive regulation of cytokine production involved in immune response	Biological Process	2	B8YBE0, B2DCZ8
5	GO:0009790	embryo development	Biological Process	54	UPI00028F4918, B2DCZ8, F1SGS5, F1SDV6, F1SCX7, Q19LF1, UPI000210535C, Q19LF0, F1SU28, F1RFD8, A0A0B8RZF7, I3LCL1, F1SKP5, UPI00025E1077, F1RLM3, UPI00028F43BE, F1S0S2, Q29198, A0A0B8RSY9, A0A0B8RZB6, UPI00025DF2DA, D2K7D7, D2K7D6, I3L5I7, D2K7D8, F1S4T0, A5GFU3, F1RVV1, A5GFU2, I3LG07, F1RFN3, K9IWE3, F1RRA8, F2Z5Q6, UPI00017F0280, B8YBE0, UPI00025DED37, A5GFU0, UPI00025DEA5F, A0A0B8RT53, K9IVT3,…
5	GO:0044344	cellular response to fibroblast growth factor stimulus	Biological Process	8	UPI00017F0280, F1S4T0, UPI00025E1077, A0A0B8RW12, A0A0B8RT53, F1SAH0, I3LDA8, B2ZRE4
5	GO:1904357	negative regulation of telomere maintenance via telomere lengthening	Biological Process	2	F1S8L9, I3LK71
5	GO:0021533	cell differentiation in hindbrain	Biological Process	2	F1S098, UPI00028F4507
5	GO:0007031	peroxisome organization	Biological Process	2	F1RFW5, UPI00025DF33E
5	GO:0042472	inner ear morphogenesis	Biological Process	6	F1RIV2, B8YBE0, F1RVV1, F1S0S2, B2DCZ8, F1SUA7
5	GO:0032353	negative regulation of hormone biosynthetic process	Biological Process	1	F1S2G7
5	GO:0048864	stem cell development	Biological Process	3	F1SIW2, UPI00017F0280, B2ZRE4
5	GO:0060479	lung cell differentiation	Biological Process	3	Q19LF1, F1RFN3, Q19LF0
5	GO:0045600	positive regulation of fat cell differentiation	Biological Process	6	Q9MZG4, UPI00017F0280, B8YBE0, B2DCZ8, F1SGS5, B2ZRE4
5	GO:0032105	negative regulation of response to extracellular stimulus	Biological Process	3	Q9MZG4, UPI00017F0280, B2ZRE4
5	GO:0021636	trigeminal nerve morphogenesis	Biological Process	1	F1SIW2
5	GO:2001233	regulation of apoptotic signaling pathway	Biological Process	32	Q684M7, F1RN38, Q6QRN9, A0A0B8S070, F1SHK0, I3LFM6, F1RRA6, UPI00025DED82, Q29368, UPI00017F0280, A9XXE0, Q0PMX7, F2Z565, UPI000210535C, F1SV03, I3LCL1, F1RX42, UPI0001C97E23, F1SHN7, Q9TTJ1, P34930, Q04967, Q6S4N2, O62756, F1S2E3, F1RZQ6, A5A8V7, I3L8M1, UPI00025E0C4F, UPI00025DF2DA, B2ZRE4, A5A8V6
5	GO:0072384	organelle transport along microtubule	Biological Process	5	F1SRR5, I3LTM2, F1SK12, O14576, F1S407
5	GO:2000785	regulation of autophagosome assembly	Biological Process	3	A9XXE0, F1SHN7, Q0PMX7
5	GO:0010594	regulation of endothelial cell migration	Biological Process	4	F1SDV6, F1RX85, UPI00017F0280, B2ZRE4
5	GO:0050860	negative regulation of T cell receptor signaling pathway	Biological Process	2	A0A0B8RW12, F1SAH0
5	GO:0030856	regulation of epithelial cell differentiation	Biological Process	5	F1RIV2, B8YBE0, F1SKP5, UPI00028F43BE, B2DCZ8
5	GO:0072091	regulation of stem cell proliferation	Biological Process	5	UPI00017F0280, A9XXE0, F1SHN7, Q0PMX7, B2ZRE4
5	GO:0031529	ruffle organization	Biological Process	4	A0A0B8RSK4, UPI00025DEB11, I3LH91, F1RHR8
5	GO:0061008	hepaticobiliary system development	Biological Process	5	F1RFI9, B8YBE0, F1RIP8, B2DCZ8, F1SU28
5	GO:0043583	ear development	Biological Process	7	F1RIV2, B8YBE0, F1RVV1, F1RQ61, F1S0S2, B2DCZ8, F1SUA7
5	GO:0035360	positive regulation of peroxisome proliferator activated receptor signaling pathway	Biological Process	1	F1SGS5
5	GO:0071453	cellular response to oxygen levels	Biological Process	4	F1S4D4, Q9MZG4, A0A0B8RSK4, F1RHR8
5	GO:0051169	nuclear transport	Biological Process	37	F1RGJ3, K7GSL6, F1SMM3, F1RHR8, A7RDK7, UPI00025DF0B1, F1RGP1, D0V2A3, Q19QT0, UPI00017F0280, G9M4N0, A0A0B8RW12, A5JVA0, A8I492, A4LAL4, A0A0B8RVF7, F1RP44, A0A0B8RVJ7, F1RRY2, B3XXC1, S5REL2, UPI0001E87616, O00410, F1SAH0, B6EUP4, I3L883, A0A0B8RSK4, A3RLM8, B1B1N8, F1APT8, F1APT9, H9NID7, A1XC21, F1S9Q1, B2ZRE4, I3LUP6, F1S9Q3
5	GO:0048284	organelle fusion	Biological Process	5	A0A0B8RSB9, F1SA57, F1SSN7, A0A0B8RTB3, F1S725
5	GO:0032331	negative regulation of chondrocyte differentiation	Biological Process	2	UPI00017F0280, B2ZRE4
5	GO:0010038	response to metal ion	Biological Process	11	A9XXE0, F1S2E3, F1SHN7, K7GSR6, Q0PMX7, K7GNS9, F1S2E2, UPI00025E0C4F, I3LDA8, F1SV03, F1S407
5	GO:0006643	membrane lipid metabolic process	Biological Process	3	I3L992, UPI00025DEDCD, UPI00025DEB41
5	GO:0052803	imidazole-containing compound metabolic process	Biological Process	2	B2ZF47, Q2XQV4
5	GO:0060999	positive regulation of dendritic spine development	Biological Process	5	I3LJJ6, A0A0B8RSK4, C4MXZ1, F1RHR8, C4MRC5
5	GO:0032613	interleukin-10 production	Biological Process	3	G9M4N0, K7GSL6, UPI0001E87616
5	GO:2000172	regulation of branching morphogenesis of a nerve	Biological Process	3	A9XXE0, F1SHN7, Q0PMX7
5	GO:1901652	response to peptide	Biological Process	24	Q9MZG4, F1S4T0, A5GFU3, A5GFU2, UPI00025DF33E, F1RHR8, F1RFW5, F1SC53, F1SA57, A5GFU0, A0A0B8RT53, K7GNS9, A0A0B8RZF7, UPI00025E1077, B8XSK3, B1PEY3, F1S0Q0, Q9TTJ1, A5GFT9, O62756, A0A0B8RSK4, I3LRX8, F2Z5P1, UPI00028F4454
5	GO:0051052	regulation of DNA metabolic process	Biological Process	17	F1RN38, F1RSR4, I3LK71, F1RRY2, F1RHR8, UPI00025DED82, UPI00025DF0B1, F1S8L9, A0A0B8RSK4, F1S3C1, F1STJ9, F1SCQ1, I3L8M1, K9IVT3, A0A0B8RZB6, I3LUP6, F1RFD8
5	GO:0046627	negative regulation of insulin receptor signaling pathway	Biological Process	1	F1SC53
5	GO:0031175	neuron projection development	Biological Process	50	UPI0001C973B1, F1S018, F1S7X1, C4MXZ1, UPI00028F47AA, I3LPU4, F1S098, I3LTM2, A9XXE0, F1SCX7, Q0PMX7, I3LH91, I3LDA8, A0A0B8RZF7, F1SDB3, F1SJJ5, F1SRR5, F1SHN7, UPI00025E1077, F1RQ61, F1S0S2, F1RL46, UPI00025DF12B, I3LJJ6, I3LSP4, I3L9Y2, F1RRA0, K7GRD1, F1S4T0, F1SHK0, F1RHR8, UPI00025DF33E, I3LCM4, F1RFW5, UPI00025DED37, A0A0B8RT53, C4MRC5, I3LS09, A0A0B8S078, A0A0B8RT95, UPI00028F446E, UPI000…
5	GO:0051875	pigment granule localization	Biological Process	1	C5HYI0
5	GO:0035108	limb morphogenesis	Biological Process	9	I3LCL1, I3LRX8, UPI0001C97E23, A5GFU3, A5GFU2, A5GFU0, UPI000210535C, UPI00025DF2DA, A5GFT9
5	GO:0006471	protein ADP-ribosylation	Biological Process	2	A0A0B8RZF7, F1S0Q0
5	GO:0017157	regulation of exocytosis	Biological Process	8	A9XXE0, F1SHN7, C4MXZ1, F1SA57, Q0PMX7, Q6PQZ2, UPI0001C967E9, C4MRC5
5	GO:0044062	regulation of excretion	Biological Process	5	I3LRX8, A5GFU3, A5GFU2, A5GFU0, A5GFT9
5	GO:0060967	negative regulation of gene silencing by RNA	Biological Process	3	Q19LF1, F1RFN3, Q19LF0
5	GO:0003209	cardiac atrium morphogenesis	Biological Process	5	F1S4T0, F1S3C1, UPI00025E1077, A0A0B8RT53, A0A0B8RZB6
5	GO:0002768	immune response-regulating cell surface receptor signaling pathway	Biological Process	12	F1S4T0, A0A0B8RSC7, UPI00025E1077, UPI0001C967E9, F1RXA7, F1SAH0, I3LL55, F1SDV6, A0A0B8RW12, A0A0B8RT53, K7GNS9, I3LS09
5	GO:0035588	G-protein coupled purinergic receptor signaling pathway	Biological Process	3	D3Y271, F1SJN2, Q5DKW9
5	GO:0007599	hemostasis	Biological Process	26	D3Y271, F1RPL2, A5GFU3, A5GFU2, F2Z5K9, Q5DKW9, UPI00025DED37, A5GFU0, Q71LE2, F1SRK1, A5GFT8, F1SKP5, F1RN41, K9IWF3, UPI00028F43BE, F1SJN2, I3LNT6, F1SSA6, UPI00025E01B5, F1SBL4, A5GFT9, F1RVA0, F1RIV2, Q29569, I3LRX8, F2Z576
5	GO:0010957	negative regulation of vitamin D biosynthetic process	Biological Process	4	UPI00017F0280, K7GNS9, F1S0S2, B2ZRE4
5	GO:0002090	regulation of receptor internalization	Biological Process	6	F1SDV6, F1SNX0, B8YBE0, C4MXZ1, B2DCZ8, C4MRC5
5	GO:0009437	carnitine metabolic process	Biological Process	3	Q95JG9, A0A0B8RVZ5, F1RY67
5	GO:0046903	secretion	Biological Process	54	D3Y271, F1SJQ8, C4MXZ1, Q6PQZ2, UPI0001C967E9, F1SDV6, A9XXE0, Q0PMX7, F2Z565, F1SV03, F1SA70, F1SU78, F1RFI9, F1SHN7, F1SJN2, I3LJJ6, F1RZQ6, A0A0B8RVS4, F1S2G7, Q95JG9, F1S9Q1, F1S9Q3, F1RY67, F1RP15, Q9MZG4, A5GFU3, Q6QRN9, A5GFU2, B2LVA5, UPI00025DF33E, C5HYI0, F1RRA6, Q29368, Q5DKW9, F1S4D4, F1RFW5, B5M447, F1SA57, UPI00025DED37, A5GFU0, C4MRC5, A0A0B8RVZ5, A5GFT8, UPI00025DEFE9, UPI00025DEF…
5	GO:0010629	negative regulation of gene expression	Biological Process	78	F1RN38, UPI00028F4918, F1RPL1, F1RPL2, K7GSL6, F2Z5K9, F1RM10, I3LFM6, F1SGS5, A1YVX4, F1SRA3, F1S8J8, A9XXE0, M3V817, I3LQW9, Q19LF1, Q0PMX7, K7GNS9, Q19LF0, F1SA70, F1SU28, A0A0B8RZF7, F1RX42, UPI0001C954A1, F1SHN7, F1SLR8, F1RRY2, B1PEY3, UPI0001E87616, F1S0S2, F2Z5L6, F2Z5L5, UPI00017EFA0A, Q20CL7, F2Z5L2, F1RVA0, A7LCX1, A0A0B8RVS4, F2Z5P1, F1SCQ1, A0A0B8RSY9, F2Z576, Q71UN0, A0A0B8RZB6, I3L…
5	GO:1905330	regulation of morphogenesis of an epithelium	Biological Process	5	UPI00017F0280, A0A0B8RSC7, F1RXA7, B2ZRE4, I3LL55
5	GO:0044065	regulation of respiratory system process	Biological Process	4	I3LCL1, UPI0001C97E23, UPI000210535C, UPI00025DF2DA
5	GO:0060997	dendritic spine morphogenesis	Biological Process	4	I3LJJ6, A9XXE0, F1SHN7, Q0PMX7
5	GO:0016441	posttranscriptional gene silencing	Biological Process	7	F1SRA3, F1S8J8, A7LCX1, Q19LF1, F1RFN3, K7GNS9, Q19LF0
5	GO:0002315	marginal zone B cell differentiation	Biological Process	3	G9M4N0, K7GSL6, UPI0001E87616
5	GO:1904729	regulation of intestinal lipid absorption	Biological Process	1	F1S5I9
5	GO:0042113	B cell activation	Biological Process	8	F1S4D4, F1SDV6, F1S8Q0, G9M4N0, F1S3C1, K7GSL6, UPI0001E87616, A0A0B8RZB6
5	GO:0010824	regulation of centrosome duplication	Biological Process	4	F1RRY2, I3LUP6, UPI00025DF0B1, F1RRA8
5	GO:0043415	positive regulation of skeletal muscle tissue regeneration	Biological Process	1	Q9MZG4
5	GO:0019932	second-messenger-mediated signaling	Biological Process	14	F1SSW8, F1SU78, F1SHN7, A5GFU3, I3LAK1, A5GFU2, I3LLU7, A5GFT9, F1SDV6, I3LRX8, A9XXE0, A5GFU0, F1RWK0, Q0PMX7
5	GO:1902547	regulation of cellular response to vascular endothelial growth factor stimulus	Biological Process	1	F1RX85
5	GO:0021795	cerebral cortex cell migration	Biological Process	3	F1SIW2, F1SRR5, I3LTM2
5	GO:0042036	negative regulation of cytokine biosynthetic process	Biological Process	4	G9M4N0, K7GSL6, UPI0001E87616, K7GNS9
5	GO:1901342	regulation of vasculature development	Biological Process	7	F1SIW2, F1SDV6, O62756, F1RX85, F1SCQ1, I3LNT6, Q9TTJ1
5	GO:0098815	modulation of excitatory postsynaptic potential	Biological Process	3	A9XXE0, F1SHN7, Q0PMX7
5	GO:0007398	ectoderm development	Biological Process	3	F1SGI7, I3LLY8, I3LDM6
5	GO:0009267	cellular response to starvation	Biological Process	10	A9XXE0, F1RGJ3, F1SHN7, F1SSN7, Q0PMX7, F1RGP1, F1S9Q1, UPI00028F4507, F1SA70, F1S9Q3
5	GO:0006818	hydrogen transport	Biological Process	29	F1RRA6, A9LGF2, Q1HBI1, Q1HB16, B5KN75, B6EDE6, F1SV03, Q69G32, Q0QEM6, F1SLA0, A0A077ERI3, B9ZUV0, Q9G1G3, M4M7D4, A0A076J9Y9, A9LFQ5, Q69GF7, P50667, B6EDQ0, A0A076E9V3, A9LG09, F1S2E3, F1RZQ6, E3T1V8, V5KX18, A0A077ES84, UPI00025E0C4F, Q2NNN0, B5KN62
5	GO:0032655	regulation of interleukin-12 production	Biological Process	2	F1SDY2, K7GNS9
5	GO:0060421	positive regulation of heart growth	Biological Process	4	A0A0B8RSK4, F1RZQ6, F1RHR8, F1RRA6
5	GO:0002228	natural killer cell mediated immunity	Biological Process	1	F1S407
5	GO:2000273	positive regulation of receptor activity	Biological Process	2	F1RWK0, Q6PQZ2
5	GO:0050707	regulation of cytokine secretion	Biological Process	6	UPI00025DEFE9, UPI00025DEFEA, UPI0001C967E9, F1S2E2, F1S7B4, F1S407
5	GO:0045922	negative regulation of fatty acid metabolic process	Biological Process	1	I3LUR5
5	GO:1903955	positive regulation of protein targeting to mitochondrion	Biological Process	5	A0A0B8RZF7, B8YBE0, A5A8V7, F1S0Q0, B2DCZ8
5	GO:0014075	response to amine	Biological Process	1	I3LRX8
5	GO:0021872	forebrain generation of neurons	Biological Process	1	F1SIW2
5	GO:0051386	regulation of neurotrophin TRK receptor signaling pathway	Biological Process	1	UPI00028F4507
5	GO:0051250	negative regulation of lymphocyte activation	Biological Process	4	F1S4D4, F1RFI9, A0A0B8RW12, F1SAH0
5	GO:0001736	establishment of planar polarity	Biological Process	3	A0A0B8RSC7, F1RXA7, I3LL55
5	GO:0019054	modulation by virus of host process	Biological Process	4	F1RZQ6, Q6QRN9, F2Z565, Q29368
5	GO:0001654	eye development	Biological Process	10	F1SC79, UPI00028F4918, F1S4T0, UPI00028F478D, UPI00025E1077, UPI00025DED37, A0A0B8RT53, F1SSA6, UPI00025E01B5, I3LMX7
5	GO:0019682	glyceraldehyde-3-phosphate metabolic process	Biological Process	2	F1STC1, A2TLM1
5	GO:0006909	phagocytosis	Biological Process	7	F1SDV6, UPI00025DED37, F1S2E2, F1SSA6, F1S9Q1, UPI00025E01B5, F1S9Q3
5	GO:0090103	cochlea morphogenesis	Biological Process	2	B8YBE0, B2DCZ8
5	GO:0001655	urogenital system development	Biological Process	8	I3LCL1, A9XXE0, UPI0001C97E23, F1SHN7, Q0PMX7, UPI000210535C, I3LDA8, UPI00025DF2DA
5	GO:0021510	spinal cord development	Biological Process	6	I3LCL1, A0A0B8RSK4, UPI0001C97E23, UPI000210535C, F1RHR8, UPI00025DF2DA
5	GO:0007512	adult heart development	Biological Process	4	F1S4X7, UPI00025DED37, F1SSA6, UPI00025E01B5
5	GO:0048563	post-embryonic animal organ morphogenesis	Biological Process	1	F1SUA7
5	GO:0031669	cellular response to nutrient levels	Biological Process	14	F1RGJ3, F1SHN7, F1RHR8, F1RGP1, UPI00028F4507, UPI00017F0280, A0A0B8RSK4, A9XXE0, F1SSN7, Q0PMX7, B2ZRE4, F1S9Q1, F1SA70, F1S9Q3
5	GO:0046326	positive regulation of glucose import	Biological Process	2	F1RFW5, UPI00025DF33E
5	GO:1903039	positive regulation of leukocyte cell-cell adhesion	Biological Process	3	A0A0B8RSK4, F1RHR8, F1S407
5	GO:0042430	indole-containing compound metabolic process	Biological Process	5	B2ZF47, A0A0B8RSY9, I3LJ48, Q2XQV4, UPI00025E0964
5	GO:0060993	kidney morphogenesis	Biological Process	7	I3LCL1, A9XXE0, UPI0001C97E23, F1SHN7, Q0PMX7, UPI000210535C, UPI00025DF2DA
5	GO:0050663	cytokine secretion	Biological Process	6	UPI00025DEFE9, UPI00025DEFEA, UPI0001C967E9, F1S2E2, F1S7B4, F1S407
5	GO:0007613	memory	Biological Process	4	I3LJJ6, A0A0B8RSK4, F1RWK0, F1RHR8
5	GO:0050728	negative regulation of inflammatory response	Biological Process	10	I3L5I7, Q9MZG4, F1S3C1, F1RLM3, K7GSR6, K7GNS9, UPI0001C967E9, K9IWE3, A0A0B8RZB6, I3LPU1
5	GO:0097090	presynaptic membrane organization	Biological Process	1	F1SNX0
5	GO:0045576	mast cell activation	Biological Process	2	UPI0001C967E9, F1S407
5	GO:0007603	phototransduction, visible light	Biological Process	1	F1SC79
5	GO:0097530	granulocyte migration	Biological Process	1	F1S8S9
5	GO:1904730	negative regulation of intestinal lipid absorption	Biological Process	1	F1S5I9
5	GO:0030299	intestinal cholesterol absorption	Biological Process	1	F1S5I9
5	GO:0090231	regulation of spindle checkpoint	Biological Process	1	UPI00028F4918
5	GO:0006306	DNA methylation	Biological Process	5	I3LRX8, A5GFU3, A5GFU2, A5GFU0, A5GFT9
5	GO:0000077	DNA damage checkpoint	Biological Process	6	F1RN38, F1STJ9, F1RRY2, I3LUP6, UPI00025DED82, UPI00025DF0B1
5	GO:0060050	positive regulation of protein glycosylation	Biological Process	4	I3LSP4, I3L9Y2, F1RRA0, A0A0B8S078
5	GO:0050905	neuromuscular process	Biological Process	8	F1RVV1, F1S2G7, UPI00025DED37, F1RWK0, F1S098, F1SSA6, UPI00025E01B5, F1SUA7
5	GO:0006936	muscle contraction	Biological Process	14	F1RW75, Q7YSF4, B3VCE8, F1S4X7, F1SGJ6, I3LG07, F1RHR8, F1SSA6, UPI00025E01B5, I3LMX7, B3VFA9, A0A0B8RSK4, UPI00025DED37, I3LB76
5	GO:0097031	mitochondrial respiratory chain complex I biogenesis	Biological Process	3	I3LUR5, UPI0001C96325, UPI00025DF26D
5	GO:0016242	negative regulation of macroautophagy	Biological Process	5	A0A0B8RSK4, A9XXE0, F1SHN7, Q0PMX7, F1RHR8
5	GO:1904407	positive regulation of nitric oxide metabolic process	Biological Process	2	A0A0B8RSK4, F1RHR8
5	GO:0045143	homologous chromosome segregation	Biological Process	2	F1S2R6, F1STJ9
5	GO:0060249	anatomical structure homeostasis	Biological Process	25	D2K7D7, D2K7D6, F1RSR4, D2K7D8, K9IVQ8, A5GFU3, F1RVV1, A5GFU2, A0A0B8S070, F1S8L9, UPI00025DEA5F, A5GFU0, I3LK71, F1SK12, I3LNT6, F1RI00, A5GFT9, F1SUA7, P34930, Q04967, Q6S4N2, I3LRX8, F1STJ9, A5A8V7, A5A8V6
5	GO:0015849	organic acid transport	Biological Process	5	Q9MZG4, I3LAK1, Q95JG9, A0A0B8RVZ5, F1RY67
5	GO:0021572	rhombomere 6 development	Biological Process	1	F1RIV2
5	GO:0008544	epidermis development	Biological Process	30	F1RN38, F1SGI7, F1RP15, Q9MZG4, F1RW75, F1S4T0, A5GFU3, A5GFU2, B2DCZ8, I3LLY8, UPI00025DED82, I3LDM6, B8YBE0, A0A0B8RT53, A5GFU0, I3LH91, A5GFT8, F1S0K1, F1S0K2, F1SKP5, UPI00025E1077, UPI00028F43BE, F1S0S2, F1SUA7, A5GFT9, F1RIV2, A7LCX1, Q3BDI7, I3LRX8, I3LA65
5	GO:0007528	neuromuscular junction development	Biological Process	4	I3LJJ6, A9XXE0, F1SHN7, Q0PMX7
5	GO:0090308	regulation of methylation-dependent chromatin silencing	Biological Process	1	F1SCQ1
5	GO:0098751	bone cell development	Biological Process	2	A0A0B8RSB9, F1S725
5	GO:0005996	monosaccharide metabolic process	Biological Process	21	A0A0B8RZF7, Q9MZG4, F1SLR8, B8XSK3, G3CKJ2, F1RHR8, F1S0Q0, I3L883, A0A0B8RSK4, B2ZF47, UPI00028F4454, F1STC1, A0A0B8RSY9, A0A0B8RT97, A0SNU7, Q2XQV4, Q71UN0, Q95JG9, A0A0B8RVZ5, A2TLM1, F1RY67
5	GO:0048820	hair follicle maturation	Biological Process	3	Q9MZG4, Q3BDI7, I3LA65
5	GO:0003283	atrial septum development	Biological Process	2	F1S3C1, A0A0B8RZB6
5	GO:0006801	superoxide metabolic process	Biological Process	4	A0A0B8RZB2, Q9TTK7, F1SPE3, A8CVN6
5	GO:0048661	positive regulation of smooth muscle cell proliferation	Biological Process	2	A0A0B8RSK4, F1RHR8
5	GO:0030177	positive regulation of Wnt signaling pathway	Biological Process	9	B8YBE0, A0A0B8RSC7, A9XXE0, F1SHN7, Q0PMX7, K7GNS9, F1RXA7, B2DCZ8, I3LL55
5	GO:0010770	positive regulation of cell morphogenesis involved in differentiation	Biological Process	10	I3LJJ6, F1SJJ5, I3LSP4, A0SNV0, I3L9Y2, F1RRA0, F1SK12, A0A0B8RT95, F1SU28, A0A0B8S078
5	GO:0050715	positive regulation of cytokine secretion	Biological Process	4	UPI00025DEFE9, UPI00025DEFEA, F1S7B4, F1S407
5	GO:0071864	positive regulation of cell proliferation in bone marrow	Biological Process	5	D2K7D7, D2K7D6, D2K7D8, UPI00025DEA5F, F1RI00
5	GO:0051881	regulation of mitochondrial membrane potential	Biological Process	4	UPI00025E0704, A9XXE0, F1SHN7, Q0PMX7
5	GO:0050433	regulation of catecholamine secretion	Biological Process	3	D3Y271, F1SJN2, Q5DKW9
5	GO:0006886	intracellular protein transport	Biological Process	95	A0A0B8RSA9, A1XQU3, I3LJ87, F1RGJ3, K7GSL6, UPI0001C967E9, F1SJQ6, UPI0002105232, A7RDK7, B2DCZ8, F1RQ91, Q19QT0, A9XXE0, F2Z567, A0A0B8S018, F1SCX7, A0A0B8RW12, A5JVA0, Q0PMX7, UPI00005A29E0, A0A0B8S017, F2Z565, F1SA70, A0A0B8RZF7, F1SJJ5, UPI0000D4DE74, A0A0B8RVF7, F1RP44, F1SHN7, Q29195, F1RRY2, A0A0B8RVJ7, S5REL2, UPI0001E87616, A0A0B8RTB3, Q29198, F1SAH0, UPI0001C96971, F1RZQ6, A3RLM8, B1B1N…
5	GO:0070201	regulation of establishment of protein localization	Biological Process	76	F1RN38, F1SJQ8, K7GSL6, C4MXZ1, A0A0B8RZC2, Q6PQZ2, UPI0001C967E9, A7RDK7, B2DCZ8, A9XXE0, F1SCX7, A5JVA0, Q0PMX7, F2Z565, F1SV03, F1SA70, A0A0B8RZF7, F1SU78, F1RFI9, A0A0B8RVF7, F1SHN7, F1RP44, S5REL2, A0A0B8RVJ7, UPI0001E87616, F1RZQ6, F1S2G7, A3RLM8, B1B1N8, F1APT8, Q95JG9, F1APT9, A1XC21, F1S9Q1, A0A0B8RZB6, F1RY67, F1S9Q3, Q9MZG4, Q6QRN9, A5GFU3, A5GFU2, F1SMM3, C5HYI0, F1RHR8, F1RRA6, UPI00…
5	GO:0033750	ribosome localization	Biological Process	3	F1RRY2, I3LUP6, UPI00025DF0B1
5	GO:0055006	cardiac cell development	Biological Process	8	F1S8L9, A0A0B8RSK4, F1RZQ6, UPI00025DED37, F1RHR8, F1RRA6, F1SSA6, UPI00025E01B5
5	GO:0060330	regulation of response to interferon-gamma	Biological Process	4	I3LAF9, UPI00025DF539, O62756, Q9TTJ1
5	GO:1902159	regulation of cyclic nucleotide-gated ion channel activity	Biological Process	1	Q6PQZ2
5	GO:0050714	positive regulation of protein secretion	Biological Process	13	UPI00025DEFE9, Q9MZG4, F1SU78, F1SJQ8, C4MXZ1, UPI00025DEFEA, Q6PQZ2, C5HYI0, F1S7B4, F1S4D4, C4MRC5, F1SV03, F1S407
5	GO:0048308	organelle inheritance	Biological Process	5	I3LSP4, I3L9Y2, F1RRA0, F1S8S9, A0A0B8S078
5	GO:0035813	regulation of renal sodium excretion	Biological Process	5	I3LRX8, A5GFU3, A5GFU2, A5GFU0, A5GFT9
5	GO:0051083	'de novo' cotranslational protein folding	Biological Process	1	F1RJ87
5	GO:2000379	positive regulation of reactive oxygen species metabolic process	Biological Process	6	A0A0B8RZB2, A0A0B8RSK4, Q9TTK7, F1SPE3, F1RHR8, A8CVN6
5	GO:0034440	lipid oxidation	Biological Process	8	Q9MZG4, I3LUR5, A0A0B8RSK4, I3LJ48, Q95JG9, F1RHR8, A0A0B8RVZ5, F1RY67
5	GO:0048285	organelle fission	Biological Process	27	F1S2R6, UPI00028F4918, F1SU85, A0A0B8RZC2, F1RHR8, F2Z5Q6, I3LR44, A9XXE0, F1SCX7, S4VFE3, Q0PMX7, F2Z562, F1SA70, A0A0B8S078, F1SHN7, F1RRY2, F1RL46, Q29198, I3LSP4, A0A0B8RSK4, I3L9Y2, F1RRA0, F1STJ9, F1SQR9, F1S9Q1, I3LUP6, F1S9Q3
5	GO:0060556	regulation of vitamin D biosynthetic process	Biological Process	4	UPI00017F0280, K7GNS9, F1S0S2, B2ZRE4
5	GO:0043401	steroid hormone mediated signaling pathway	Biological Process	7	F1RUI7, Q20CL7, Q9MZG4, M3V817, F1SGS5, K7GNM7, A1YVX4
5	GO:0003198	epithelial to mesenchymal transition involved in endocardial cushion formation	Biological Process	2	UPI00017F0280, B2ZRE4
5	GO:0051281	positive regulation of release of sequestered calcium ion into cytosol	Biological Process	2	F1SDV6, F1RWK0
5	GO:0048199	vesicle targeting, to, from or within Golgi	Biological Process	5	I3LSP4, I3L9Y2, F1RRA0, F1S8S9, A0A0B8S078
5	GO:0033145	positive regulation of intracellular steroid hormone receptor signaling pathway	Biological Process	1	F1SGS5
5	GO:0071825	protein-lipid complex subunit organization	Biological Process	2	C4MXZ1, C4MRC5
5	GO:2000181	negative regulation of blood vessel morphogenesis	Biological Process	1	F1SIW2
5	GO:0070507	regulation of microtubule cytoskeleton organization	Biological Process	6	F1RRY2, F1SK12, UPI0001C96DD9, I3LUP6, UPI00025DF0B1, F1RRA8
5	GO:1902548	negative regulation of cellular response to vascular endothelial growth factor stimulus	Biological Process	1	F1RX85
5	GO:0001508	action potential	Biological Process	4	F1RW75, I3LGZ7, F1SGJ6, I3LMX7
5	GO:0060547	negative regulation of necrotic cell death	Biological Process	3	F1RZQ6, F2Z565, F1RRA6
5	GO:0032230	positive regulation of synaptic transmission, GABAergic	Biological Process	1	F1S4D4
5	GO:0021535	cell migration in hindbrain	Biological Process	1	UPI00028F4507
5	GO:0046546	development of primary male sexual characteristics	Biological Process	13	K9IWF3, UPI00025DEDCD, UPI00025DF33E, UPI00025DF6F1, F1SIW2, F1RFW5, F1RVA0, I3L992, Q29569, A0A0B8RVS4, Q71LE2, C3RZ94, C3RZ93
5	GO:0040032	post-embryonic body morphogenesis	Biological Process	5	I3LRX8, A5GFU3, A5GFU2, A5GFU0, A5GFT9
5	GO:0070345	negative regulation of fat cell proliferation	Biological Process	2	F1RN38, UPI00025DED82
5	GO:0045732	positive regulation of protein catabolic process	Biological Process	13	I3LGW9, F1RFI9, A0A0B8RSC7, F1SHN7, F1SU85, F1RXA7, F1SAH0, I3LL55, F1RRA8, A9XXE0, A0A0B8RW12, S4VFE3, Q0PMX7
5	GO:0034767	positive regulation of ion transmembrane transport	Biological Process	7	F1SDV6, C4MXZ1, F1RWK0, Q6PQZ2, C4MRC5, F1SA70, F1S9Q3
5	GO:0001894	tissue homeostasis	Biological Process	14	D2K7D7, D2K7D6, D2K7D8, F1RVV1, A5GFU3, A5GFU2, F1SK12, I3LNT6, F1RI00, F1SUA7, A5GFT9, I3LRX8, UPI00025DEA5F, A5GFU0
5	GO:0042089	cytokine biosynthetic process	Biological Process	23	K7GSL6, B3XXC1, S5REL2, UPI0001E87616, A7RDK7, Q0GFA3, D0V2A3, A0ZVR0, B6EUP4, G9M4N0, A3RLM8, A5JVA0, F1SDY2, B1B1N8, A8I492, F1APT8, K7GNS9, F1APT9, A4LAL4, H9NID7, A1XC21, A9YTY0, X2KPB3
5	GO:0045934	negative regulation of nucleobase-containing compound metabolic process	Biological Process	79	F1RN38, UPI00028F4918, F1RPL1, F1RPL2, K7GSL6, F2Z5K9, I3LLU7, F1RM10, I3LFM6, F1SGS5, A1YVX4, M3V817, I3LQW9, Q19LF1, K7GNS9, Q19LF0, F1SV03, F1SA70, F1SU28, A0A0B8RZF7, F1RX42, UPI0001C954A1, I3LK71, F1RRY2, B1PEY3, UPI0001E87616, F1S0S2, F2Z5L6, F2Z5L5, UPI00017EFA0A, Q20CL7, F2Z5L2, F1RVA0, A0A0B8RVS4, F2Z5P1, F1STJ9, F1SCQ1, A0A0B8RSY9, F2Z576, A0A0B8RZB6, I3LUP6, F1S9Q1, F1S9Q3, Q9MZG4, UPI…
5	GO:1902803	regulation of synaptic vesicle transport	Biological Process	3	A9XXE0, F1SHN7, Q0PMX7
5	GO:0045765	regulation of angiogenesis	Biological Process	7	F1SIW2, F1SDV6, O62756, F1RX85, F1SCQ1, I3LNT6, Q9TTJ1
5	GO:0060628	regulation of ER to Golgi vesicle-mediated transport	Biological Process	2	C4MXZ1, C4MRC5
5	GO:0033604	negative regulation of catecholamine secretion	Biological Process	3	D3Y271, F1SJN2, Q5DKW9
5	GO:0050890	cognition	Biological Process	12	I3LJJ6, A5GFT8, A0A0B8RSK4, I3LRX8, F1S2G7, A5GFU3, A5GFU2, F1RWK0, F1SHK0, A5GFU0, F1RHR8, A5GFT9
5	GO:0014812	muscle cell migration	Biological Process	3	I3LJJ6, Q9MZG4, I3LDA8
5	GO:0060219	camera-type eye photoreceptor cell differentiation	Biological Process	1	F1SC79
5	GO:0048813	dendrite morphogenesis	Biological Process	11	I3LJJ6, F1SIW2, A9XXE0, F1S7X1, F1SHN7, UPI00028F446E, Q0PMX7, F1SHK0, UPI00028F47AA, F1RL46, UPI00028F46C7
5	GO:0072088	nephron epithelium morphogenesis	Biological Process	4	I3LCL1, UPI0001C97E23, UPI000210535C, UPI00025DF2DA
5	GO:0032956	regulation of actin cytoskeleton organization	Biological Process	12	C4MXZ1, UPI00025DEB11, F1RHR8, F1RL46, F1SSA6, UPI00025E01B5, F1S4D4, F1SIW2, A0A0B8RSK4, UPI00025DED37, I3LDA8, C4MRC5
5	GO:0015031	protein transport	Biological Process	128	F1RGJ3, Q6PQZ2, UPI0002105232, A7RDK7, F1SCX7, Q0PMX7, UPI00005A29E0, F1RFI9, UPI0000D4DE74, F1RP44, A0A0B8RVJ7, F1RRY2, UPI0001E87616, F1RZQ6, F1S2G7, F1S8S9, Q95JG9, A8YQT9, F1RY67, P53027, Q6QRN9, A5GFU3, A5GFU2, UPI00025DF33E, C5HYI0, F1RHR8, F1RFW5, F2Z5Q6, Q95L19, UPI00017F0280, B8YBE0, G9M4N0, UPI0001C96325, Q2YGT9, A5GFU0, F1RW78, A0A0B8RT95, UPI00025DEFE9, UPI00025DF227, UPI00022CDD7E, B…
5	GO:0044724	single-organism carbohydrate catabolic process	Biological Process	11	Q9MZG4, B2ZF47, UPI00028F4454, F1SLR8, B8XSK3, A0A0B8RSY9, A0A0B8RT97, A0SNU7, Q2XQV4, G3CKJ2, Q71UN0
5	GO:0008356	asymmetric cell division	Biological Process	4	I3LSP4, I3L9Y2, F1RRA0, A0A0B8S078
5	GO:0060707	trophoblast giant cell differentiation	Biological Process	1	F1RRA8
5	GO:0050768	negative regulation of neurogenesis	Biological Process	11	K7GRD1, F1SIW2, F1SDB3, I3LCL1, UPI0001C97E23, UPI00022CDD7E, F1S0S2, UPI000210535C, F1RL46, UPI00025DF2DA, UPI00028F4507
5	GO:1900034	regulation of cellular response to heat	Biological Process	9	Q6S4N2, A0A0B8RSK4, A5A8V7, F1RHR8, F1S9Q1, F1SA70, A5A8V6, P34930, F1S9Q3
5	GO:0051899	membrane depolarization	Biological Process	4	A9XXE0, F1SHN7, F1SGJ6, Q0PMX7
5	GO:2000272	negative regulation of receptor activity	Biological Process	2	A0A0B8RW12, F1SAH0
5	GO:0035921	desmosome disassembly	Biological Process	2	UPI00017F0280, B2ZRE4
5	GO:0043255	regulation of carbohydrate biosynthetic process	Biological Process	6	A0A0B8RZF7, Q9MZG4, A0A0B8RSK4, K7GNS9, F1S0Q0, F1RHR8
5	GO:1903900	regulation of viral life cycle	Biological Process	17	K7GMB2, I3LQZ8, K9J6I9, UPI0001C972DC, J7FJH8, F1S4D4, K7GNR1, F1S2E3, F1SA77, I3LRQ2, F1STJ9, A0A0B8RW01, I6YMD1, UPI00025E0C4F, F1SV03, F1S9Q1, F1S9Q3
5	GO:0060173	limb development	Biological Process	9	I3LCL1, I3LRX8, UPI0001C97E23, A5GFU3, A5GFU2, A5GFU0, UPI000210535C, UPI00025DF2DA, A5GFT9
5	GO:0031345	negative regulation of cell projection organization	Biological Process	7	K7GRD1, F1SIW2, F1SDB3, UPI00022CDD7E, F1S0S2, F1RL46, UPI00028F4507
5	GO:0007296	vitellogenesis	Biological Process	3	F1S4T0, UPI00025E1077, A0A0B8RT53
5	GO:0050891	multicellular organismal water homeostasis	Biological Process	7	F1RP15, F1S0K1, I3LRX8, A5GFU3, A5GFU2, A5GFU0, A5GFT9
5	GO:0039531	regulation of viral-induced cytoplasmic pattern recognition receptor signaling pathway	Biological Process	1	A7LCX1
5	GO:0051654	establishment of mitochondrion localization	Biological Process	1	F1SK12
5	GO:0007187	G-protein coupled receptor signaling pathway, coupled to cyclic nucleotide second messenger	Biological Process	11	A5GFT8, Q9MZG4, D3Y271, I3LRX8, A5GFU3, A5GFU2, A5GFU0, F1SJN2, Q5DKW9, A5GFT9, UPI0002104F4B
5	GO:0050931	pigment cell differentiation	Biological Process	4	I3LGW9, UPI0001C98538, UPI00022CDD7E, C5HYI0
5	GO:0050962	detection of light stimulus involved in sensory perception	Biological Process	2	I3LGZ7, UPI00025DFC4B
5	GO:0015748	organophosphate ester transport	Biological Process	6	F1S5I9, F1RZQ6, Q6QRN9, F1S860, F2Z565, Q29368
5	GO:0090304	nucleic acid metabolic process	Biological Process	203	UPI00028F4918, F2Z5K9, UPI0002105232, F1RSZ1, Q19LF1, Q19LF0, UPI000210535C, UPI0000D4DE74, F1RX42, F1SQ34, F1RLM3, B3VCE8, F1RRY2, F1S1U3, F1S0S2, F2Z5L6, F2Z5L5, UPI00017EFA0A, F2Z5L2, F1RVA0, A0A0B8RVS4, F1RPE5, I3LRN0, F1STJ9, F1S1E1, A8YQT9, F1RTZ9, A5GFU3, A0A0B8S070, A5GFU2, F1RFN3, F1RHR8, K9IVG8, F1RGP1, Q95L19, UPI00017F0280, F1SC53, Q2YGT9, A5GFU0, F1SDX1, Q71LE2, F2Z587, I3LS09, A6M92…
5	GO:0070664	negative regulation of leukocyte proliferation	Biological Process	3	F1S4D4, A0A0B8RW12, F1SAH0
5	GO:0006983	ER overload response	Biological Process	1	F1RGJ3
5	GO:0002064	epithelial cell development	Biological Process	8	F1RFW5, F1RP15, I3L992, UPI00025DEDCD, I3LH91, UPI00025DF33E, I3LDA8, F1SUA7
5	GO:0043470	regulation of carbohydrate catabolic process	Biological Process	1	Q9MZG4
5	GO:0045089	positive regulation of innate immune response	Biological Process	36	A0A0B8RSC7, A0A0B8S070, F1RL11, F1RXA7, A7RDK7, Q0GFA3, D0V2A3, A0ZVR0, F1S4D4, A5JVA0, A8I492, K7GNS9, A4LAL4, A9YTY0, I3LS09, F1S8Q0, B3XXC1, S5REL2, F1S0S2, I3LL55, P34930, Q04967, B6EUP4, Q6S4N2, A7LCX1, A3RLM8, K7GN78, A5A8V7, B1B1N8, F1APT8, F1APT9, H9NID7, A1XC21, X2KPB3, F1S407, A5A8V6
5	GO:1905818	regulation of chromosome separation	Biological Process	1	F1RL46
5	GO:1901216	positive regulation of neuron death	Biological Process	2	A0A0B8RSK4, F1RHR8
5	GO:0010595	positive regulation of endothelial cell migration	Biological Process	4	F1SDV6, F1RX85, UPI00017F0280, B2ZRE4
5	GO:0001649	osteoblast differentiation	Biological Process	18	A5GFU3, A5GFU2, I3LK71, K9IWF3, K9IVG8, F1RGP1, A5GFT9, F1SUG7, F1S8L9, F1RVA0, UPI00017F0280, Q29569, I3LRX8, A5GFU0, Q71LE2, B2ZRE4, Q0QEM6, F1SLA0
5	GO:1903426	regulation of reactive oxygen species biosynthetic process	Biological Process	2	A0A0B8RSK4, F1RHR8
5	GO:0002753	cytoplasmic pattern recognition receptor signaling pathway	Biological Process	8	A0ZVR0, Q04967, Q6S4N2, A7LCX1, A0A0B8S070, A5A8V7, A5A8V6, P34930
5	GO:0048278	vesicle docking	Biological Process	4	F1RFW5, F1SA57, Q6PQZ2, UPI00025DF33E
5	GO:0031327	negative regulation of cellular biosynthetic process	Biological Process	81	F1RN38, UPI00028F4918, F1RPL1, F1RPL2, K7GSL6, F2Z5K9, I3LLU7, F1RM10, I3LFM6, F1SGS5, A1YVX4, F1S8J8, M3V817, I3LQW9, Q19LF1, K7GNS9, Q19LF0, F1SA70, F1SU28, A0A0B8RZF7, F1RX42, UPI0001C954A1, F1SLR8, I3LK71, B1PEY3, UPI0001E87616, F1S0S2, F2Z5L6, F2Z5L5, UPI00017EFA0A, Q20CL7, F2Z5L2, F1RVA0, A7LCX1, A0A0B8RVS4, F2Z5P1, F1S2G7, F1STJ9, F1SCQ1, A0A0B8RSY9, F2Z576, Q71UN0, A0A0B8RZB6, F1S9Q1, F1S…
5	GO:0048232	male gamete generation	Biological Process	27	UPI00028F4918, Q6PQZ2, UPI00025DF6F1, I3L992, A0A0B8S018, Q71LE2, F1SA70, Q29195, K9IWF3, I3LQZ8, UPI00025DEDCD, F1RL46, F1SI10, D9IFC3, F1RVA0, Q29569, A0A0B8RVS4, A0A0B8RW01, A5A8V7, F1SDY2, UPI0001C95449, C3RZ94, C3RZ93, F1RW66, F1S9Q1, F1RTQ6, F1S9Q3
5	GO:0007140	male meiosis	Biological Process	4	F1S2R6, F1S9Q1, F1SA70, F1S9Q3
5	GO:0072413	signal transduction involved in mitotic cell cycle checkpoint	Biological Process	5	F1RN38, F1RRY2, I3LUP6, UPI00025DED82, UPI00025DF0B1
5	GO:0051928	positive regulation of calcium ion transport	Biological Process	4	F1SDV6, F1RWK0, F1SA70, F1S9Q3
5	GO:0035270	endocrine system development	Biological Process	4	I3LCL1, UPI0001C97E23, UPI000210535C, UPI00025DF2DA
5	GO:0010744	positive regulation of macrophage derived foam cell differentiation	Biological Process	1	K7GNS9
5	GO:1903827	regulation of cellular protein localization	Biological Process	44	F1RN38, K7GSL6, F1SMM3, F1RHR8, A7RDK7, B2DCZ8, UPI00025DED82, UPI00025DF0B1, D0V2A3, UPI00017F0280, B8YBE0, G9M4N0, A9XXE0, F1SCX7, A5JVA0, Q0PMX7, A8I492, A4LAL4, I3LDA8, A0A0B8RZF7, A0A0B8RVF7, F1SHN7, F1RP44, UPI00022CDD7E, F1RRY2, B3XXC1, S5REL2, A0A0B8RVJ7, UPI0001E87616, F1S0Q0, O00410, I3LJJ6, B6EUP4, A0A0B8RSK4, A3RLM8, A5A8V7, B1B1N8, F1S8S9, F1APT8, F1APT9, H9NID7, A1XC21, B2ZRE4, I3LU…
5	GO:0042107	cytokine metabolic process	Biological Process	23	K7GSL6, B3XXC1, S5REL2, UPI0001E87616, A7RDK7, Q0GFA3, D0V2A3, A0ZVR0, B6EUP4, G9M4N0, A3RLM8, A5JVA0, F1SDY2, B1B1N8, A8I492, F1APT8, K7GNS9, F1APT9, A4LAL4, H9NID7, A1XC21, A9YTY0, X2KPB3
5	GO:0070925	organelle assembly	Biological Process	39	F1S535, I3LJ87, F1S7X1, I3LPU4, I3LCM4, UPI00025DF0B1, F1RRA8, I3LTM2, A9XXE0, A0A0B8S018, Q2YGT9, UPI00025DED37, Q0PMX7, I3LH91, A0A0B8S078, F1SRR5, A0A0B8RSB9, UPI00022CDA9D, F1SHN7, Q29195, UPI00022CDD7E, F1RRY2, UPI0002107760, A0A0B8RTB3, F1SSA6, F1SI10, UPI00025E01B5, D9IFC3, UPI00028F4507, UPI0001C95CE0, I3LSP4, I3L9Y2, F1SNY2, UPI0001C98538, F1RRA0, F1SSN7, I3LAW1, I3LUP6, F1S725
5	GO:0019482	beta-alanine metabolic process	Biological Process	3	B2ZF47, I3LJ48, Q2XQV4
5	GO:0060562	epithelial tube morphogenesis	Biological Process	12	A0A0B8RZF7, I3LCL1, UPI0001C97E23, I3LG07, F1S0Q0, F1SIW2, A0A0B8RVS4, F1SCX7, C3RZ94, C3RZ93, UPI000210535C, UPI00025DF2DA
5	GO:1900387	negative regulation of cell-cell adhesion by negative regulation of transcription from RNA polymerase II promoter	Biological Process	2	UPI00017F0280, B2ZRE4
5	GO:0001867	complement activation, lectin pathway	Biological Process	1	I3LNT6
5	GO:0035150	regulation of tube size	Biological Process	6	A0A0B8RZF7, A0A0B8RZB2, Q9MZG4, Q9TTK7, F1SPE3, A8CVN6
5	GO:0071425	hematopoietic stem cell proliferation	Biological Process	2	F1S9S9, F1S9S5
5	GO:0042967	acyl-carrier-protein biosynthetic process	Biological Process	8	A0A0B8RZF7, UPI00025E0F6C, F1S1U3, Q95JG9, F1S0Q0, A0A0B8RVZ5, UPI0001C98BAA, F1RY67
5	GO:0033598	mammary gland epithelial cell proliferation	Biological Process	3	A0A0B8RVS4, C3RZ94, C3RZ93
5	GO:1903202	negative regulation of oxidative stress-induced cell death	Biological Process	5	UPI00025E0704, A9XXE0, F1SHN7, F1S2G7, Q0PMX7
5	GO:0019219	regulation of nucleobase-containing compound metabolic process	Biological Process	147	UPI00028F4918, F1RPL1, F1RSR4, F1RPL2, F1RGJ3, F2Z5K9, I3LFM6, A1YVX4, Q19LF1, F1SMC2, A0A0B8RSV8, Q19LF0, UPI000210535C, F1SU28, F1RX42, F1SKP5, I3LK71, Q7YSF4, B3VCE8, F1RLM3, F1RRY2, B1PEY3, UPI0001E87616, F1S0S2, F2Z5L6, F2Z5L5, UPI00017EFA0A, Q20CL7, F2Z5L2, F1RVA0, A0A0B8RVS4, F1STJ9, F1SCQ1, UPI00025DF125, UPI00025DF126, A0A0B8RZB6, UPI00025DF2DA, X2KPB3, UPI00017F067A, A5GFU3, A0A0B8S070,…
5	GO:0021815	modulation of microtubule cytoskeleton involved in cerebral cortex radial glia guided migration	Biological Process	2	F1SRR5, I3LTM2
5	GO:0030097	hemopoiesis	Biological Process	65	K9IVM5, F1RPL1, F1RGJ3, K7GSL6, F1SGS5, I3LLY8, F1SDV6, F1S3L9, F1SA77, I3LRQ2, I3LQW9, Q19LF1, UPI000210535C, Q19LF0, I3LCL1, F1SKP5, UPI0001C954A1, A0A0B8RVF7, UPI00025E1077, A0A0B8RVF6, UPI00028F43BE, UPI0001E87616, F1S0S2, Q29198, Q9TTJ1, O62756, A0A0B8RW01, UPI00025DF2DA, X2KPB3, D2K7D7, Q684M7, D2K7D6, F1SGI7, D2K7D8, F1S4T0, A5GFU3, A5GFU2, F1RHR8, Q0GFA3, A0ZVR0, F2Z5Q6, A0A0B8RTN6, G9M4N…
5	GO:0002237	response to molecule of bacterial origin	Biological Process	14	UPI00028F4918, Q9MZG4, F1S8Q0, F1S0S2, Q9TTJ1, B2DCZ8, Q0GFA3, F1SDV6, F1S4D4, O62756, B8YBE0, I3LQW9, K7GN78, K7GNS9
5	GO:0043488	regulation of mRNA stability	Biological Process	16	A0A0B8RSC7, I3LK71, F1RHR8, F1RXA7, I3LL55, P34930, F1S8L9, F1S8J8, Q6S4N2, A0A0B8RSK4, F1S9S9, F1S9Q1, F1SA70, A5A8V6, F1S9Q3, F1S9S5
5	GO:0051247	positive regulation of protein metabolic process	Biological Process	94	I3LGW9, F1RGJ3, K7GSL6, A7RDK7, F1RQ91, F1SDV6, K7GRS0, F1S8J8, A9XXE0, F1S3L9, A5JVA0, A0A0B8RW12, Q19LF1, Q0PMX7, Q19LF0, I3LDA8, F1SA70, F1RND0, A0A0B8RZF7, F1S0K1, F1RFI9, F1SHN7, S5REL2, F1RRY2, UPI0001E87616, F1S0S2, Q9TTJ1, F1SAH0, I3LL55, UPI00025DF12B, I3LSP4, O62756, I3L9Y2, F1S2G7, F1RRA0, F1STJ9, F1SCQ1, A3RLM8, B1B1N8, F1APT8, F1APT9, A1XC21, F1S9Q1, I3LUP6, F1S9Q3, D2K7D7, Q684M7, D…
5	GO:0051251	positive regulation of lymphocyte activation	Biological Process	11	D2K7D7, D2K7D6, F1S8Q0, D2K7D8, A0A0B8RSK4, F1S3C1, UPI00025DEA5F, F1RHR8, A0A0B8RZB6, F1RI00, F1S407
5	GO:0035773	insulin secretion involved in cellular response to glucose stimulus	Biological Process	2	F1S4D4, Q6PQZ2
5	GO:0044265	cellular macromolecule catabolic process	Biological Process	60	A0A0B8RSA9, A1XQU3, I3LJ87, I3LGW9, F1RGJ3, F1SJQ6, UPI0002105232, F1S098, F1RQ91, F1SRA3, A9XXE0, F2Z567, A0A0B8S018, A0A0B8RW12, UPI00005A29E0, Q0PMX7, A0A0B8S017, F1RFD8, F1SJJ5, UPI0000D4DE74, F1SHN7, Q29195, Q29198, F1SAH0, I3LL55, UPI0001C96971, F1STJ9, F1RW66, A8YQT9, P53027, I3LSD3, A0A0B8RSC7, F1SU85, F1SFG4, Q6LEP1, F1RXA7, F1RRA8, F2Z5Q6, Q95L19, F2Z546, Q2YGT9, S4VFE3, K9IVT3, A0A0B8R…
5	GO:0055108	Golgi to transport vesicle transport	Biological Process	2	C4MXZ1, C4MRC5
5	GO:0032507	maintenance of protein location in cell	Biological Process	8	F1SRR5, I3LTM2, F1S7X1, G9M4N0, A0A0B8RVF7, F1RGJ3, K7GSL6, UPI0001E87616
5	GO:0006887	exocytosis	Biological Process	15	F1RP15, F1SHN7, C4MXZ1, Q6PQZ2, UPI0001C967E9, UPI00025DF33E, F1SSA6, UPI00025E01B5, F1RFW5, A9XXE0, F1SA57, UPI00025DED37, Q0PMX7, C4MRC5, F1S407
5	GO:0007129	synapsis	Biological Process	2	F1S2R6, F1STJ9
5	GO:0010885	regulation of cholesterol storage	Biological Process	1	Q9MZG4
5	GO:0035850	epithelial cell differentiation involved in kidney development	Biological Process	1	I3LDA8
5	GO:0007589	body fluid secretion	Biological Process	2	F1S4D4, I3LJJ6
5	GO:0090174	organelle membrane fusion	Biological Process	4	A0A0B8RSB9, F1SA57, A0A0B8RTB3, F1S725
5	GO:0002316	follicular B cell differentiation	Biological Process	1	F1SDV6
5	GO:0045064	T-helper 2 cell differentiation	Biological Process	3	G9M4N0, K7GSL6, UPI0001E87616
5	GO:0070166	enamel mineralization	Biological Process	1	Q9MZG4
5	GO:0008333	endosome to lysosome transport	Biological Process	2	F1SJP2, F1SSN7
5	GO:0002158	osteoclast proliferation	Biological Process	5	D2K7D7, D2K7D6, D2K7D8, UPI00025DEA5F, F1RI00
5	GO:0060612	adipose tissue development	Biological Process	1	Q9MZG4
5	GO:0060693	regulation of branching involved in salivary gland morphogenesis	Biological Process	2	UPI00017F0280, B2ZRE4
5	GO:0019227	neuronal action potential propagation	Biological Process	1	I3LMX7
5	GO:1903428	positive regulation of reactive oxygen species biosynthetic process	Biological Process	2	A0A0B8RSK4, F1RHR8
5	GO:0042537	benzene-containing compound metabolic process	Biological Process	1	I3LJ48
5	GO:0031667	response to nutrient levels	Biological Process	21	K7GRD1, A0A0B8RZF7, F1SDB3, Q9MZG4, F1RGJ3, F1SHN7, B8XSK3, F1RHR8, F1S0Q0, F1RGP1, UPI00028F4507, UPI00017F0280, A0A0B8RSK4, A9XXE0, UPI00028F4454, F1SSN7, Q0PMX7, B2ZRE4, F1S9Q1, F1SA70, F1S9Q3
5	GO:0051851	modification by host of symbiont morphology or physiology	Biological Process	6	F1SA77, I3LRQ2, A0A0B8RW01, I3LQZ8, F1S9Q1, F1S9Q3
5	GO:2000737	negative regulation of stem cell differentiation	Biological Process	1	F1RGJ3
5	GO:0032990	cell part morphogenesis	Biological Process	34	K7GRD1, UPI0001C973B1, F1S7X1, F1S4T0, UPI00028F47AA, F1SHK0, A9XXE0, F1SCX7, UPI00025DED37, Q0PMX7, A0A0B8RT53, I3LDA8, I3LS09, A0A0B8S078, A0A0B8RT95, F1SDB3, F1SJJ5, F1SHN7, UPI00028F446E, UPI00025E1077, F1SK12, F1RQ61, F1RL46, F1SSA6, UPI00025E01B5, UPI00028F4507, UPI00025DF12B, F1SIW2, I3LJJ6, I3LSP4, A0SNV0, I3L9Y2, F1RRA0, UPI00028F46C7
5	GO:0090303	positive regulation of wound healing	Biological Process	1	Q9MZG4
5	GO:0046794	transport of virus	Biological Process	1	K7GMB2
5	GO:0045738	negative regulation of DNA repair	Biological Process	1	I3L8M1
5	GO:0048017	inositol lipid-mediated signaling	Biological Process	7	F1SRA3, Q9MZG4, A0A0B8RSK4, A0A0B8RW12, F1RHR8, F1SAH0, F1S407
5	GO:0009798	axis specification	Biological Process	3	B8YBE0, I3LG07, B2DCZ8
5	GO:0060291	long-term synaptic potentiation	Biological Process	2	I3LJJ6, F1SNX0
5	GO:0090150	establishment of protein localization to membrane	Biological Process	39	A0A0B8RSA9, F1RN38, A1XQU3, P53027, I3LJ87, I3LSD3, UPI0001C967E9, Q6LEP1, UPI00025DF33E, F1SJQ6, UPI0002105232, UPI00025DED82, F1RQ91, F1RFW5, F2Z5Q6, Q95L19, F2Z546, F2Z567, A0A0B8S018, Q2YGT9, F1SA57, UPI00005A29E0, A0A0B8S017, F1RW78, A0A0B8RT95, F1SJJ5, I3LIZ8, UPI0000D4DE74, UPI00025DF227, Q29195, F2Z5F5, Q29198, F1SI10, A0SNV0, UPI0001C96971, F1SNY2, UPI0001C98538, UPI00002101A6, A8YQT9
5	GO:0042711	maternal behavior	Biological Process	1	I3LJJ6
5	GO:0021855	hypothalamus cell migration	Biological Process	1	F1SIW2
5	GO:0007369	gastrulation	Biological Process	5	F2Z5Q6, F1S3C1, I3LG07, Q29198, A0A0B8RZB6
5	GO:0060419	heart growth	Biological Process	4	A0A0B8RSK4, F1RZQ6, F1RHR8, F1RRA6
5	GO:0043242	negative regulation of protein complex disassembly	Biological Process	5	UPI00025DED37, F1SK12, UPI00025DEB11, F1SSA6, UPI00025E01B5
5	GO:0061740	protein targeting to lysosome involved in chaperone-mediated autophagy	Biological Process	3	F1S9Q1, F1SA70, F1S9Q3
5	GO:0016192	vesicle-mediated transport	Biological Process	49	F1S535, F1S7X1, C4MXZ1, Q6PQZ2, UPI0001C967E9, B2DCZ8, F1SDV6, I3LTM2, A9XXE0, A0A0B8RW12, Q0PMX7, F1SA70, Q0QEM6, F1RND0, F1SLA0, F1SRR5, F1SHN7, F1RN41, A0A0B8RTB3, F1SAH0, I3LJJ6, I3LSP4, I3L9Y2, F1RRA0, F1S8S9, F1S9Q1, F1S9Q3, F1RP15, F1SHK0, UPI00025DF33E, F1RFW5, F1SNX0, B8YBE0, F1SA57, UPI00025DED37, F1SRK1, C4MRC5, A0A0B8S078, A0A0B8RSB9, UPI00022CDD7E, F1SSA6, UPI00025E01B5, UPI00028F450…
5	GO:0097193	intrinsic apoptotic signaling pathway	Biological Process	21	F1SHN7, K7GSL6, A0A0B8S070, F1SHK0, I3LFM6, UPI0001E87616, F1RGP1, P34930, Q04967, Q6S4N2, UPI00017F0280, G9M4N0, F1S2E3, A9XXE0, A5A8V7, I3L8M1, Q0PMX7, UPI00025E0C4F, B2ZRE4, F1SV03, A5A8V6
5	GO:0006933	negative regulation of cell adhesion involved in substrate-bound cell migration	Biological Process	4	UPI00017F0280, B2ZRE4, Q0QEM6, F1SLA0
5	GO:0031346	positive regulation of cell projection organization	Biological Process	20	A0A0B8RZF7, F1SJJ5, F1S535, C4MXZ1, F1SK12, F1RHR8, F1S0Q0, UPI00025DF33E, UPI00025DF12B, I3LJJ6, I3LSP4, F1RFW5, A0SNV0, A0A0B8RSK4, I3L9Y2, F1RRA0, I3LDA8, C4MRC5, A0A0B8RT95, A0A0B8S078
5	GO:0031109	microtubule polymerization or depolymerization	Biological Process	10	I3LSP4, I3L9Y2, I3LR44, F1RRA0, A0A0B8RZC2, F1SK12, UPI0001C96DD9, F1SQR9, F2Z562, A0A0B8S078
5	GO:0050679	positive regulation of epithelial cell proliferation	Biological Process	6	A0A0B8RSK4, A0A0B8RVS4, F1SCQ1, C3RZ94, C3RZ93, F1RHR8
5	GO:0032069	regulation of nuclease activity	Biological Process	10	Q04967, Q6S4N2, F1RGJ3, A0A0B8S070, F1RRY2, A5A8V7, I3LUP6, UPI00025DF0B1, A5A8V6, P34930
5	GO:2000637	positive regulation of gene silencing by miRNA	Biological Process	1	K7GNS9
5	GO:0060973	cell migration involved in heart development	Biological Process	2	UPI00017F0280, B2ZRE4
5	GO:1903416	response to glycoside	Biological Process	1	K7GNS9
5	GO:1903124	negative regulation of thioredoxin peroxidase activity	Biological Process	3	A9XXE0, F1SHN7, Q0PMX7
5	GO:0032984	macromolecular complex disassembly	Biological Process	24	F1RG19, A0A0B8RZC2, A0A0M3KL53, UPI00025DED37, F2Z587, F1SA70, F1RLM4, UPI00022CDA9D, F1SK12, UPI00025DEB11, Q29579, F1SSA6, UPI00025E01B5, UPI00017EFA0A, F1RJ87, UPI0001C95CE0, F2Z5L2, I3LS10, UPI0001C95449, F1SQR9, F1S9Q1, F1RTQ6, F1S9Q3, F1RW03
5	GO:0007067	mitotic nuclear division	Biological Process	14	F1SU85, A0A0B8RZC2, F1RL46, Q29198, I3LSP4, F2Z5Q6, I3L9Y2, I3LR44, F1RRA0, F1SCX7, S4VFE3, F1SQR9, F2Z562, A0A0B8S078
5	GO:0033629	negative regulation of cell adhesion mediated by integrin	Biological Process	2	UPI00017F0280, B2ZRE4
5	GO:0007159	leukocyte cell-cell adhesion	Biological Process	14	Q684M7, Q9MZG4, F1S4T0, UPI00025E1077, F1RHR8, F1SGS5, F1SAH0, F1SBL4, A0A0B8RSK4, F1S3L9, A0A0B8RW12, K7GSR6, A0A0B8RT53, F1S407
5	GO:0051248	negative regulation of protein metabolic process	Biological Process	65	K7GSL6, UPI0001C967E9, I3LEK0, F1SGS5, B2DCZ8, I3LPU1, A1YVX4, F1S8J8, A9XXE0, M3V817, A0A0B8RW12, Q19LF1, Q0PMX7, K7GNS9, Q19LF0, A0A0B8RZF7, F1RX42, F1SHN7, F1SLR8, F1RLM3, F1RRY2, UPI0001E87616, F1S0S2, F1SAH0, I3LL55, Q20CL7, A7LCX1, A0A0B8RVS4, Q71UN0, I3LUP6, A0A0B8RVW2, I3L5I7, A0A0B8RSC7, F1SU85, A0A0B8S070, F1RFN3, F1SHK0, G3CKJ2, K9IWE3, F1RHR8, F1RXA7, UPI00025DF0B1, O02668, UPI00025DF…
5	GO:0072164	mesonephric tubule development	Biological Process	4	I3LCL1, UPI0001C97E23, UPI000210535C, UPI00025DF2DA
5	GO:0045606	positive regulation of epidermal cell differentiation	Biological Process	2	B8YBE0, B2DCZ8
5	GO:0035272	exocrine system development	Biological Process	4	F1SIW2, UPI00017F0280, B2ZRE4, I3LMX7
5	GO:0014736	negative regulation of muscle atrophy	Biological Process	2	A0A0B8RSK4, F1RHR8
5	GO:0010743	regulation of macrophage derived foam cell differentiation	Biological Process	2	Q9MZG4, K7GNS9
5	GO:0060349	bone morphogenesis	Biological Process	9	I3LRX8, B8YBE0, A5GFU3, A5GFU2, A5GFU0, B2DCZ8, I3LPL7, A0A0B8RVW2, A5GFT9
5	GO:0010324	membrane invagination	Biological Process	4	F1S535, UPI00025DED37, F1SSA6, UPI00025E01B5
5	GO:0006735	NADH regeneration	Biological Process	4	UPI00028F4454, B8XSK3, A0A0B8RSY9, G3CKJ2
5	GO:1902231	positive regulation of intrinsic apoptotic signaling pathway in response to DNA damage	Biological Process	1	I3L8M1
5	GO:0030517	negative regulation of axon extension	Biological Process	1	F1SIW2
5	GO:0070542	response to fatty acid	Biological Process	9	F1S4D4, I3LRX8, A5GFU3, A5GFU2, A5GFU0, Q95JG9, A0A0B8RVZ5, F1RY67, A5GFT9
5	GO:0000070	mitotic sister chromatid segregation	Biological Process	1	F1RL46
5	GO:0030101	natural killer cell activation	Biological Process	7	D2K7D7, D2K7D6, D2K7D8, F1RFI9, UPI00025DEA5F, F1RI00, F1S407
5	GO:0006869	lipid transport	Biological Process	11	F1S5I9, Q9MZG4, A0A0B8RVS4, I3LAK1, Q6PQZ2, C3RZ94, K7GNS9, C3RZ93, Q95JG9, A0A0B8RVZ5, F1RY67
5	GO:0046626	regulation of insulin receptor signaling pathway	Biological Process	1	F1SC53
5	GO:0043244	regulation of protein complex disassembly	Biological Process	6	UPI00025DED37, F1SK12, UPI00025DEB11, F1SSA6, UPI00025E01B5, F1RJ87
5	GO:0045088	regulation of innate immune response	Biological Process	42	Q684M7, UPI00025DF539, A0A0B8RSC7, A0A0B8S070, F1RL11, F1RXA7, A7RDK7, Q0GFA3, D0V2A3, A0ZVR0, F1S4D4, F1S3L9, A5JVA0, A8I492, K7GNS9, A4LAL4, A9YTY0, I3LS09, F1S8Q0, B3XXC1, S5REL2, F1S0S2, Q9TTJ1, I3LL55, P34930, Q04967, B6EUP4, I3LAF9, O62756, Q6S4N2, A7LCX1, K7GN78, A3RLM8, A5A8V7, B1B1N8, F1APT8, F1APT9, H9NID7, A1XC21, X2KPB3, F1S407, A5A8V6
5	GO:0045766	positive regulation of angiogenesis	Biological Process	4	F1SDV6, O62756, F1SCQ1, Q9TTJ1
5	GO:0035358	regulation of peroxisome proliferator activated receptor signaling pathway	Biological Process	1	F1SGS5
5	GO:0043489	RNA stabilization	Biological Process	4	F1S8L9, A0A0B8RSK4, I3LK71, F1RHR8
5	GO:0001944	vasculature development	Biological Process	21	F1RX85, I3L5I7, F1S4T0, UPI00025E1077, F1RLM3, I3LNT6, K9IWE3, F1SSA6, Q9TTJ1, UPI00025E01B5, F1SIW2, F1SDV6, O62756, F1S3C1, UPI00025DED37, F1SCQ1, A0A0B8RT53, F1SRK1, A0A0B8RZB6, Q0QEM6, F1SLA0
5	GO:1901214	regulation of neuron death	Biological Process	9	Q9MZG4, A0A0B8RSK4, A9XXE0, F1SHN7, F1RRY2, Q0PMX7, F1RHR8, I3LUP6, UPI00025DF0B1
5	GO:0045745	positive regulation of G-protein coupled receptor protein signaling pathway	Biological Process	3	A9XXE0, F1SHN7, Q0PMX7
5	GO:0036506	maintenance of unfolded protein	Biological Process	1	I3LGW9
5	GO:0045599	negative regulation of fat cell differentiation	Biological Process	3	Q19LF1, F1RFN3, Q19LF0
5	GO:0050432	catecholamine secretion	Biological Process	3	D3Y271, F1SJN2, Q5DKW9
5	GO:0007212	dopamine receptor signaling pathway	Biological Process	8	A9XXE0, I3LRX8, F1SHN7, A5GFU3, A5GFU2, Q0PMX7, A5GFU0, A5GFT9
5	GO:2000647	negative regulation of stem cell proliferation	Biological Process	2	UPI00017F0280, B2ZRE4
5	GO:0048332	mesoderm morphogenesis	Biological Process	1	I3LG07
5	GO:0032465	regulation of cytokinesis	Biological Process	3	F1S4D4, F1SCX7, F1RL46
5	GO:0008015	blood circulation	Biological Process	25	F1RW75, Q9MZG4, A5GFU3, F1S4X7, A5GFU2, I3LG07, F1RHR8, Q9TTK7, A5GFU0, F1SPE3, I3LB76, I3LS09, UPI00025DFC4B, A0A0B8RZF7, A0A0B8RZB2, I3LGZ7, Q7YSF4, B3VCE8, A8CVN6, B3VFA9, A5GFT9, F1SIW2, A0A0B8RSK4, I3LRX8, F1S2G7
5	GO:0034728	nucleosome organization	Biological Process	25	F1RPL1, F1RPL2, F2Z5K9, UPI00025E078C, UPI00025DF0B1, UPI00025E06BD, Q71LE2, F2Z587, F2Z581, F2Z584, F2Z580, UPI0001C954A1, K9IWF3, F1RRY2, Q29574, Q29579, UPI00017EFA0A, UPI00025E05F7, F2Z5L2, F1RVA0, Q29569, UPI0001C95449, F2Z576, I3LUP6, F1RTQ6
5	GO:1905709	negative regulation of membrane permeability	Biological Process	2	F1RZQ6, F1RRA6
5	GO:1902903	regulation of supramolecular fiber organization	Biological Process	16	C4MXZ1, F1SK12, UPI00025DEB11, F1RHR8, F1RL46, F1SSA6, UPI00025E01B5, F1S4D4, A0A0B8RSK4, UPI00025DED37, UPI0001C96DD9, I3LDA8, C4MRC5, F1S9Q1, F1SA70, F1S9Q3
5	GO:0022618	ribonucleoprotein complex assembly	Biological Process	12	UPI00022CDA9D, I3LJ87, Q29195, F1RRY2, F1SI10, UPI00025DF0B1, UPI0001C95CE0, F1SNY2, A0A0B8S018, Q2YGT9, I3LU11, I3LUP6
5	GO:0070563	negative regulation of vitamin D receptor signaling pathway	Biological Process	2	UPI00017F0280, B2ZRE4
5	GO:0060402	calcium ion transport into cytosol	Biological Process	3	F1S4D4, F1SDV6, F1RWK0
5	GO:0090084	negative regulation of inclusion body assembly	Biological Process	9	Q04967, Q6S4N2, A0A0B8S070, A5A8V7, F1S9Q1, F1SA70, A5A8V6, P34930, F1S9Q3
5	GO:1901566	organonitrogen compound biosynthetic process	Biological Process	87	A0A0B8RSA9, I3LB03, A1XQU3, I3LJ87, F1RG19, K7GSL6, I3LLU7, A0A0M3KL53, F1SJQ6, UPI0002105232, F1RQ91, F1SRA3, K7GRS0, F1S8J8, F2Z567, A0A0B8S018, Q19LF1, UPI00005A29E0, A0A0B8S017, K7GNS9, A0SNU7, Q19LF0, F2Z565, Q0QEM6, F1SLA0, F1RLM4, F1SJJ5, F1S0K1, UPI0000D4DE74, F1SLR8, Q29195, F1RRY2, UPI0001E87616, Q29198, F1RJ87, UPI0001C96971, A7LCX1, F1RZQ6, A0A0B8RSY9, Q71UN0, A8YQT9, I3LUP6, P53027, …
5	GO:0010611	regulation of cardiac muscle hypertrophy	Biological Process	4	A0A0B8RSK4, F1RZQ6, F1RHR8, F1RRA6
5	GO:0010878	cholesterol storage	Biological Process	1	Q9MZG4
5	GO:0071826	ribonucleoprotein complex subunit organization	Biological Process	12	UPI00022CDA9D, I3LJ87, Q29195, F1RRY2, F1SI10, UPI00025DF0B1, UPI0001C95CE0, F1SNY2, A0A0B8S018, Q2YGT9, I3LU11, I3LUP6
5	GO:0007569	cell aging	Biological Process	6	A0A0B8RSK4, F1RRY2, F1RHR8, I3LUP6, UPI00025DF0B1, F1SU28
5	GO:0090277	positive regulation of peptide hormone secretion	Biological Process	10	F1S4D4, F1RFW5, Q9MZG4, F1SU78, B5M447, F1SJQ8, Q6PQZ2, B2LVA5, UPI00025DF33E, C5HYI0
5	GO:0010713	negative regulation of collagen metabolic process	Biological Process	2	Q9MZG4, F1RL11
5	GO:1904356	regulation of telomere maintenance via telomere lengthening	Biological Process	2	F1S8L9, I3LK71
5	GO:1901565	organonitrogen compound catabolic process	Biological Process	9	A0A0B8RZF7, B2ZF47, F1S2G7, K7GSR6, I3LJ48, Q2XQV4, F1S0Q0, F1SRK1, I3LCJ3
5	GO:0022898	regulation of transmembrane transporter activity	Biological Process	12	F1SGJ6, F1SHK0, Q6PQZ2, F1RRA6, F1SDV6, F1RZQ6, F1S2E3, F1RWK0, UPI00025E0C4F, F1SV03, F1SA70, F1S9Q3
5	GO:1903215	negative regulation of protein targeting to mitochondrion	Biological Process	3	A9XXE0, F1SHN7, Q0PMX7
5	GO:0045820	negative regulation of glycolytic process	Biological Process	1	Q9MZG4
5	GO:0002639	positive regulation of immunoglobulin production	Biological Process	2	F1S3C1, A0A0B8RZB6
5	GO:0021604	cranial nerve structural organization	Biological Process	1	F1SIW2
5	GO:0021589	cerebellum structural organization	Biological Process	1	F1RGJ3
5	GO:0085029	extracellular matrix assembly	Biological Process	3	UPI00025DED37, F1SSA6, UPI00025E01B5
5	GO:1902583	multi-organism intracellular transport	Biological Process	1	K7GMB2
5	GO:1901215	negative regulation of neuron death	Biological Process	7	Q9MZG4, A9XXE0, F1SHN7, F1RRY2, Q0PMX7, I3LUP6, UPI00025DF0B1
5	GO:1900101	regulation of endoplasmic reticulum unfolded protein response	Biological Process	7	Q04967, Q6S4N2, F1RGJ3, A0A0B8S070, A5A8V7, A5A8V6, P34930
5	GO:0034340	response to type I interferon	Biological Process	13	Q684M7, K7GMB2, K9J6I9, Q9TTJ1, UPI0001C972DC, J7FJH8, A0ZVR0, K7GNR1, O62756, F1S3L9, I6YMD1, A9YTY0, X2KPB3
5	GO:0000278	mitotic cell cycle	Biological Process	41	F1RN38, A0A0B8RSC7, A0A0B8RZC2, F1SU85, F1RLV5, F1RXA7, F1SEM0, UPI00025DED82, UPI00025DF0B1, F1RRA8, F1S4D4, F2Z5Q6, I3LR44, F1SCX7, F1SA57, UPI00025DED37, S4VFE3, UPI000210535C, F2Z562, F1SA70, A0A0B8S078, I3LCL1, UPI0001C97E23, F1RRY2, F1RL46, Q29198, F1S0S2, F1SSA6, D9IFC3, UPI00025E01B5, I3LL55, I3LSP4, I3L9Y2, F1RRA0, F1STJ9, F1S8S9, O14576, F1SQR9, I3LUP6, UPI00025DF2DA, F1S9Q3
5	GO:0021545	cranial nerve development	Biological Process	2	F1SIW2, F1RIV2
5	GO:0001841	neural tube formation	Biological Process	4	A0A0B8RZF7, F1SCX7, I3LG07, F1S0Q0
5	GO:0031279	regulation of cyclase activity	Biological Process	5	I3LRX8, A5GFU3, A5GFU2, A5GFU0, A5GFT9
5	GO:0032414	positive regulation of ion transmembrane transporter activity	Biological Process	5	F1SDV6, F1RWK0, Q6PQZ2, F1SA70, F1S9Q3
5	GO:0060992	response to fungicide	Biological Process	1	I3LG07
5	GO:0010467	gene expression	Biological Process	247	UPI00028F4918, F1RG19, F2Z5K9, UPI0002105232, A7RDK7, F1RSZ1, Q19LF1, Q19LF0, UPI000210535C, F1RLM4, UPI0000D4DE74, F1RX42, F1RLM3, B3VCE8, F1RRY2, F1S1U3, F1S0S2, F2Z5L6, F2Z5L5, F1RJ87, UPI00017EFA0A, F2Z5L2, F1RVA0, A0A0B8RVS4, F1RPE5, F1S1E1, A8YQT9, Q6QRN9, A5GFU3, A0A0B8S070, A5GFU2, F1RFN3, K9IVG5, G3CKJ2, F1RHR8, F1RXA7, F1RGP1, K9IVG8, Q95L19, UPI00017F0280, F1SC53, Q2YGT9, Q71LE2, F1SDX…
5	GO:0001570	vasculogenesis	Biological Process	2	F1S3C1, A0A0B8RZB6
5	GO:0038096	Fc-gamma receptor signaling pathway involved in phagocytosis	Biological Process	1	F1SDV6
5	GO:0002087	regulation of respiratory gaseous exchange by neurological system process	Biological Process	4	I3LCL1, UPI0001C97E23, UPI000210535C, UPI00025DF2DA
5	GO:0002124	territorial aggressive behavior	Biological Process	1	F1RMW4
5	GO:0031333	negative regulation of protein complex assembly	Biological Process	4	UPI00025DED37, F1SSA6, UPI00025E01B5, UPI00028F4507
5	GO:1902667	regulation of axon guidance	Biological Process	1	F1SIW2
5	GO:0071824	protein-DNA complex subunit organization	Biological Process	25	F1RPL1, F1RPL2, F2Z5K9, UPI00025E078C, UPI00025DF0B1, UPI00025E06BD, Q71LE2, F2Z587, F2Z581, F2Z584, F2Z580, UPI0001C954A1, K9IWF3, F1RRY2, Q29574, Q29579, UPI00017EFA0A, UPI00025E05F7, F2Z5L2, F1RVA0, Q29569, UPI0001C95449, F2Z576, I3LUP6, F1RTQ6
5	GO:0044774	mitotic DNA integrity checkpoint	Biological Process	6	F1RN38, F1STJ9, F1RRY2, I3LUP6, UPI00025DED82, UPI00025DF0B1
5	GO:0048670	regulation of collateral sprouting	Biological Process	3	K7GRD1, F1SDB3, UPI00028F4507
5	GO:1904925	positive regulation of mitophagy in response to mitochondrial depolarization	Biological Process	11	F1S0K1, F1S0K2, B8YBE0, UPI00025DED37, F1SSN7, I3LNT6, F1SSA6, B2DCZ8, UPI00025E01B5, UPI00028F4507, I3LDM6
5	GO:0034389	lipid particle organization	Biological Process	1	F1SV03
5	GO:0006998	nuclear envelope organization	Biological Process	2	F1SRR5, I3LTM2
5	GO:0061005	cell differentiation involved in kidney development	Biological Process	1	I3LDA8
5	GO:0009116	nucleoside metabolic process	Biological Process	55	Q1HBI1, F1SC79, Q1HB16, A9XXE0, Q0PMX7, B5KN75, A0SNU7, F1SV03, B6EDE6, Q0QEM6, F1SA70, F1SLA0, B9ZUV0, F1SHN7, F1SLR8, A9LFQ5, Q69GF7, P50667, B6EDQ0, A0A076E9V3, UPI00028F4454, A0A0B8RSY9, Q71UN0, V5KX18, A0A077ES84, F1S9Q1, F1S9Q3, B5KN62, Q9MZG4, A0A0B8S070, F1S4X7, G3CKJ2, A9LGF2, B2ZF47, A0A0B8RT97, Q69G32, A0A077ERI3, Q9G1G3, M4M7D4, A0A076J9Y9, F1RXW1, B8XSK3, A9LG09, I3LCJ3, P34930, Q049…
5	GO:0006638	neutral lipid metabolic process	Biological Process	6	F1SDV6, F1SBL0, F1SSN7, Q95JG9, A0A0B8RVZ5, F1RY67
5	GO:0031670	cellular response to nutrient	Biological Process	2	UPI00017F0280, B2ZRE4
5	GO:0032602	chemokine production	Biological Process	16	B3XXC1, S5REL2, A7RDK7, D0V2A3, B6EUP4, UPI00017F0280, A3RLM8, A5JVA0, B1B1N8, A8I492, F1APT8, F1APT9, A4LAL4, H9NID7, A1XC21, B2ZRE4
5	GO:0051338	regulation of transferase activity	Biological Process	45	F1RSR4, I3LJ87, A0A0B8RSC7, F1RGJ3, F1SU85, F1RL11, F1SHK0, F1RHR8, F1RXA7, F1SEM0, UPI00025DF0B1, F1SDV6, F1S4D4, F1SNX0, A9XXE0, A0A0B8RW12, S4VFE3, Q0PMX7, I3LDA8, F1SA70, F1RND0, A6M928, A0A0B8RZF7, B9W5V0, I3LRC3, F1SHN7, B8XSK3, F1RRY2, F1S0Q0, Q9TTJ1, F1SAH0, I3LL55, UPI00025DF12B, A6M929, O62756, I3L883, A0A0B8RSK4, UPI00028F4454, F1STJ9, F1SSN7, A6M930, I3LUP6, F1S9Q3, I3LLD5, F1S407
5	GO:0042176	regulation of protein catabolic process	Biological Process	14	F1RFI9, I3LGW9, A0A0B8RSC7, F1SHN7, F1SU85, F1SFG4, F1RXA7, F1SAH0, I3LL55, F1RRA8, A9XXE0, A0A0B8RW12, S4VFE3, Q0PMX7
5	GO:0090394	negative regulation of excitatory postsynaptic potential	Biological Process	3	A9XXE0, F1SHN7, Q0PMX7
5	GO:0072575	epithelial cell proliferation involved in liver morphogenesis	Biological Process	1	F1SU28
5	GO:0051492	regulation of stress fiber assembly	Biological Process	2	A0A0B8RSK4, F1RHR8
5	GO:1903902	positive regulation of viral life cycle	Biological Process	9	F1S4D4, K7GMB2, F1SA77, I3LRQ2, A0A0B8RW01, I3LQZ8, F1SV03, F1S9Q1, F1S9Q3
5	GO:0098792	xenophagy	Biological Process	4	F1RPL2, F2Z5K9, F2Z576, I3LDM6
5	GO:0002666	positive regulation of T cell tolerance induction	Biological Process	2	A0A0B8RW12, F1SAH0
5	GO:0010557	positive regulation of macromolecule biosynthetic process	Biological Process	107	F1RSR4, UPI00028F4918, A7RDK7, A1YVX4, F1S8J8, Q19LF1, F1SMC2, A0A0B8RSV8, Q19LF0, UPI000210535C, F1S0K1, F1SKP5, F1RLM3, Q7YSF4, B3VCE8, F1RRY2, B1PEY3, UPI0001E87616, Q9TTJ1, Q20CL7, I3LSP4, O62756, A0A0B8RVS4, F1RRA0, F1SCQ1, UPI00025DF2DA, A0A0B8RZB6, X2KPB3, F1RFN3, I3LG07, F1RL11, F1RHR8, UPI00025DED82, Q0GFA3, A0ZVR0, UPI00017F0280, G9M4N0, B8YBE0, I3LB76, A9YTY0, I3LS09, A0A0B8S078, F1S8Q…
5	GO:0043616	keratinocyte proliferation	Biological Process	4	Q9MZG4, UPI00017F0280, B2ZRE4, F1SBL4
5	GO:1901659	glycosyl compound biosynthetic process	Biological Process	3	K7GSR6, Q0QEM6, F1SLA0
5	GO:0006987	activation of signaling protein activity involved in unfolded protein response	Biological Process	1	F1RGJ3
5	GO:0060252	positive regulation of glial cell proliferation	Biological Process	2	A0A0B8RSK4, F1RHR8
5	GO:0030218	erythrocyte differentiation	Biological Process	8	F2Z5Q6, F1SKP5, F1RGJ3, A0A0B8RVF6, UPI00028F43BE, F1S0S2, Q29198, F1SGS5
5	GO:0061741	chaperone-mediated protein transport involved in chaperone-mediated autophagy	Biological Process	3	F1S9Q1, F1SA70, F1S9Q3
5	GO:1902533	positive regulation of intracellular signal transduction	Biological Process	56	A7RDK7, F1SDV6, A9XXE0, F1S3L9, A0A0B8RW12, A5JVA0, Q0PMX7, UPI000210535C, I3LDA8, I3LCL1, F1SHN7, UPI00025E1077, F1RN41, S5REL2, Q9TTJ1, F1SAH0, O62756, F1S2G7, A3RLM8, B1B1N8, F1RWK0, F1APT8, F1APT9, A1XC21, UPI00025DF2DA, Q684M7, Q9MZG4, F1S4T0, A5GFU3, A0A0B8S070, A5GFU2, F1RL11, B2LVA5, F1RHR8, D0V2A3, F1S4D4, B5M447, A0A0B8RT53, A5GFU0, A8I492, A4LAL4, F1S8Q0, UPI0001C97E23, B3XXC1, P34930,…
5	GO:0022604	regulation of cell morphogenesis	Biological Process	30	K7GRD1, F1S554, F1S018, F1S7X1, K7GRS0, I3LLE0, A9XXE0, UPI00025DED37, Q0PMX7, Q2MJV9, K7GMK7, A0A0B8RT95, F1SU28, A0A0B8S078, F1SDB3, F1SJJ5, F1SHN7, F1SK12, F1RL46, F1SSA6, UPI00025E01B5, UPI00028F4507, UPI00025DF12B, F1SIW2, I3LJJ6, I3LSP4, A0SNV0, I3L9Y2, UPI00028F4AE7, F1RRA0
5	GO:0055085	transmembrane transport	Biological Process	67	D3Y271, C4MXZ1, Q6PQZ2, Q1HBI1, F1SDV6, Q1HB16, B5KN75, F2Z565, B6EDE6, F1SV03, Q0QEM6, F1SA70, F1SLA0, UPI00025DFC4B, B9ZUV0, F1SU78, F1S860, A9LFQ5, Q69GF7, P50667, F1SJN2, B6EDQ0, A0A076E9V3, I3LMX7, F1S5I9, F1RZQ6, F1RWK0, Q95JG9, V5KX18, A0A077ES84, F1S9Q1, F1S9Q3, F1RY67, B5KN62, Q6QRN9, F1SFG4, F1SHK0, UPI00025DF33E, F1RHR8, F1RRA6, Q5DKW9, A9LGF2, F1S4D4, F1RFW5, UPI0001C96325, C4MRC5, A0…
5	GO:0032717	negative regulation of interleukin-8 production	Biological Process	4	G9M4N0, K7GSL6, UPI0001E87616, F1S2E2
5	GO:1903146	regulation of mitophagy	Biological Process	13	A0A0B8RZF7, F1S0K1, F1S0K2, I3LNT6, F1S0Q0, F1SSA6, B2DCZ8, UPI00025E01B5, UPI00028F4507, I3LDM6, B8YBE0, UPI00025DED37, F1SSN7
5	GO:0048662	negative regulation of smooth muscle cell proliferation	Biological Process	1	Q9MZG4
5	GO:0086069	bundle of His cell to Purkinje myocyte communication	Biological Process	1	F1RW75
5	GO:0032870	cellular response to hormone stimulus	Biological Process	31	Q684M7, Q9MZG4, F1S4T0, A5GFU3, A5GFU2, I3LFM6, UPI00025DF33E, F1SGS5, A1YVX4, F1S4D4, F1S8L9, F1RFW5, F1S3L9, M3V817, F1SC53, F1SA57, A5GFU0, A0A0B8RT53, K7GNS9, K7GNM7, A0A0B8RZF7, UPI00025E1077, B1PEY3, F1S0Q0, Q9TTJ1, A5GFT9, F1RUI7, Q20CL7, O62756, I3LRX8, F2Z5P1
5	GO:0032418	lysosome localization	Biological Process	2	UPI0001C967E9, F1S407
5	GO:0036473	cell death in response to oxidative stress	Biological Process	5	UPI00025E0704, A9XXE0, F1SHN7, F1S2G7, Q0PMX7
5	GO:0046112	nucleobase biosynthetic process	Biological Process	2	A0A0B8RSK4, F1RHR8
5	GO:0061366	behavioral response to chemical pain	Biological Process	1	I3LJJ6
5	GO:0001501	skeletal system development	Biological Process	24	A5GFT8, A0A0B8RSB9, I3LCL1, I3L5I7, UPI0001C97E23, A5GFU3, A5GFU2, F1RLM3, K9IWE3, B2DCZ8, I3LPU1, A5GFT9, UPI00017F0280, I3LRX8, B8YBE0, F1S3C1, A5GFU0, UPI000210535C, UPI00025DF2DA, B2ZRE4, A0A0B8RZB6, I3LPL7, F1S725, A0A0B8RVW2
5	GO:0007034	vacuolar transport	Biological Process	10	A9XXE0, F1SHN7, C4MXZ1, F1SJP2, F1SSN7, Q0PMX7, F1S9Q1, C4MRC5, F1SA70, F1S9Q3
5	GO:0042633	hair cycle	Biological Process	14	A5GFT8, F1RP15, F1S0K1, Q9MZG4, F1S4T0, UPI00025E1077, A5GFU3, A5GFU2, A5GFT9, Q3BDI7, I3LRX8, A0A0B8RT53, A5GFU0, I3LA65
5	GO:0006508	proteolysis	Biological Process	52	I3LGW9, F1RGJ3, F1RU52, F1S098, I3LEK0, A9XXE0, A0A0B8RW12, Q0PMX7, K7GNS9, F1SPE3, F1RFD8, A0A0B8RZF7, A0A0B8RZB2, F1SHN7, F1RM64, F1RN41, Q9TTJ1, F1SAH0, I3LL55, O62756, F1RVE5, I3LGH6, UPI0001C95449, UPI00025DE753, F1RW66, F1S9Q1, A0A0B8RVW2, F1RTQ6, F1S9Q3, A0A0B8RSC7, F1SU85, UPI0001C959F7, F1RXA7, O02668, F1RRA8, F1SLX3, UPI00025DED37, Q9TTK7, S4VFE3, K9IVT3, I3LLG7, I3LS09, F1RS44, F1S0Q0,…
5	GO:0034121	regulation of toll-like receptor signaling pathway	Biological Process	5	A0ZVR0, F1S0S2, A9YTY0, X2KPB3, Q0GFA3
5	GO:0042178	xenobiotic catabolic process	Biological Process	2	B2ZF47, Q2XQV4
5	GO:0031935	regulation of chromatin silencing	Biological Process	2	F1SCQ1, I3LG07
5	GO:0006811	ion transport	Biological Process	77	F1RV76, D3Y271, C4MXZ1, I3LAK1, I3LLU7, Q6PQZ2, B2DCZ8, Q1HBI1, F1SDV6, Q1HB16, B5KN75, F2Z565, B6EDE6, F1SV03, Q0QEM6, F1SA70, UPI00025DFC4B, F1SLA0, B9ZUV0, F1SU78, A9LFQ5, Q69GF7, P50667, F1SJN2, B6EDQ0, A0A076E9V3, I3LMX7, F1RMW4, F1S5I9, F1RZQ6, F1RWK0, Q95JG9, V5KX18, A0A077ES84, B5KN62, F1S9Q3, F1RY67, Q9MZG4, Q6QRN9, F1RVV1, A5GFU3, F1SFG4, A5GFU2, F1SHK0, F1RHR8, F1RRA6, Q5DKW9, A9LGF2, …
5	GO:0006069	ethanol oxidation	Biological Process	2	B2ZF47, Q2XQV4
5	GO:1900825	regulation of membrane depolarization during cardiac muscle cell action potential	Biological Process	1	F1SGJ6
5	GO:0002009	morphogenesis of an epithelium	Biological Process	28	F1RP15, F1SGI7, A0A0B8RSC7, F1S4T0, I3LG07, F1RXA7, B2DCZ8, I3LDM6, UPI00017F0280, B8YBE0, F1SCX7, F1SA57, A0A0B8RT53, UPI000210535C, A0A0B8RZF7, I3LCL1, F1S0K1, UPI0001C97E23, UPI00025E1077, F1S0Q0, I3LL55, F1SIW2, A7LCX1, A0A0B8RVS4, C3RZ94, C3RZ93, UPI00025DF2DA, B2ZRE4
5	GO:0090132	epithelium migration	Biological Process	15	F1RX85, Q9MZG4, F1S0K1, UPI00025DF33E, F1SSA6, UPI00025E01B5, F1SBL4, F1SIW2, F1S4D4, F1SDV6, F1RFW5, UPI00017F0280, UPI00025DED37, F1RLH9, B2ZRE4
5	GO:0051029	rRNA transport	Biological Process	3	F1RRY2, I3LUP6, UPI00025DF0B1
5	GO:0016577	histone demethylation	Biological Process	12	UPI00028F4918, UPI00028F478D, I3LG07, A1YVX4, UPI00025DF6F1, F1RUI7, Q20CL7, A0A0B8RVS4, M3V817, C3RZ94, C3RZ93, K7GNM7
5	GO:0051708	intracellular protein transport in other organism involved in symbiotic interaction	Biological Process	1	K7GMB2
5	GO:0042476	odontogenesis	Biological Process	1	Q9MZG4
5	GO:0045639	positive regulation of myeloid cell differentiation	Biological Process	6	I3LRX8, A5GFU3, A5GFU2, A5GFU0, F1S0S2, A5GFT9
5	GO:0035994	response to muscle stretch	Biological Process	1	K7GNS9
5	GO:0098911	regulation of ventricular cardiac muscle cell action potential	Biological Process	1	F1RW75
5	GO:0060081	membrane hyperpolarization	Biological Process	1	Q6PQZ2
5	GO:0035812	renal sodium excretion	Biological Process	5	I3LRX8, A5GFU3, A5GFU2, A5GFU0, A5GFT9
5	GO:0061025	membrane fusion	Biological Process	4	A0A0B8RSB9, F1SA57, A0A0B8RTB3, F1S725
5	GO:0046470	phosphatidylcholine metabolic process	Biological Process	2	F1SSW8, I3LAK1
5	GO:0002429	immune response-activating cell surface receptor signaling pathway	Biological Process	9	F1SDV6, A0A0B8RSC7, A0A0B8RW12, K7GNS9, UPI0001C967E9, F1RXA7, F1SAH0, I3LL55, I3LS09
5	GO:0045939	negative regulation of steroid metabolic process	Biological Process	5	UPI00017F0280, F1S2G7, K7GNS9, F1S0S2, B2ZRE4
5	GO:0002705	positive regulation of leukocyte mediated immunity	Biological Process	7	B8YBE0, F1S3C1, A0A0B8RZB6, B2DCZ8, F1S9Q1, F1S407, F1S9Q3
5	GO:0032769	negative regulation of monooxygenase activity	Biological Process	2	K7GNS9, F1S0S2
5	GO:0016482	cytosolic transport	Biological Process	6	A9XXE0, F1SHN7, UPI0001C98538, UPI00022CDD7E, Q0PMX7, F1S8S9
5	GO:0071417	cellular response to organonitrogen compound	Biological Process	30	D3Y271, F1S4T0, A5GFU3, F1SMM3, A5GFU2, Q6PQZ2, UPI00025DF33E, Q5DKW9, F1RFW5, A9XXE0, F1SC53, F1SA57, Q0PMX7, A5GFU0, A0A0B8RT53, K7GNS9, A0A0B8RZF7, F1RP44, F1SHN7, UPI00025E1077, A0A0B8RVJ7, B1PEY3, F1SJN2, F1S0Q0, Q9TTJ1, O00410, A5GFT9, O62756, I3LRX8, F2Z5P1
5	GO:0051055	negative regulation of lipid biosynthetic process	Biological Process	5	UPI00017F0280, F1S2G7, K7GNS9, F1S0S2, B2ZRE4
5	GO:0048168	regulation of neuronal synaptic plasticity	Biological Process	2	I3LJJ6, F1RWK0
5	GO:0048705	skeletal system morphogenesis	Biological Process	9	I3LRX8, B8YBE0, A5GFU3, A5GFU2, A5GFU0, B2DCZ8, I3LPL7, A0A0B8RVW2, A5GFT9
5	GO:0014857	regulation of skeletal muscle cell proliferation	Biological Process	1	Q9MZG4
5	GO:0070302	regulation of stress-activated protein kinase signaling cascade	Biological Process	10	F1S4D4, F1RX42, B5M447, A9XXE0, B8YBE0, F1SHN7, F1SHK0, B2LVA5, B2DCZ8, F1S407
5	GO:0072527	pyrimidine-containing compound metabolic process	Biological Process	4	A0A0B8RSK4, K7GSR6, F1RHR8, I3LCJ3
5	GO:0009914	hormone transport	Biological Process	25	Q9MZG4, F1SJQ8, Q6QRN9, A5GFU3, A5GFU2, Q6PQZ2, B2LVA5, UPI00025DF33E, C5HYI0, F1RRA6, Q29368, F1S4D4, F1RFW5, B5M447, A5GFU0, F2Z565, A0A0B8RVZ5, F1SU78, A5GFT9, I3LJJ6, I3LRX8, F1RZQ6, F1S2G7, Q95JG9, F1RY67
5	GO:0051054	positive regulation of DNA metabolic process	Biological Process	8	F1RSR4, F1S3C1, F1SCQ1, F1STJ9, F1RRY2, I3LUP6, UPI00025DF0B1, A0A0B8RZB6
5	GO:0034109	homotypic cell-cell adhesion	Biological Process	14	A5GFT8, F1RW75, D3Y271, A5GFU3, A5GFU2, F1SJN2, F1SSA6, UPI00025E01B5, Q5DKW9, F1SBL4, A5GFT9, I3LRX8, UPI00025DED37, A5GFU0
5	GO:0021610	facial nerve morphogenesis	Biological Process	1	F1SIW2
5	GO:0032609	interferon-gamma production	Biological Process	20	K7GSL6, B3XXC1, S5REL2, UPI0001E87616, A7RDK7, B2DCZ8, D0V2A3, B6EUP4, B8YBE0, G9M4N0, A3RLM8, A5JVA0, B1B1N8, A8I492, F1APT8, F1APT9, A4LAL4, H9NID7, A1XC21, F1S407
5	GO:0016569	covalent chromatin modification	Biological Process	42	UPI00028F4918, I3L5I7, A0A0B8RZC2, I3LG07, K9IWE3, A1YVX4, I3LPU1, Q0GFA3, UPI00025DF6F1, I3LM88, F1S4D4, UPI00017F0280, M3V817, F1SA77, I3LRQ2, I3LS09, K7GNM7, A0A0B8RZF7, F1RX42, UPI00028F478D, F1SQ34, F1RLM3, I3LQZ8, F1S0Q0, F1S0S2, F1S1U3, Q9TTJ1, F1RUI7, Q20CL7, O62756, A0A0B8RVS4, F1S3C1, I3LRN0, F1SCQ1, A0A0B8RW01, C3RZ94, UPI00025E0F6C, C3RZ93, F1SQR9, A0A0B8RZB6, B2ZRE4, UPI0001C98BAA
5	GO:0043393	regulation of protein binding	Biological Process	14	K7GMB2, Q9MZG4, F1SHN7, K9J6I9, UPI0001C972DC, J7FJH8, K7GNR1, I3LSP4, I3L9Y2, A9XXE0, F1RRA0, Q0PMX7, I6YMD1, A0A0B8S078
5	GO:0042093	T-helper cell differentiation	Biological Process	3	G9M4N0, K7GSL6, UPI0001E87616
5	GO:0060122	inner ear receptor stereocilium organization	Biological Process	2	F1RVV1, F1SUA7
5	GO:2001044	regulation of integrin-mediated signaling pathway	Biological Process	1	F1SU28
5	GO:0007264	small GTPase mediated signal transduction	Biological Process	24	K9IVJ2, F1S4T0, UPI00025E1077, F1SHN7, F1RS20, F1S860, C4MXZ1, UPI00022CDD7E, I3LCC0, UPI0001C967E9, UPI00025DF33E, UPI00028F4507, I3LJJ6, F1SEW6, F1RFW5, A9XXE0, UPI0001C98538, F1SCQ1, F1SA57, A0A0B8RT53, F1S8S9, I3LDA8, C4MRC5, F1S407
5	GO:0032642	regulation of chemokine production	Biological Process	16	B3XXC1, S5REL2, A7RDK7, D0V2A3, B6EUP4, UPI00017F0280, A3RLM8, A5JVA0, B1B1N8, A8I492, F1APT8, F1APT9, A4LAL4, H9NID7, A1XC21, B2ZRE4
5	GO:0090306	spindle assembly involved in meiosis	Biological Process	4	I3LSP4, I3L9Y2, F1RRA0, A0A0B8S078
5	GO:0048562	embryonic organ morphogenesis	Biological Process	12	A5GFU3, F1RVV1, A5GFU2, I3LG07, F1S0S2, B2DCZ8, A5GFT9, F1SUA7, F1RIV2, I3LRX8, B8YBE0, A5GFU0
5	GO:0043030	regulation of macrophage activation	Biological Process	1	F1S8Q0
5	GO:0006631	fatty acid metabolic process	Biological Process	13	F1SSW8, Q9MZG4, I3LAK1, I3LJ48, F1RHR8, F1RKU1, I3LUR5, A0A0B8RSK4, B2ZF47, Q2XQV4, Q95JG9, A0A0B8RVZ5, F1RY67
5	GO:0033045	regulation of sister chromatid segregation	Biological Process	1	F1RL46
5	GO:1903335	regulation of vacuolar transport	Biological Process	5	A9XXE0, F1SHN7, C4MXZ1, Q0PMX7, C4MRC5
5	GO:0009988	cell-cell recognition	Biological Process	6	Q6S4N2, A5A8V7, UPI0001C959F7, UPI00025DE753, A5A8V6, P34930
5	GO:0016331	morphogenesis of embryonic epithelium	Biological Process	4	A0A0B8RZF7, F1SCX7, I3LG07, F1S0Q0
5	GO:1901264	carbohydrate derivative transport	Biological Process	4	F1RZQ6, Q6QRN9, F2Z565, Q29368
5	GO:0031497	chromatin assembly	Biological Process	23	F1RPL1, F2Z580, F1RPL2, UPI0001C954A1, F2Z5K9, K9IWF3, F1RRY2, Q29574, UPI00025E078C, Q29579, UPI00025DF0B1, UPI00025E05F7, UPI00025E06BD, F1RVA0, Q29569, Q71LE2, UPI0001C95449, F2Z576, F2Z587, F2Z581, I3LUP6, F2Z584, F1RTQ6
5	GO:0043300	regulation of leukocyte degranulation	Biological Process	1	UPI0001C967E9
5	GO:0044319	wound healing, spreading of cells	Biological Process	2	UPI00017F0280, B2ZRE4
5	GO:1902275	regulation of chromatin organization	Biological Process	19	A0A0B8RZF7, I3LG07, F1S0Q0, F1S0S2, A1YVX4, UPI00025DF6F1, F1RUI7, Q20CL7, UPI00017F0280, A0A0B8RVS4, F1S3C1, M3V817, F1SCQ1, C3RZ94, C3RZ93, B2ZRE4, A0A0B8RZB6, I3LS09, K7GNM7
5	GO:0045776	negative regulation of blood pressure	Biological Process	6	Q9MZG4, I3LRX8, A5GFU3, A5GFU2, A5GFU0, A5GFT9
5	GO:0032481	positive regulation of type I interferon production	Biological Process	23	B3XXC1, S5REL2, A7RDK7, Q0GFA3, D0V2A3, A0ZVR0, F1SDV6, B6EUP4, A7LCX1, A3RLM8, A5JVA0, K7GN78, F1STJ9, B1B1N8, A8I492, F1APT8, K7GNS9, F1APT9, A4LAL4, H9NID7, A1XC21, A9YTY0, X2KPB3
5	GO:0043331	response to dsRNA	Biological Process	13	K7GMB2, F1RFN3, F1RRY2, K9IVG8, UPI00025DF0B1, Q0GFA3, F1SUG7, F1S8J8, A7LCX1, Q19LF1, K7GNS9, Q19LF0, I3LUP6
5	GO:0019439	aromatic compound catabolic process	Biological Process	43	A0A0B8RSA9, A1XQU3, P53027, I3LJ87, I3LSD3, Q6LEP1, F1SJQ6, UPI0002105232, F1RQ91, F1SRA3, F2Z5Q6, Q95L19, F2Z546, F2Z567, A0A0B8S018, Q2YGT9, UPI00005A29E0, A0A0B8S017, A0A0B8RT95, A6M928, F1SJJ5, I3LIZ8, UPI0000D4DE74, UPI00025DF227, Q29195, F2Z5F5, Q29198, F1SI10, I3LCJ3, A6M929, A0SNV0, UPI0001C96971, F1SNY2, F1S2G7, UPI00002101A6, F1STJ9, K7GSR6, I3L8M1, A6M930, F1S9S9, A8YQT9, F1S9S5, I3LLD5
5	GO:1904590	negative regulation of protein import	Biological Process	5	A0A0B8RSK4, UPI00017F0280, A0A0B8RVF7, F1RHR8, B2ZRE4
5	GO:0000165	MAPK cascade	Biological Process	34	I3L5I7, F1S4T0, A0A0B8RSC7, F1SHK0, F1RL11, B2LVA5, K9IWE3, F1RXA7, F1SGS5, B2DCZ8, I3LPU1, F1S4D4, F1SDV6, B5M447, A9XXE0, B8YBE0, A0A0B8RW12, Q0PMX7, A0A0B8RT53, K7GNS9, I3LDA8, F1S8Q0, F1RX42, F1RFI9, F1SHN7, UPI00025E1077, F1RLM3, Q9TTJ1, F1SAH0, I3LL55, UPI00025DF12B, O62756, F1S2G7, F1S407
5	GO:0007160	cell-matrix adhesion	Biological Process	4	F1SIW2, I3LDA8, F1SBL4, F1SU28
5	GO:0032526	response to retinoic acid	Biological Process	4	Q9MZG4, F1S0K2, I3L992, UPI00025DEDCD
5	GO:0043416	regulation of skeletal muscle tissue regeneration	Biological Process	1	Q9MZG4
5	GO:0051966	regulation of synaptic transmission, glutamatergic	Biological Process	5	I3LJJ6, A9XXE0, F1SHN7, F1SHK0, Q0PMX7
5	GO:0048535	lymph node development	Biological Process	1	K7GNS9
5	GO:0046885	regulation of hormone biosynthetic process	Biological Process	1	F1S2G7
5	GO:0051246	regulation of protein metabolic process	Biological Process	143	I3LGW9, F1RGJ3, A7RDK7, I3LEK0, A1YVX4, F1S8J8, Q19LF1, Q0PMX7, A0SNU7, Q19LF0, I3LDA8, F1S0K1, F1RX42, F1RFI9, F1SLR8, F1RLM3, F1RRY2, UPI0001E87616, F1S0S2, Q9TTJ1, F1RJ87, UPI00025DF12B, Q20CL7, I3LSP4, O62756, A0A0B8RVS4, F1RRA0, F1S2G7, F1SCQ1, F1STJ9, A0A0B8RZB6, Q684M7, F1SU85, A5GFU3, A5GFU2, A0A0B8S070, F1RFN3, F1RL11, G3CKJ2, F1RXA7, F1RHR8, Q0GFA3, F1SBL0, UPI00017F0280, B5M447, F1SLX3…
5	GO:0046599	regulation of centriole replication	Biological Process	4	F1RRY2, I3LUP6, UPI00025DF0B1, F1RRA8
5	GO:0055021	regulation of cardiac muscle tissue growth	Biological Process	4	A0A0B8RSK4, F1RZQ6, F1RHR8, F1RRA6
5	GO:0030334	regulation of cell migration	Biological Process	23	F1SRR5, Q9MZG4, F1RX85, F1S0K1, D3Y271, F1RGJ3, F1RN41, B2LVA5, UPI0001C967E9, F1SJN2, F1SBL4, Q5DKW9, F1S4D4, F1SIW2, F1SDV6, I3LTM2, UPI00017F0280, B5M447, F1SCX7, F1SCQ1, F1RLH9, I3LDA8, B2ZRE4
5	GO:0010455	positive regulation of cell fate commitment	Biological Process	1	F1S0S2
5	GO:0032768	regulation of monooxygenase activity	Biological Process	2	K7GNS9, F1S0S2
5	GO:0061245	establishment or maintenance of bipolar cell polarity	Biological Process	1	UPI00025DF12B
5	GO:0030335	positive regulation of cell migration	Biological Process	14	F1SRR5, F1RX85, F1RGJ3, F1RN41, F1SBL4, F1S4D4, F1SDV6, F1SIW2, UPI00017F0280, I3LTM2, F1SCX7, F1SCQ1, B2ZRE4, I3LDA8
5	GO:0010563	negative regulation of phosphorus metabolic process	Biological Process	34	I3L5I7, Q9MZG4, F1RLV5, I3LLU7, F1SHK0, I3LFM6, UPI0001C967E9, F1RHR8, K9IWE3, F1SGS5, UPI00025DF0B1, B2DCZ8, I3LPU1, F1S4D4, F1SNX0, A9XXE0, B8YBE0, A0A0B8RW12, Q0PMX7, I3LDA8, F1SV03, A0A0B8RZF7, F1RX42, F1SHN7, F1RLM3, F1RRY2, F1S0Q0, F1SAH0, I3L883, A0A0B8RSK4, F1S2E3, F1SSN7, UPI00025E0C4F, I3LUP6
5	GO:1901741	positive regulation of myoblast fusion	Biological Process	5	D2K7D7, D2K7D6, D2K7D8, UPI00025DEA5F, F1RI00
5	GO:0038179	neurotrophin signaling pathway	Biological Process	4	F1S4T0, UPI00025E1077, A0A0B8RT53, UPI00028F4507
5	GO:0045109	intermediate filament organization	Biological Process	4	F1SGI7, F1RW75, F1S0K1, I3LDM6
5	GO:0046606	negative regulation of centrosome cycle	Biological Process	3	F1RRY2, I3LUP6, UPI00025DF0B1
5	GO:0072524	pyridine-containing compound metabolic process	Biological Process	14	Q9MZG4, F1SLR8, B8XSK3, G3CKJ2, B2ZF47, UPI00028F4454, F1STC1, F1RVJ6, A0A0B8RSY9, A0A0B8RT97, A0SNU7, Q2XQV4, Q71UN0, A2TLM1
5	GO:0051798	positive regulation of hair follicle development	Biological Process	1	F1S0K1
5	GO:0001667	ameboidal-type cell migration	Biological Process	17	F1SRR5, F1RX85, Q9MZG4, F1S0K1, UPI00025DF33E, F1SSA6, UPI00025E01B5, F1SBL4, F1S4D4, F1SIW2, F1SDV6, F1RFW5, UPI00017F0280, I3LTM2, UPI00025DED37, F1RLH9, B2ZRE4
5	GO:0032954	regulation of cytokinetic process	Biological Process	1	F1SCX7
5	GO:0051279	regulation of release of sequestered calcium ion into cytosol	Biological Process	3	F1SDV6, F1S4D4, F1RWK0
5	GO:1903844	regulation of cellular response to transforming growth factor beta stimulus	Biological Process	3	F1RGJ3, I3LPL7, A0A0B8RVW2
5	GO:0032386	regulation of intracellular transport	Biological Process	41	C4MXZ1, K7GSL6, F1SMM3, UPI0001C967E9, F1RHR8, A7RDK7, B2DCZ8, D0V2A3, UPI00017F0280, A9XXE0, B8YBE0, G9M4N0, F1SCX7, A5JVA0, Q0PMX7, A8I492, A4LAL4, C4MRC5, A0A0B8RZF7, A0A0B8RVF7, F1SHN7, F1RP44, UPI00022CDD7E, F1SK12, B3XXC1, S5REL2, A0A0B8RVJ7, UPI0001E87616, F1S0Q0, O00410, B6EUP4, A0A0B8RSK4, UPI0001C98538, A3RLM8, A5A8V7, B1B1N8, F1APT8, F1APT9, H9NID7, A1XC21, B2ZRE4
5	GO:0018130	heterocycle biosynthetic process	Biological Process	183	UPI00028F4918, F1RPL1, F1RSR4, F1RPL2, K9IVQ8, F2Z5K9, I3LFM6, UPI0002105232, A1YVX4, F1RSZ1, F1SMC2, Q19LF1, UPI00005A29E0, A0A0B8RSV8, UPI000210535C, Q19LF0, Q0QEM6, F1SLA0, F1SU28, F1RX42, UPI0000D4DE74, F1SKP5, F1RFI5, I3LK71, Q7YSF4, B3VCE8, F1RLM3, F1RRY2, B1PEY3, UPI0001E87616, F1S0S2, F2Z5L6, F2Z5L5, UPI00017EFA0A, Q20CL7, F2Z5L2, F1RVA0, A0A0B8RVS4, F1STJ9, F1SCQ1, UPI00025DF125, UPI0002…
5	GO:0002455	humoral immune response mediated by circulating immunoglobulin	Biological Process	3	G9M4N0, K7GSL6, UPI0001E87616
5	GO:0043001	Golgi to plasma membrane protein transport	Biological Process	1	F1SA57
5	GO:1901293	nucleoside phosphate biosynthetic process	Biological Process	9	I3LRX8, A5GFU3, A5GFU2, K7GSR6, I3LLU7, A5GFU0, Q0QEM6, F1SLA0, A5GFT9
5	GO:0070124	mitochondrial translational initiation	Biological Process	7	F1RLM4, UPI00022CDA9D, I3LS10, F1RG19, A0A0M3KL53, UPI0001C95CE0, F1RW03
5	GO:0008542	visual learning	Biological Process	3	A0A0B8RSK4, F1S2G7, F1RHR8
5	GO:1902931	negative regulation of alcohol biosynthetic process	Biological Process	2	K7GNS9, F1S0S2
5	GO:0046605	regulation of centrosome cycle	Biological Process	4	F1RRY2, I3LUP6, UPI00025DF0B1, F1RRA8
5	GO:0046823	negative regulation of nucleocytoplasmic transport	Biological Process	5	A0A0B8RSK4, UPI00017F0280, A0A0B8RVF7, F1RHR8, B2ZRE4
5	GO:0003007	heart morphogenesis	Biological Process	20	F1RW75, F1S4T0, UPI00025E1077, Q7YSF4, B3VCE8, F1S4X7, I3LG07, F1RFN3, K9IWE3, F1RHR8, B3VFA9, UPI00017F0280, A0A0B8RSK4, F1S3C1, Q19LF1, A0A0B8RT53, Q19LF0, I3LB76, B2ZRE4, A0A0B8RZB6
5	GO:0030885	regulation of myeloid dendritic cell activation	Biological Process	5	D2K7D7, D2K7D6, D2K7D8, UPI00025DEA5F, F1RI00
5	GO:1903998	regulation of eating behavior	Biological Process	2	A0A0B8RSK4, F1RHR8
5	GO:0034766	negative regulation of ion transmembrane transport	Biological Process	2	A0A0B8RSK4, F1RHR8
5	GO:0032653	regulation of interleukin-10 production	Biological Process	3	G9M4N0, K7GSL6, UPI0001E87616
5	GO:1904029	regulation of cyclin-dependent protein kinase activity	Biological Process	4	A0A0B8RZF7, F1S0Q0, F1SA70, F1S9Q3
5	GO:0002227	innate immune response in mucosa	Biological Process	9	UPI00025E06BD, F2Z580, Q29574, UPI0001C95449, UPI00025E078C, F2Z581, F2Z584, F1RTQ6, UPI00025E05F7
5	GO:0097696	STAT cascade	Biological Process	5	Q684M7, F1SNX0, O62756, F1S3L9, Q9TTJ1
5	GO:0044259	multicellular organismal macromolecule metabolic process	Biological Process	2	Q9MZG4, F1RL11
5	GO:0048858	cell projection morphogenesis	Biological Process	34	K7GRD1, UPI0001C973B1, F1S7X1, F1S4T0, UPI00028F47AA, F1SHK0, A9XXE0, F1SCX7, UPI00025DED37, Q0PMX7, A0A0B8RT53, I3LDA8, I3LS09, A0A0B8S078, A0A0B8RT95, F1SDB3, F1SJJ5, F1SHN7, UPI00028F446E, UPI00025E1077, F1SK12, F1RQ61, F1RL46, F1SSA6, UPI00025E01B5, UPI00028F4507, UPI00025DF12B, F1SIW2, I3LJJ6, I3LSP4, A0SNV0, I3L9Y2, F1RRA0, UPI00028F46C7
5	GO:0010745	negative regulation of macrophage derived foam cell differentiation	Biological Process	1	Q9MZG4
5	GO:0097066	response to thyroid hormone	Biological Process	1	F1SGS5
5	GO:0006560	proline metabolic process	Biological Process	3	UPI00025E0704, B2ZF47, Q2XQV4
5	GO:1900127	positive regulation of hyaluronan biosynthetic process	Biological Process	1	K7GNS9
5	GO:1903599	positive regulation of mitophagy	Biological Process	11	F1S0K1, F1S0K2, B8YBE0, UPI00025DED37, F1SSN7, I3LNT6, F1SSA6, B2DCZ8, UPI00025E01B5, UPI00028F4507, I3LDM6
5	GO:0006997	nucleus organization	Biological Process	12	F1SRR5, F1RVA0, I3LTM2, Q29569, I3L992, F1S7X1, F1RPE5, K9IWF3, UPI0001C95449, Q71LE2, UPI00025DEDCD, F1RTQ6
5	GO:0038061	NIK/NF-kappaB signaling	Biological Process	4	A0A0B8RSC7, K7GNS9, F1RXA7, I3LL55
5	GO:0046890	regulation of lipid biosynthetic process	Biological Process	8	A0A0B8RSK4, UPI00017F0280, F1S2G7, K7GSR6, K7GNS9, F1RHR8, F1S0S2, B2ZRE4
5	GO:1904292	regulation of ERAD pathway	Biological Process	1	I3LGW9
5	GO:1902824	positive regulation of late endosome to lysosome transport	Biological Process	2	C4MXZ1, C4MRC5
5	GO:0007498	mesoderm development	Biological Process	3	UPI00017F0280, I3LG07, B2ZRE4
5	GO:0008347	glial cell migration	Biological Process	5	F1SRR5, I3LTM2, D3Y271, F1SJN2, Q5DKW9
5	GO:0046719	regulation by virus of viral protein levels in host cell	Biological Process	1	K7GMB2
5	GO:0009063	cellular amino acid catabolic process	Biological Process	5	A0A0B8RZF7, B2ZF47, I3LJ48, Q2XQV4, F1S0Q0
5	GO:0032652	regulation of interleukin-1 production	Biological Process	1	F1S7B4
5	GO:0033003	regulation of mast cell activation	Biological Process	1	UPI0001C967E9
5	GO:0070434	positive regulation of nucleotide-binding oligomerization domain containing 2 signaling pathway	Biological Process	6	Q04967, Q6S4N2, A0A0B8S070, A5A8V7, A5A8V6, P34930
5	GO:0031929	TOR signaling	Biological Process	4	F2Z5Q6, A0A0B8RSK4, F1RHR8, Q29198
5	GO:0071466	cellular response to xenobiotic stimulus	Biological Process	2	B2ZF47, Q2XQV4
5	GO:0009880	embryonic pattern specification	Biological Process	4	F1SIW2, B8YBE0, I3LG07, B2DCZ8
5	GO:0036498	IRE1-mediated unfolded protein response	Biological Process	9	Q04967, F1SSW8, Q6S4N2, I3LAK1, A0A0B8S070, A5A8V7, F1RW78, A5A8V6, P34930
5	GO:0003002	regionalization	Biological Process	11	F1SIW2, A0A0B8RZF7, I3LCL1, F1RIV2, B8YBE0, UPI0001C97E23, I3LG07, UPI000210535C, F1S0Q0, UPI00025DF2DA, B2DCZ8
5	GO:0007143	female meiotic division	Biological Process	2	F1S2R6, UPI00028F4918
5	GO:0097368	establishment of Sertoli cell barrier	Biological Process	2	F1RFW5, UPI00025DF33E
5	GO:0032372	negative regulation of sterol transport	Biological Process	2	F1S5I9, K7GNS9
5	GO:0009100	glycoprotein metabolic process	Biological Process	10	A0A0B8RZF7, F1RS44, I3LSP4, I3LM72, Q9MZG4, I3L9Y2, F1RRA0, F1SJP2, F1S0Q0, A0A0B8S078
5	GO:1903918	regulation of actin filament severing	Biological Process	3	UPI00025DED37, F1SSA6, UPI00025E01B5
5	GO:1905268	negative regulation of chromatin organization	Biological Process	10	F1RUI7, Q20CL7, A0A0B8RVS4, M3V817, C3RZ94, F1S0S2, C3RZ93, K7GNM7, A1YVX4, UPI00025DF6F1
5	GO:0014074	response to purine-containing compound	Biological Process	7	D3Y271, I3LRX8, UPI00028F4454, B8XSK3, Q6PQZ2, F1SJN2, Q5DKW9
5	GO:0007416	synapse assembly	Biological Process	5	F1SNX0, UPI00028F446E, F1RQ61, UPI00028F47AA, UPI00028F46C7
5	GO:0036075	replacement ossification	Biological Process	5	I3LRX8, A5GFU3, A5GFU2, A5GFU0, A5GFT9
5	GO:0000302	response to reactive oxygen species	Biological Process	10	UPI00025E0704, F1S2E3, A9XXE0, F1SHN7, F1S2G7, I3LG07, Q0PMX7, UPI00025E0C4F, F1SV03, UPI00025E0964
5	GO:0002911	regulation of lymphocyte anergy	Biological Process	2	A0A0B8RW12, F1SAH0
5	GO:0006986	response to unfolded protein	Biological Process	13	F1SSW8, F1RGJ3, I3LAK1, A0A0B8S070, P34930, Q04967, Q6S4N2, A5A8V7, F1RW78, F1S9Q1, F1SA70, A5A8V6, F1S9Q3
5	GO:2000114	regulation of establishment of cell polarity	Biological Process	1	F1SCX7
5	GO:0097485	neuron projection guidance	Biological Process	8	F1SIW2, F1S4T0, UPI00025E1077, UPI00025DED37, A0A0B8RT53, F1SSA6, UPI00025E01B5, I3LS09
5	GO:0015851	nucleobase transport	Biological Process	5	F1RZQ6, Q6QRN9, F2Z565, F1RRA6, Q29368
5	GO:0007052	mitotic spindle organization	Biological Process	6	I3LSP4, I3L9Y2, I3LR44, F1RRA0, F2Z562, A0A0B8S078
5	GO:0009306	protein secretion	Biological Process	33	Q9MZG4, F1SJQ8, C4MXZ1, Q6QRN9, A5GFU3, A5GFU2, Q6PQZ2, UPI0001C967E9, C5HYI0, UPI00025DF33E, F1RRA6, Q29368, F1S4D4, F1SDV6, F1RFW5, A5GFU0, F2Z565, C4MRC5, F1SV03, A0A0B8RVZ5, UPI00025DEFE9, F1SU78, F1RFI9, UPI00025DEFEA, F1S7B4, A5GFT9, I3LRX8, F1RZQ6, F1S2G7, Q95JG9, F1S2E2, F1S407, F1RY67
5	GO:1902882	regulation of response to oxidative stress	Biological Process	5	UPI00025E0704, A9XXE0, F1SHN7, F1S2G7, Q0PMX7
5	GO:1903020	positive regulation of glycoprotein metabolic process	Biological Process	4	I3LSP4, I3L9Y2, F1RRA0, A0A0B8S078
5	GO:2000377	regulation of reactive oxygen species metabolic process	Biological Process	6	A0A0B8RZB2, A0A0B8RSK4, Q9TTK7, F1SPE3, F1RHR8, A8CVN6
5	GO:0044819	mitotic G1/S transition checkpoint	Biological Process	6	F1RN38, F1RRY2, I3LUP6, UPI00025DED82, UPI00025DF0B1, F1RRA8
5	GO:0007399	nervous system development	Biological Process	98	A0A0B8RZC4, F1S018, F1S535, F1S7X1, F1RGJ3, F1S098, F1SC79, F1SCX7, Q19LF1, Q0PMX7, I3LH91, UPI000210535C, Q19LF0, I3LDA8, F1SDB3, F1SKP5, F1RQ61, F1SJN2, F1RL46, F1S0S2, F1RMW4, UPI00025DF12B, I3LSP4, F1RVA0, F1RRA0, UPI00025DF2DA, A0A0B8RZB6, F1RVV1, I3LG07, F1RFN3, F1RHR8, UPI00025DF33E, F1RFW5, UPI00017F0280, B8YBE0, Q71LE2, I3LF71, I3LS09, A0A0B8S078, A0A0B8RT95, UPI0001C97E23, UPI00022CDD7E…
5	GO:0000904	cell morphogenesis involved in differentiation	Biological Process	36	K7GRD1, UPI0001C973B1, F1S7X1, F1S4T0, UPI00028F47AA, F1SHK0, A9XXE0, UPI00025DED37, Q0PMX7, A0A0B8RT53, I3LH91, I3LS09, A0A0B8S078, A0A0B8RT95, F1SU28, F1SDB3, F1SJJ5, UPI00028F446E, F1SHN7, UPI00025E1077, F1SK12, F1RQ61, F1RL46, F1SSA6, UPI00025E01B5, UPI00028F4507, F1SBL4, F1SUA7, UPI00025DF12B, F1SIW2, I3LJJ6, I3LSP4, A0SNV0, I3L9Y2, F1RRA0, UPI00028F46C7
5	GO:0045909	positive regulation of vasodilation	Biological Process	2	A0A0B8RZF7, Q9MZG4
5	GO:0061515	myeloid cell development	Biological Process	4	A0A0B8RSB9, F2Z5Q6, Q29198, F1S725
5	GO:1904923	regulation of mitophagy in response to mitochondrial depolarization	Biological Process	11	F1S0K1, F1S0K2, B8YBE0, UPI00025DED37, F1SSN7, I3LNT6, F1SSA6, B2DCZ8, UPI00025E01B5, UPI00028F4507, I3LDM6
5	GO:1904751	positive regulation of protein localization to nucleolus	Biological Process	3	F1RRY2, I3LUP6, UPI00025DF0B1
5	GO:2000727	positive regulation of cardiac muscle cell differentiation	Biological Process	4	A0A0B8RSK4, F1RZQ6, F1RHR8, F1RRA6
5	GO:0072001	renal system development	Biological Process	8	I3LCL1, A9XXE0, UPI0001C97E23, F1SHN7, Q0PMX7, UPI000210535C, I3LDA8, UPI00025DF2DA
5	GO:0034654	nucleobase-containing compound biosynthetic process	Biological Process	182	UPI00028F4918, F1RPL1, F1RSR4, F1RPL2, K9IVQ8, F2Z5K9, I3LFM6, UPI0002105232, A1YVX4, F1RSZ1, F1SMC2, Q19LF1, UPI00005A29E0, A0A0B8RSV8, UPI000210535C, Q19LF0, Q0QEM6, F1SLA0, F1SU28, F1RX42, UPI0000D4DE74, F1SKP5, F1RFI5, I3LK71, Q7YSF4, B3VCE8, F1RLM3, F1RRY2, B1PEY3, UPI0001E87616, F1S0S2, F2Z5L6, F2Z5L5, UPI00017EFA0A, Q20CL7, F2Z5L2, F1RVA0, A0A0B8RVS4, F1STJ9, F1SCQ1, UPI00025DF125, UPI0002…
5	GO:0060485	mesenchyme development	Biological Process	6	F1SIW2, UPI00017F0280, B8YBE0, B2ZRE4, B2DCZ8, F1SU28
5	GO:0035019	somatic stem cell population maintenance	Biological Process	2	I3LCL1, UPI00025DF2DA
5	GO:0031328	positive regulation of cellular biosynthetic process	Biological Process	112	F1RSR4, UPI00028F4918, A7RDK7, A1YVX4, F1S8J8, Q19LF1, F1SMC2, A0A0B8RSV8, Q19LF0, UPI000210535C, F1S0K1, F1SKP5, F1RLM3, Q7YSF4, B3VCE8, F1RRY2, B1PEY3, UPI0001E87616, Q9TTJ1, Q20CL7, I3LSP4, O62756, A0A0B8RVS4, F1RRA0, F1SCQ1, UPI00025DF2DA, A0A0B8RZB6, X2KPB3, A5GFU3, A5GFU2, F1RFN3, I3LG07, F1RL11, F1RHR8, UPI00025DED82, Q0GFA3, A0ZVR0, UPI00017F0280, G9M4N0, B8YBE0, A5GFU0, I3LB76, A9YTY0, I…
5	GO:1900024	regulation of substrate adhesion-dependent cell spreading	Biological Process	1	F1SU28
5	GO:0097213	regulation of lysosomal membrane permeability	Biological Process	2	F1S9Q1, F1S9Q3
5	GO:0055001	muscle cell development	Biological Process	9	F1S8L9, A0A0B8RSK4, F1RZQ6, UPI00025DED37, I3LH91, F1RHR8, F1SSA6, F1RRA6, UPI00025E01B5
5	GO:0052312	modulation of transcription in other organism involved in symbiotic interaction	Biological Process	4	F1SA77, I3LRQ2, A0A0B8RW01, I3LQZ8
5	GO:0043067	regulation of programmed cell death	Biological Process	83	F1RN38, F1RGJ3, K7GSL6, I3LFM6, B2DCZ8, UPI0001C972DC, J7FJH8, F1SDV6, F1S3L9, A9XXE0, A0A0B8RW12, Q0PMX7, K7GNS9, UPI000210535C, F2Z565, F1SV03, F1SU28, I3LCL1, F1RX42, UPI00025E1077, F1SHN7, F1RRY2, F1RM64, UPI0001E87616, Q29198, Q9TTJ1, F1SAH0, UPI00025DF12B, I3LJJ6, K7GNR1, O62756, F1RZQ6, F1SCQ1, F1STJ9, I6YMD1, UPI00025DF2DA, I3LUP6, F1S9Q1, F1S9Q3, D2K7D7, Q684M7, D2K7D6, K7GMB2, Q9MZG4, D…
5	GO:2000288	positive regulation of myoblast proliferation	Biological Process	1	Q9MZG4
5	GO:0003197	endocardial cushion development	Biological Process	2	UPI00017F0280, B2ZRE4
5	GO:0051046	regulation of secretion	Biological Process	46	Q9MZG4, D3Y271, F1SJQ8, Q6QRN9, A5GFU3, C4MXZ1, A5GFU2, Q6PQZ2, UPI0001C967E9, B2LVA5, UPI00025DF33E, C5HYI0, F1RRA6, Q29368, Q5DKW9, F1S4D4, F1RFW5, B5M447, A9XXE0, F1SA57, A5GFU0, Q0PMX7, F2Z565, C4MRC5, F1SV03, A0A0B8RVZ5, A5GFT8, UPI00025DEFE9, F1SU78, F1RFI9, F1SHN7, UPI00025DEFEA, F1SJN2, F1S7B4, A5GFT9, I3LJJ6, I3LRX8, F1RZQ6, A0A0B8RVS4, F1S2G7, C3RZ94, Q95JG9, C3RZ93, F1S2E2, F1S407, F1R…
5	GO:0042060	wound healing	Biological Process	34	F1SGI7, Q9MZG4, F1RW75, D3Y271, F1RPL2, A5GFU3, A5GFU2, F2Z5K9, F1RHR8, Q5DKW9, I3LDM6, UPI00017F0280, UPI00025DED37, A5GFU0, Q71LE2, F1SRK1, A5GFT8, F1SKP5, K9IWF3, UPI00028F43BE, F1RN41, F1SJN2, I3LNT6, F1SSA6, UPI00025E01B5, F1SBL4, A5GFT9, F1RVA0, F1RIV2, Q29569, A0A0B8RSK4, I3LRX8, F2Z576, B2ZRE4
5	GO:0032943	mononuclear cell proliferation	Biological Process	9	F1S4D4, F2Z5Q6, F1S4T0, UPI00025E1077, A0A0B8RW12, A0A0B8RT53, Q29198, F1SGS5, F1SAH0
5	GO:0001764	neuron migration	Biological Process	8	F1SIW2, UPI00017F0280, F1SCX7, UPI00025DED37, F1SSA6, B2ZRE4, UPI00025E01B5, UPI00025DF12B
5	GO:0050688	regulation of defense response to virus	Biological Process	13	K7GMB2, F1RPL2, C4MXZ1, F2Z5K9, K9J6I9, UPI0001C972DC, I3LDM6, J7FJH8, K7GNR1, A7LCX1, I6YMD1, F2Z576, C4MRC5
5	GO:0051216	cartilage development	Biological Process	11	UPI00017F0280, B8YBE0, I3LRX8, A5GFU3, A5GFU2, A5GFU0, B2ZRE4, I3LPL7, B2DCZ8, A0A0B8RVW2, A5GFT9
5	GO:0034599	cellular response to oxidative stress	Biological Process	13	F1SHN7, I3LG07, P34930, UPI00025E0704, Q6S4N2, F1S2E3, A9XXE0, F1S2G7, Q0PMX7, K7GNS9, UPI00025E0C4F, F1SV03, A5A8V6
5	GO:0060976	coronary vasculature development	Biological Process	3	UPI00025DED37, F1SSA6, UPI00025E01B5
5	GO:0034329	cell junction assembly	Biological Process	12	F1RW75, UPI00025DF33E, I3LLY8, F1SBL4, F1S4D4, F1RFW5, UPI00017F0280, Q3BDI7, B2ZRE4, I3LA65, I3LDA8, F1SU28
5	GO:0051085	chaperone mediated protein folding requiring cofactor	Biological Process	3	F1S9Q1, F1SA70, F1S9Q3
5	GO:0001782	B cell homeostasis	Biological Process	4	F1S4D4, F1S4T0, UPI00025E1077, A0A0B8RT53
5	GO:1903008	organelle disassembly	Biological Process	18	A0A0B8RZF7, F1S0K1, F1S0K2, I3LNT6, F1S0Q0, F1SSA6, B2DCZ8, UPI00025E01B5, UPI00028F4507, I3LDM6, I3LSP4, I3L9Y2, B8YBE0, F1RRA0, UPI00025DED37, F1SSN7, F1S8S9, A0A0B8S078
5	GO:0051148	negative regulation of muscle cell differentiation	Biological Process	1	Q9MZG4
5	GO:0002821	positive regulation of adaptive immune response	Biological Process	6	B8YBE0, F1S3C1, A0A0B8RZB6, B2DCZ8, F1S9Q1, F1S9Q3
5	GO:0051193	regulation of cofactor metabolic process	Biological Process	1	Q9MZG4
5	GO:0021571	rhombomere 5 development	Biological Process	1	F1RIV2
5	GO:2001046	positive regulation of integrin-mediated signaling pathway	Biological Process	1	F1SU28
5	GO:0021591	ventricular system development	Biological Process	3	UPI00025DED37, F1SSA6, UPI00025E01B5
5	GO:0050807	regulation of synapse organization	Biological Process	5	F1SNX0, UPI00028F446E, F1RQ61, UPI00028F47AA, UPI00028F46C7
5	GO:0006518	peptide metabolic process	Biological Process	76	I3LB03, A0A0B8RSA9, A1XQU3, I3LJ87, F1RG19, K7GSL6, A0A0M3KL53, F1SJQ6, UPI0002105232, F1RQ91, F1SRA3, K7GRS0, F1S8J8, F2Z567, A0A0B8S018, Q19LF1, UPI00005A29E0, A0A0B8S017, K7GNS9, A0SNU7, Q19LF0, F2Z565, F1RLM4, F1SJJ5, F1S0K1, UPI0000D4DE74, F1SLR8, Q29195, F1RN41, F1RRY2, UPI0001E87616, Q29198, F1RJ87, UPI0001C96971, A7LCX1, F1RZQ6, Q71UN0, I3LUP6, A8YQT9, P53027, I3LSD3, Q6QRN9, F1RFN3, K9IV…
5	GO:1901292	nucleoside phosphate catabolic process	Biological Process	2	F1S2G7, K7GSR6
5	GO:0022904	respiratory electron transport chain	Biological Process	23	A0A077ERI3, B9ZUV0, Q9G1G3, M4M7D4, A0A076J9Y9, A9LFQ5, Q69GF7, P50667, B6EDQ0, A0A076E9V3, A9LG09, F1RGP1, A9LGF2, Q1HBI1, Q1HB16, E3T1V8, B5KN75, V5KX18, A0A077ES84, B6EDE6, Q69G32, Q2NNN0, B5KN62
5	GO:0060179	male mating behavior	Biological Process	1	F1RMW4
5	GO:0030903	notochord development	Biological Process	1	I3LG07
5	GO:0033753	establishment of ribosome localization	Biological Process	3	F1RRY2, I3LUP6, UPI00025DF0B1
5	GO:1901616	organic hydroxy compound catabolic process	Biological Process	2	B2ZF47, Q2XQV4
5	GO:0042220	response to cocaine	Biological Process	3	I3LJJ6, A0A0B8RSK4, F1RHR8
5	GO:0097352	autophagosome maturation	Biological Process	1	F1SSN7
5	GO:1990705	cholangiocyte proliferation	Biological Process	2	A0A0B8RSK4, F1RHR8
5	GO:0009057	macromolecule catabolic process	Biological Process	64	A0A0B8RSA9, A1XQU3, I3LJ87, I3LGW9, F1RGJ3, F1SJQ6, UPI0002105232, F1S098, F1RQ91, F1SRA3, A9XXE0, F2Z567, A0A0B8S018, A0A0B8RW12, UPI00005A29E0, Q0PMX7, A0A0B8S017, F1RFD8, F1SJJ5, UPI0000D4DE74, F1RFI9, F1SHN7, Q29195, Q29198, F1SAH0, I3LL55, UPI0001C96971, F1STJ9, F1RW66, A8YQT9, P53027, I3LSD3, A0A0B8RSC7, F1SU85, F1SFG4, Q6LEP1, F1RXA7, F1RHR8, F1RRA8, F2Z5Q6, Q95L19, F2Z546, Q2YGT9, S4VFE3,…
5	GO:0042206	halogenated hydrocarbon catabolic process	Biological Process	2	B2ZF47, Q2XQV4
5	GO:0060078	regulation of postsynaptic membrane potential	Biological Process	4	A9XXE0, F1SHN7, Q0PMX7, F1SHK0
5	GO:1903034	regulation of response to wounding	Biological Process	3	Q9MZG4, I3LNT6, F1SRK1
5	GO:0002381	immunoglobulin production involved in immunoglobulin mediated immune response	Biological Process	2	F1S3C1, A0A0B8RZB6
5	GO:1902230	negative regulation of intrinsic apoptotic signaling pathway in response to DNA damage	Biological Process	2	UPI00017F0280, B2ZRE4
5	GO:1901654	response to ketone	Biological Process	7	F1S4D4, F1S8L9, I3LRX8, A5GFU3, A5GFU2, A5GFU0, A5GFT9
5	GO:0051252	regulation of RNA metabolic process	Biological Process	136	UPI00028F4918, F1RPL1, F1RPL2, F2Z5K9, I3LFM6, A1YVX4, F1SMC2, Q19LF1, A0A0B8RSV8, UPI000210535C, Q19LF0, F1SU28, F1RX42, F1SKP5, F1RLM3, I3LK71, Q7YSF4, B3VCE8, F1RRY2, B1PEY3, UPI0001E87616, F1S0S2, F2Z5L6, F2Z5L5, UPI00017EFA0A, Q20CL7, F2Z5L2, F1RVA0, A0A0B8RVS4, F1SCQ1, UPI00025DF125, UPI00025DF126, A0A0B8RZB6, UPI00025DF2DA, X2KPB3, UPI00017F067A, A5GFU3, A0A0B8S070, A5GFU2, I3LG07, F1RFN3,…
5	GO:0086091	regulation of heart rate by cardiac conduction	Biological Process	1	F1RW75
5	GO:0006446	regulation of translational initiation	Biological Process	8	A6M928, F1S8J8, F1RRY2, A6M930, I3LUP6, UPI00025DF0B1, A6M929, I3LLD5
5	GO:0060292	long term synaptic depression	Biological Process	2	C4MXZ1, C4MRC5
5	GO:0016525	negative regulation of angiogenesis	Biological Process	1	F1SIW2
5	GO:0050678	regulation of epithelial cell proliferation	Biological Process	14	Q9MZG4, F1RRY2, F1RHR8, UPI00025DF0B1, A0A0B8RSK4, UPI00017F0280, A0A0B8RVS4, F1SCQ1, C3RZ94, F1RLH9, C3RZ93, B2ZRE4, I3LUP6, F1SU28
5	GO:1901032	negative regulation of response to reactive oxygen species	Biological Process	5	UPI00025E0704, A9XXE0, F1SHN7, F1S2G7, Q0PMX7
5	GO:0061045	negative regulation of wound healing	Biological Process	1	I3LNT6
5	GO:0048733	sebaceous gland development	Biological Process	7	I3L5I7, F1S3C1, F1RLM3, K9IWE3, A0A0B8RZB6, I3LPU1, I3LDM6
5	GO:0097191	extrinsic apoptotic signaling pathway	Biological Process	9	Q04967, Q6S4N2, F1RX42, UPI00017F0280, A0A0B8S070, A5A8V7, B2ZRE4, A5A8V6, P34930
5	GO:0048666	neuron development	Biological Process	57	UPI0001C973B1, F1S018, F1S7X1, C4MXZ1, I3LPU4, UPI00028F47AA, F1S098, F1SC79, I3LTM2, A9XXE0, F1SCX7, Q0PMX7, I3LH91, UPI000210535C, I3LDA8, A0A0B8RZF7, F1SRR5, F1SDB3, F1SJJ5, I3LCL1, F1SHN7, UPI00025E1077, F1RQ61, F1RL46, F1S0S2, UPI00025DF12B, I3LJJ6, I3LSP4, I3L9Y2, F1RRA0, UPI00025DF2DA, K7GRD1, F1S4T0, F1RVV1, F1SHK0, UPI00025DF33E, F1RHR8, I3LCM4, F1RFW5, UPI00025DED37, A0A0B8RT53, C4MRC5,…
5	GO:0016056	rhodopsin mediated signaling pathway	Biological Process	1	F1SC79
5	GO:0060113	inner ear receptor cell differentiation	Biological Process	3	F1RVV1, F1S0S2, F1SUA7
5	GO:0048738	cardiac muscle tissue development	Biological Process	18	A0A0B8RZF7, F1RW75, Q7YSF4, B3VCE8, F1S4X7, I3LG07, F1RHR8, F1S0Q0, F1SSA6, F1RRA6, UPI00025E01B5, B3VFA9, F1S8L9, A0A0B8RSK4, F1RZQ6, UPI00025DED37, F1RWK0, I3LB76
5	GO:0035967	cellular response to topologically incorrect protein	Biological Process	10	F1SSW8, Q04967, Q6S4N2, F1RGJ3, I3LAK1, A0A0B8S070, A5A8V7, F1RW78, A5A8V6, P34930
5	GO:0030010	establishment of cell polarity	Biological Process	8	F1SCX7, UPI00025DED37, F1SK12, F1S8S9, F1SSA6, UPI00025E01B5, F1SBL4, UPI00025DF12B
5	GO:1903201	regulation of oxidative stress-induced cell death	Biological Process	5	UPI00025E0704, A9XXE0, F1SHN7, F1S2G7, Q0PMX7
5	GO:1901137	carbohydrate derivative biosynthetic process	Biological Process	20	A0A0B8RZF7, F1S544, I3LM72, A5GFU3, A5GFU2, I3LLU7, F1SJP2, F1S0Q0, UPI00025DEB41, A5GFT9, I3LSP4, I3L9Y2, I3LRX8, F1RRA0, K7GSR6, A5GFU0, K7GNS9, Q0QEM6, F1SLA0, A0A0B8S078
5	GO:0044772	mitotic cell cycle phase transition	Biological Process	31	F1RN38, A0A0B8RSC7, A0A0B8RZC2, F1SU85, F1RLV5, F1RXA7, F1SEM0, UPI00025DED82, UPI00025DF0B1, F1RRA8, F2Z5Q6, I3LR44, F1SA57, S4VFE3, UPI000210535C, F2Z562, F1SA70, I3LCL1, UPI0001C97E23, F1RRY2, F1RL46, Q29198, F1S0S2, D9IFC3, I3LL55, F1STJ9, O14576, F1SQR9, I3LUP6, UPI00025DF2DA, F1S9Q3
5	GO:0016054	organic acid catabolic process	Biological Process	12	A0A0B8RZF7, Q9MZG4, I3LJ48, F1S0Q0, F1RHR8, I3LUR5, A0A0B8RSK4, B2ZF47, Q2XQV4, Q95JG9, A0A0B8RVZ5, F1RY67
5	GO:1902236	negative regulation of endoplasmic reticulum stress-induced intrinsic apoptotic signaling pathway	Biological Process	9	Q04967, Q6S4N2, A9XXE0, F1SHN7, A0A0B8S070, A5A8V7, Q0PMX7, A5A8V6, P34930
5	GO:0030518	intracellular steroid hormone receptor signaling pathway	Biological Process	6	F1RUI7, Q20CL7, M3V817, F1SGS5, K7GNM7, A1YVX4
5	GO:0072359	circulatory system development	Biological Process	50	UPI00028F47AA, UPI0001C967E9, F1SDV6, Q19LF1, I3LH91, Q19LF0, Q0QEM6, F1SLA0, A0A0B8RZF7, F1RX85, UPI00025E1077, F1RLM3, Q7YSF4, B3VCE8, Q9TTJ1, O62756, A7LCX1, F1RZQ6, F1SCQ1, F1STJ9, F1RWK0, A0A0B8RZB6, F1RW75, I3L5I7, Q9MZG4, F1S4T0, F1S4X7, I3LG07, F1RFN3, F1RHR8, K9IWE3, F1RRA6, F1S8L9, UPI00017F0280, UPI00025DED37, A0A0B8RT53, I3LB76, F1SRK1, UPI00028F446E, UPI00025DEB11, I3LNT6, F1S0Q0, F1…
5	GO:0006644	phospholipid metabolic process	Biological Process	8	F1SDV6, F1SSW8, Q9MZG4, F1SBL0, C4MXZ1, I3LAK1, F1SSN7, C4MRC5
5	GO:0055082	cellular chemical homeostasis	Biological Process	23	F1SU78, F1RV76, F1SHN7, C4MXZ1, F1SFG4, UPI00022CDD7E, Q6PQZ2, B2LVA5, F1SUA7, F1RMW4, F1S4D4, F1SDV6, F1SC79, F1RIV2, I3L883, B5M447, A9XXE0, UPI0001C98538, F1RWK0, Q0PMX7, C4MRC5, Q0QEM6, F1SLA0
5	GO:0072401	signal transduction involved in DNA integrity checkpoint	Biological Process	5	F1RN38, F1RRY2, I3LUP6, UPI00025DED82, UPI00025DF0B1
5	GO:0007431	salivary gland development	Biological Process	4	F1SIW2, UPI00017F0280, B2ZRE4, I3LMX7
5	GO:0002266	follicular dendritic cell activation	Biological Process	3	G9M4N0, K7GSL6, UPI0001E87616
5	GO:0034645	cellular macromolecule biosynthetic process	Biological Process	218	UPI00028F4918, F1RG19, F2Z5K9, UPI0002105232, F1RSZ1, Q19LF1, Q19LF0, UPI000210535C, F1RLM4, F1RX42, UPI0000D4DE74, B3VCE8, F1RLM3, F1RRY2, F1S0S2, F1S1U3, F2Z5L6, F2Z5L5, F1RJ87, UPI00017EFA0A, F2Z5L2, I3LSP4, F1RVA0, A0A0B8RVS4, F1STJ9, A8YQT9, F1RY67, F1RTZ9, Q684M7, Q6QRN9, A5GFU3, A0A0B8S070, A5GFU2, F1RFN3, K9IVG5, G3CKJ2, F1RHR8, K9IVG8, F1RGP1, Q95L19, UPI00017F0280, F1SC53, Q2YGT9, Q71LE…
5	GO:0021598	abducens nerve morphogenesis	Biological Process	1	F1RIV2
5	GO:0002634	regulation of germinal center formation	Biological Process	1	F1S4D4
5	GO:0060763	mammary duct terminal end bud growth	Biological Process	3	A0A0B8RVS4, C3RZ94, C3RZ93
5	GO:0099111	microtubule-based transport	Biological Process	5	F1SRR5, I3LTM2, F1SK12, O14576, F1S407
5	GO:0008643	carbohydrate transport	Biological Process	4	F1RFW5, I3L883, Q9MZG4, UPI00025DF33E
5	GO:0048265	response to pain	Biological Process	1	I3LJJ6
5	GO:0006836	neurotransmitter transport	Biological Process	6	A9XXE0, F1SHN7, Q0PMX7, F1S9Q1, F1SA70, F1S9Q3
5	GO:0033993	response to lipid	Biological Process	41	Q684M7, Q9MZG4, UPI00028F4918, A5GFU3, A5GFU2, I3LFM6, F1SGS5, A1YVX4, Q0GFA3, F1S4D4, F1SDV6, F1S8L9, I3L992, UPI00017F0280, F1S3L9, M3V817, I3LQW9, A5GFU0, K7GNS9, K7GNM7, A0A0B8RVZ5, F1S0K2, F1S8Q0, UPI00028F478D, B8XSK3, B1PEY3, UPI00025DEDCD, F1S0S2, Q9TTJ1, F1RKU1, A5GFT9, F1RUI7, Q20CL7, O62756, I3LRX8, F2Z5P1, UPI00028F4454, K7GN78, Q95JG9, B2ZRE4, F1RY67
5	GO:0007172	signal complex assembly	Biological Process	1	F1SHK0
5	GO:2001287	negative regulation of caveolin-mediated endocytosis	Biological Process	1	F1RND0
5	GO:0009416	response to light stimulus	Biological Process	17	I3LGZ7, K7GSL6, UPI0001E87616, F1RHR8, Q29579, UPI00017EFA0A, F1RSZ1, UPI00025DEDEA, F2Z5L2, F1SC79, A0A0B8RSK4, G9M4N0, F1S2G7, F1SDX1, F2Z587, UPI00025DFC4B, F1RND0
5	GO:0002183	cytoplasmic translational initiation	Biological Process	2	F1S8J8, I3LJ87
5	GO:0003231	cardiac ventricle development	Biological Process	8	F1RW75, F1S3C1, Q7YSF4, B3VCE8, F1S4X7, I3LB76, A0A0B8RZB6, B3VFA9
5	GO:0010675	regulation of cellular carbohydrate metabolic process	Biological Process	8	A0A0B8RZF7, I3L883, Q9MZG4, A0A0B8RSK4, UPI00028F4454, B8XSK3, F1S0Q0, F1RHR8
5	GO:0072073	kidney epithelium development	Biological Process	5	I3LCL1, UPI0001C97E23, UPI000210535C, I3LDA8, UPI00025DF2DA
5	GO:0051797	regulation of hair follicle development	Biological Process	1	F1S0K1
5	GO:0048148	behavioral response to cocaine	Biological Process	1	I3LJJ6
5	GO:0032615	interleukin-12 production	Biological Process	2	F1SDY2, K7GNS9
5	GO:0090218	positive regulation of lipid kinase activity	Biological Process	2	B9W5V0, F1SSN7
5	GO:0008610	lipid biosynthetic process	Biological Process	18	F1SSW8, Q9MZG4, C4MXZ1, I3LAK1, I3LJ48, Q6PQZ2, F1RHR8, F1S0S2, F1SDV6, A0A0B8RSK4, UPI00017F0280, B2ZF47, F1S2G7, K7GSR6, K7GNS9, Q2XQV4, C4MRC5, B2ZRE4
5	GO:1900740	positive regulation of protein insertion into mitochondrial membrane involved in apoptotic signaling pathway	Biological Process	2	F1RN38, UPI00025DED82
5	GO:0051960	regulation of nervous system development	Biological Process	43	K7GRD1, D3Y271, F1S7X1, C4MXZ1, UPI00028F47AA, F1RHR8, Q5DKW9, F1SNX0, UPI00017F0280, A9XXE0, F1SCX7, Q0PMX7, UPI000210535C, I3LDA8, C4MRC5, A0A0B8S078, A0A0B8RT95, A0A0B8RZF7, F1SDB3, F1SJJ5, I3LCL1, F1SHN7, UPI0001C97E23, UPI00028F446E, UPI00022CDD7E, F1SK12, F1RQ61, F1SJN2, F1RL46, F1S0S2, UPI00028F4507, UPI00025DF12B, F1SIW2, I3LJJ6, I3LSP4, A0SNV0, I3L9Y2, A0A0B8RSK4, A7LCX1, F1RRA0, UPI0002…
5	GO:0003091	renal water homeostasis	Biological Process	5	I3LRX8, A5GFU3, A5GFU2, A5GFU0, A5GFT9
5	GO:2001234	negative regulation of apoptotic signaling pathway	Biological Process	26	Q6QRN9, A0A0B8S070, F1SHK0, I3LFM6, F1RRA6, Q29368, UPI00017F0280, A9XXE0, Q0PMX7, F2Z565, UPI000210535C, F1SV03, I3LCL1, F1RX42, F1SHN7, UPI0001C97E23, P34930, Q04967, Q6S4N2, F1S2E3, F1RZQ6, A5A8V7, UPI00025E0C4F, B2ZRE4, UPI00025DF2DA, A5A8V6
5	GO:0048485	sympathetic nervous system development	Biological Process	1	F1SIW2
5	GO:0048483	autonomic nervous system development	Biological Process	1	F1SIW2
5	GO:0072010	glomerular epithelium development	Biological Process	1	I3LDA8
5	GO:0007338	single fertilization	Biological Process	18	I3L5I7, F1RLM3, K9IWF3, UPI0001C959F7, K9IWE3, I3LPU1, F1RMW4, P34930, Q6S4N2, F1RVA0, Q29569, A0A0B8RVS4, A5A8V7, Q71LE2, UPI00025DE753, C3RZ94, C3RZ93, A5A8V6
5	GO:1901533	negative regulation of hematopoietic progenitor cell differentiation	Biological Process	1	F1RGJ3
5	GO:0021761	limbic system development	Biological Process	3	F1SIW2, I3LG07, F1RMW4
5	GO:0003301	physiological cardiac muscle hypertrophy	Biological Process	4	A0A0B8RSK4, F1RZQ6, F1RHR8, F1RRA6
5	GO:0032606	type I interferon production	Biological Process	23	B3XXC1, S5REL2, A7RDK7, Q0GFA3, D0V2A3, A0ZVR0, F1SDV6, B6EUP4, A7LCX1, A3RLM8, A5JVA0, K7GN78, F1STJ9, B1B1N8, A8I492, F1APT8, K7GNS9, F1APT9, A4LAL4, H9NID7, A1XC21, A9YTY0, X2KPB3
5	GO:0015850	organic hydroxy compound transport	Biological Process	9	F1S5I9, D3Y271, A0A0B8RVS4, Q6PQZ2, F1SJN2, C3RZ94, K7GNS9, C3RZ93, Q5DKW9
5	GO:0044241	lipid digestion	Biological Process	1	F1S5I9
5	GO:0032095	regulation of response to food	Biological Process	3	Q9MZG4, A0A0B8RSK4, F1RHR8
5	GO:0001777	T cell homeostatic proliferation	Biological Process	1	F1SGS5
5	GO:1903509	liposaccharide metabolic process	Biological Process	2	I3L992, UPI00025DEDCD
5	GO:0061641	CENP-A containing chromatin organization	Biological Process	3	F1RRY2, I3LUP6, UPI00025DF0B1
5	GO:1903557	positive regulation of tumor necrosis factor superfamily cytokine production	Biological Process	1	F1S407
5	GO:1902106	negative regulation of leukocyte differentiation	Biological Process	1	F1RIV2
5	GO:0070841	inclusion body assembly	Biological Process	9	Q04967, Q6S4N2, A0A0B8S070, A5A8V7, F1S9Q1, F1SA70, A5A8V6, P34930, F1S9Q3
5	GO:0022408	negative regulation of cell-cell adhesion	Biological Process	3	Q9MZG4, A0A0B8RW12, F1SAH0
5	GO:0051339	regulation of lyase activity	Biological Process	5	I3LRX8, A5GFU3, A5GFU2, A5GFU0, A5GFT9
5	GO:1901987	regulation of cell cycle phase transition	Biological Process	19	F1RN38, I3LCL1, A0A0B8RSC7, UPI0001C97E23, F1SU85, F1RRY2, F1RXA7, F1SEM0, UPI00025DF0B1, UPI00025DED82, I3LL55, F1RRA8, F1STJ9, S4VFE3, UPI000210535C, I3LUP6, UPI00025DF2DA, F1SA70, F1S9Q3
5	GO:1900746	regulation of vascular endothelial growth factor signaling pathway	Biological Process	1	F1RX85
5	GO:0061448	connective tissue development	Biological Process	12	Q9MZG4, A5GFU3, A5GFU2, B2DCZ8, A5GFT9, UPI00017F0280, I3LRX8, B8YBE0, A5GFU0, B2ZRE4, I3LPL7, A0A0B8RVW2
5	GO:1905269	positive regulation of chromatin organization	Biological Process	7	A0A0B8RZF7, UPI00017F0280, F1SCQ1, F1S0Q0, F1S0S2, B2ZRE4, I3LS09
5	GO:0010453	regulation of cell fate commitment	Biological Process	1	F1S0S2
5	GO:0007596	blood coagulation	Biological Process	26	D3Y271, F1RPL2, A5GFU3, A5GFU2, F2Z5K9, Q5DKW9, UPI00025DED37, A5GFU0, Q71LE2, F1SRK1, A5GFT8, F1SKP5, F1RN41, K9IWF3, UPI00028F43BE, F1SJN2, I3LNT6, F1SSA6, UPI00025E01B5, F1SBL4, A5GFT9, F1RVA0, F1RIV2, Q29569, I3LRX8, F2Z576
5	GO:0002385	mucosal immune response	Biological Process	9	UPI00025E06BD, F2Z580, Q29574, UPI0001C95449, UPI00025E078C, F2Z581, F2Z584, F1RTQ6, UPI00025E05F7
5	GO:0070997	neuron death	Biological Process	14	Q9MZG4, F1SHN7, F1SLR8, F1RRY2, G3CKJ2, F1RHR8, F1RL46, UPI00025DF0B1, A0A0B8RSK4, A9XXE0, Q0PMX7, A0SNU7, Q71UN0, I3LUP6
5	GO:0033238	regulation of cellular amine metabolic process	Biological Process	3	A0A0B8RSC7, F1RXA7, I3LL55
5	GO:0010468	regulation of gene expression	Biological Process	184	UPI00028F4918, F1RPL1, F1RPL2, F2Z5K9, I3LFM6, A7RDK7, A1YVX4, F1S8J8, Q19LF1, F1SMC2, Q0PMX7, A0A0B8RSV8, A0SNU7, Q19LF0, UPI000210535C, F1SU28, F1S0K1, F1RX42, F1SKP5, F1SLR8, I3LK71, Q7YSF4, B3VCE8, F1RLM3, F1RRY2, B1PEY3, UPI0001E87616, F1S0S2, F2Z5L6, F2Z5L5, F1RJ87, UPI00017EFA0A, F1RMW4, Q20CL7, F2Z5L2, F1RVA0, A0A0B8RVS4, F1SCQ1, UPI00025DF125, UPI00025DF126, A0A0B8RZB6, UPI00025DF2DA, X2…
[truncated: 2,874 more rows]

## Sheet: MF
Level	GO_ID	Term	Type	Seqs_Num	Sequences
1	GO:0003674	molecular_function	Molecular Function	490	F1RG19, UPI0002105232, UPI0001C972DC, Q19LF1, UPI000210535C, Q19LF0, I3LDA8, B6EDE6, Q0QEM6, B9ZUV0, F1RX42, B3VCE8, UPI00025DEDCD, Q9TTJ1, F1RJ87, O62756, A0A0B8RVS4, F1RPE5, F1S2G7, F1STJ9, I3LGH6, F1S1E1, F1S8S9, F1RY67, Q684M7, A5GFU3, A5GFU2, F1RFN3, C5HYI0, F1RHR8, F1RGP1, Q95L19, F1SLX3, Q9TTK7, S4VFE3, A5GFU0, F2Z587, F2Z581, F2Z584, A2TLM1, A5GFT8, A6M928, UPI00025DEFE9, Q9G1G3, F1S8Q0, …
2	GO:0009055	electron carrier activity	Molecular Function	25	A9LGF2, Q1HBI1, Q1HB16, B2ZF47, B5KN75, B6EDE6, Q69G32, A0A077ERI3, B9ZUV0, Q9G1G3, M4M7D4, A0A076J9Y9, A9LFQ5, Q69GF7, P50667, B6EDQ0, A0A076E9V3, A9LG09, I3LUR5, E3T1V8, Q2XQV4, V5KX18, A0A077ES84, Q2NNN0, B5KN62
2	GO:0004871	signal transducer activity	Molecular Function	29	Q9MZG4, UPI000210552E, D3Y271, I3LHU0, C4MXZ1, A5GFU3, A5GFU2, B2DCZ8, Q5DKW9, F1SDV6, F1SLV0, F1SBL0, B8YBE0, A9XXE0, A0A0B8RW12, A8I492, Q0PMX7, A5GFU0, C4MRC5, F1RX85, F1SHN7, F1S860, F1SJN2, F1SAH0, UPI0002104F4B, A5GFT9, I3LRX8, F1RWK0, F1S407
2	GO:0001071	nucleic acid binding transcription factor activity	Molecular Function	39	F1RN38, Q9MZG4, UPI00028F4918, F1RIP8, K7GSL6, F1RM10, UPI00025DED82, F1SGS5, Q0GFA3, I3LM88, UPI00025DF6F1, A0ZVR0, UPI00017F0280, G9M4N0, A0A0B8RW12, K7GNS9, A0A0B8RSV8, UPI000210535C, A9YTY0, I3LCL1, I3LEP4, F1SKP5, UPI00028F478D, UPI0001C97E23, UPI00028F43BE, UPI0001E87616, F1S0S2, F1SAH0, F1RIV2, A0A0B8RVS4, K7GN78, A0A0B8RSY9, C3RZ94, F1S9S9, C3RZ93, B2ZRE4, UPI00025DF2DA, X2KPB3, F1S9S5
2	GO:0003824	catalytic activity	Molecular Function	193	F1SSW8, I3LGW9, I3LAK1, F1RSZ1, F1SC79, F1SCX7, I3LH91, B6EDE6, Q0QEM6, B9ZUV0, F1SQ34, F1RLM3, F1S1U3, Q9TTJ1, O62756, A0A0B8RVS4, I3LRN0, F1S2G7, F1STJ9, I3LGH6, F1RY67, Q684M7, A5GFU3, A5GFU2, F1S4X7, A0A0B8S070, K9IVG5, G3CKJ2, F1RHR8, K9IVG8, I3L7Z2, A5GFU0, I3LS09, A2TLM1, A6M928, A5GFT8, Q9G1G3, A0A076J9Y9, UPI00022CDD7E, F1S0Q0, A5GFT9, A6M929, Q04967, Q6S4N2, F1S2E3, K7GSR6, I3L8M1, A6M9…
2	GO:0045499	chemorepellent activity	Molecular Function	1	F1SIW2
2	GO:0016209	antioxidant activity	Molecular Function	1	UPI00025E0964
2	GO:0098772	molecular function regulator	Molecular Function	56	D3Y271, F1S535, C4MXZ1, I3LLU7, Q6PQZ2, I3LFM6, I3LCC0, UPI0001C967E9, F1S098, I3LEK0, A9XXE0, Q0PMX7, I3LDA8, A0A0B8RZF7, K9IVJ2, F1SU78, F1SHN7, UPI00025E1077, F1RP44, F1RS20, F1S860, I3LK71, F1RRY2, A0A0B8RVJ7, A0A0B8RTB3, F1SJN2, Q9TTJ1, UPI00025DF12B, I3LJJ6, O62756, F1S8S9, I3LUP6, Q9MZG4, F1S4T0, A0A0B8RSC7, F1S0P1, F1SMM3, F1SHK0, F1RXA7, UPI00025DF0B1, O02668, Q5DKW9, F1S4D4, F1SNX0, F1S…
2	GO:0005215	transporter activity	Molecular Function	47	Q6QRN9, F1SMM3, F1SFG4, Q6PQZ2, F1RRA6, Q29368, A9LGF2, Q1HBI1, Q1HB16, B5KN75, F2Z565, B6EDE6, Q0QEM6, Q69G32, F1SLA0, UPI00025DFC4B, UPI00025DEFE9, A0A077ERI3, B9ZUV0, Q9G1G3, F1SU78, M4M7D4, A0A076J9Y9, F1RP44, I3LGZ7, A9LFQ5, Q69GF7, A0A0B8RVJ7, UPI00025DEFEA, P50667, B6EDQ0, A0A076E9V3, F1SSA6, F1S7B4, A9LG09, UPI00025E01B5, O00410, I3LMX7, F1RMW4, F1S5I9, F1RZQ6, F1RWK0, E3T1V8, V5KX18, A0A…
2	GO:0090729	toxin activity	Molecular Function	1	I3LRX8
2	GO:0005488	binding	Molecular Function	470	UPI0002105232, UPI0001C972DC, Q19LF1, Q19LF0, UPI000210535C, I3LDA8, B6EDE6, Q0QEM6, B9ZUV0, F1RX42, B3VCE8, UPI00025DEDCD, Q9TTJ1, F1RJ87, O62756, A0A0B8RVS4, F1RPE5, F1S2G7, F1STJ9, I3LGH6, F1S1E1, F1S8S9, F1RY67, Q684M7, A5GFU3, A5GFU2, F1RFN3, F1RHR8, C5HYI0, F1RGP1, Q95L19, F1SLX3, Q9TTK7, S4VFE3, A5GFU0, F2Z587, F2Z581, F2Z584, A2TLM1, A6M928, A5GFT8, UPI00025DEFE9, Q9G1G3, F1S8Q0, UPI00025…
2	GO:0060089	molecular transducer activity	Molecular Function	34	Q9MZG4, UPI000210552E, D3Y271, Q6PQZ2, A7RDK7, B2DCZ8, Q5DKW9, D0V2A3, F1SLV0, B8YBE0, A5JVA0, A8I492, F1RLH9, A4LAL4, F1SRK1, Q0QEM6, F1SLA0, F1RX85, B3XXC1, S5REL2, F1SJN2, I3LNT6, P34930, UPI0002104F4B, B6EUP4, Q6S4N2, A3RLM8, F1RWK0, B1B1N8, F1APT8, F1APT9, H9NID7, A1XC21, A5A8V6
2	GO:0005198	structural molecule activity	Molecular Function	63	A0A0B8RSA9, A1XQU3, I3LJ87, F1RG19, A0A0M3KL53, F1SJQ6, UPI0002105232, I3LLY8, F1RQ91, I3LDM6, I3LR44, A9XXE0, F2Z567, A0A0B8S018, UPI00005A29E0, Q0PMX7, A0A0B8S017, F2Z565, F2Z562, F1RLM4, F1SJJ5, F1S0K1, UPI0000D4DE74, F1S0K2, F1SHN7, Q29195, UPI00025DEDCD, Q29198, UPI0001C96971, F1RZQ6, F1RWK0, A8YQT9, P53027, F1SGI7, F1RW75, I3LSD3, Q6QRN9, F1SHK0, Q6LEP1, C5HYI0, F1RRA6, Q29368, F2Z5Q6, Q95L…
2	GO:0000988	transcription factor activity, protein binding	Molecular Function	35	F1RN38, I3L5I7, UPI00028F4918, Q9MZG4, F1RFN3, F1RL11, F1RM10, I3LFM6, K9IWE3, F1RGP1, UPI00025DED82, UPI00025DF0B1, F1SGS5, A1YVX4, UPI00025DF6F1, F1S4D4, M3V817, Q19LF1, Q19LF0, K7GNM7, A0A0B8RZF7, F1RX42, UPI00028F478D, F1RLM3, F1RRY2, F1S0Q0, F1RUI7, Q20CL7, A0A0B8RVS4, F1S3C1, A0A0B8RSY9, C3RZ94, C3RZ93, A0A0B8RZB6, I3LUP6
3	GO:0005057	signal transducer activity, downstream of receptor	Molecular Function	3	F1SDV6, C4MXZ1, C4MRC5
3	GO:0019911	structural constituent of myelin sheath	Molecular Function	1	C5HYI0
3	GO:0097367	carbohydrate derivative binding	Molecular Function	78	A0A0B8RZC4, I3LB03, K9IVM5, K9IVQ8, F1RGJ3, C4MXZ1, Q6PQZ2, F1SUG7, F1SC79, A9XXE0, I3LR44, F1SA77, I3LRQ2, Q0PMX7, Q0QEM6, F1SA70, F2Z562, F1SLA0, F1SHN7, F1RRY2, F1RL46, Q9TTJ1, UPI00025DF12B, F1S5I9, O62756, UPI00028F4454, A0A0B8RW01, F1S9Q1, I3LUP6, F1S9Q3, F1RTZ9, A5GFU3, F1SFG4, A0A0B8S070, F1S4X7, A5GFU2, K9IVG5, F1RL11, F1RHR8, UPI00025DF33E, UPI00025DF0B1, I3LM88, F1S4D4, F1S8L9, F1RFW5,…
3	GO:1901505	carbohydrate derivative transporter activity	Molecular Function	4	F1RZQ6, Q6QRN9, F2Z565, Q29368
3	GO:0016787	hydrolase activity	Molecular Function	87	F1SSW8, I3LB03, F1RSR4, K9IVM5, F1S2R6, I3LGW9, F1RGJ3, C4MXZ1, I3LAK1, F1RU52, Q6PQZ2, F1SDV6, F1SC79, F1SUG7, I3LR44, A9XXE0, F1SA77, I3LRQ2, F1SCX7, Q0PMX7, Q0QEM6, F1SA70, F2Z562, F1SLA0, A0A0B8RZF7, F1SHN7, D3K5N1, F1RN41, F1SNR2, F1S5I9, A7LCX1, F1RVE5, UPI00028F4454, F1S2G7, F1STJ9, I3LGH6, A0A0B8RW01, UPI00025DE753, F1S9Q1, F1S9Q3, A5GFU3, A0A0B8S070, F1SFG4, A5GFU2, F1S4X7, K9IVG5, UPI00…
3	GO:0016740	transferase activity	Molecular Function	64	K9IVQ8, A0A0B8RZC2, UPI0001C967E9, F1S098, I3LPU1, F1RSZ1, F1S8J8, F1RGW6, F1S3L9, A9XXE0, A0A0B8RW12, Q0PMX7, A0SNU7, I3LH91, F1RFD8, A0A0B8RZF7, F1SDB3, F1S544, I3LM72, F1SHN7, F1SQ34, F1SLR8, F1RLM3, F1RL46, F1S1U3, Q9TTJ1, F1SAH0, UPI00025DF12B, I3LJJ6, O62756, UPI00028F4454, I3LRN0, Q95JG9, Q71UN0, F1RW66, A0A0B8RZB6, F1RY67, Q684M7, K7GRD1, UPI00025DF539, I3L5I7, G3CKJ2, F1RHR8, K9IWE3, UPI…
3	GO:0032451	demethylase activity	Molecular Function	10	F1RUI7, Q20CL7, A0A0B8RVS4, M3V817, I3LG07, C3RZ94, C3RZ93, K7GNM7, A1YVX4, UPI00025DF6F1
3	GO:1901681	sulfur compound binding	Molecular Function	4	I3LUR5, F1SNX0, F1S8J8, F1S2E2
3	GO:0016829	lyase activity	Molecular Function	3	F1RVJ6, A0A0B8RSY9, I3LJ48
3	GO:0005515	protein binding	Molecular Function	422	UPI0002105232, UPI0001C972DC, Q19LF1, Q19LF0, UPI000210535C, I3LDA8, Q0QEM6, F1RX42, B3VCE8, UPI00025DEDCD, Q9TTJ1, O62756, A0A0B8RVS4, F1RPE5, F1S2G7, F1STJ9, I3LGH6, F1S1E1, F1S8S9, F1RY67, Q684M7, A5GFU3, A5GFU2, F1RFN3, F1RHR8, C5HYI0, F1RGP1, Q95L19, F1SLX3, Q9TTK7, S4VFE3, A5GFU0, F2Z587, F2Z581, F2Z584, A2TLM1, A5GFT8, A6M928, UPI00025DEFE9, F1S8Q0, UPI00025DEFEA, F1SI10, A5GFT9, UPI00025E…
3	GO:0016247	channel regulator activity	Molecular Function	3	F1SU78, I3LLU7, Q6PQZ2
3	GO:0004708	MAP kinase kinase activity	Molecular Function	3	A9XXE0, F1SHN7, Q0PMX7
3	GO:0030246	carbohydrate binding	Molecular Function	10	A0A0B8RZB2, I3L883, I3LM72, F1STC1, Q9TTK7, I3LNT6, F1SPE3, F1S2E2, A8CVN6, A2TLM1
3	GO:0060090	binding, bridging	Molecular Function	5	F1RW75, G9M4N0, K7GSL6, F1SHK0, UPI0001E87616
3	GO:0036094	small molecule binding	Molecular Function	106	A0A0B8RZC4, K9IVQ8, F1RGJ3, Q6PQZ2, F1SC79, I3LR44, F1SCX7, Q0PMX7, A0SNU7, Q0QEM6, F1SLA0, F1SDB3, F1SLR8, I3LK71, F1RRY2, F1RL46, Q9TTJ1, UPI00025DF12B, F1RMW4, O62756, F1RTZ9, Q684M7, A5GFU3, A0A0B8S070, F1S4X7, A5GFU2, K9IVG5, G3CKJ2, UPI00025DF33E, F1RHR8, K9IVG8, F1RFW5, B2ZF47, A5GFU0, I3LF71, I3LS09, A2TLM1, A6M928, A5GFT8, B9W5V0, UPI00022CDD7E, B8XSK3, I3LCJ3, P34930, A6M929, A5GFT9, Q0…
3	GO:0030545	receptor regulator activity	Molecular Function	1	F1S4D4
3	GO:0003682	chromatin binding	Molecular Function	52	UPI00028F4918, F1RPL2, F2Z5K9, I3LFM6, F1SGS5, A1YVX4, I3LPU1, F1RSZ1, M3V817, I3LRQ2, Q19LF1, K7GNS9, Q19LF0, UPI000210535C, A0A0B8RZF7, I3LCL1, F1RX42, I3LK71, F1RLM3, B1PEY3, Q20CL7, F1RVA0, A0A0B8RVS4, F2Z5P1, F1SCQ1, F2Z576, A0A0B8RZB6, UPI00025DF2DA, Q9MZG4, I3L5I7, I3LG07, F1RFN3, K9IWE3, F1SEM0, UPI00025DF6F1, F1S4D4, UPI00017F0280, F1SC53, Q71LE2, K7GNM7, UPI00028F478D, UPI0001C97E23, K9…
3	GO:0097159	organic cyclic compound binding	Molecular Function	261	UPI00028F4918, F2Z5K9, UPI0002105232, A7RDK7, UPI0001C972DC, J7FJH8, F1SC79, F1SCX7, Q19LF1, Q19LF0, UPI000210535C, Q0QEM6, F1RX42, UPI0000D4DE74, F1RLM3, F1RRY2, F1S0S2, Q9TTJ1, F2Z5L6, F2Z5L5, F1RJ87, UPI00017EFA0A, F2Z5L2, F1RVA0, O62756, A0A0B8RVS4, F1RPE5, F1STJ9, A8YQT9, F1RTZ9, Q684M7, A5GFU3, A5GFU2, A0A0B8S070, F1S4X7, F1RFN3, K9IVG5, G3CKJ2, F1RHR8, UPI00025E078C, K9IVG8, F1RGP1, Q95L19…
3	GO:0032947	protein complex scaffold	Molecular Function	4	A9XXE0, F1SHN7, F1SHK0, Q0PMX7
3	GO:0004879	RNA polymerase II transcription factor activity, ligand-activated sequence-specific DNA binding	Molecular Function	1	Q9MZG4
3	GO:0016491	oxidoreductase activity	Molecular Function	46	I3LJ48, I3LG07, G3CKJ2, A1YVX4, A9LGF2, Q1HBI1, UPI00025DF6F1, UPI00025E0704, Q1HB16, B2ZF47, M3V817, I3LEI8, B5KN75, A0SNU7, F1SRK1, B6EDE6, K7GNM7, UPI00025E0964, Q69G32, A0A077ERI3, B9ZUV0, Q9G1G3, M4M7D4, A0A076J9Y9, F1SLR8, A9LFQ5, Q69GF7, P50667, B6EDQ0, A0A076E9V3, A9LG09, F1RUI7, Q20CL7, I3LUR5, A0A0B8RVS4, E3T1V8, Q2XQV4, C3RZ94, F1RTG1, Q71UN0, C3RZ93, V5KX18, A0A077ES84, Q2NNN0, I3L9S8…
3	GO:0003735	structural constituent of ribosome	Molecular Function	42	A0A0B8RSA9, A1XQU3, P53027, I3LJ87, I3LSD3, F1RG19, Q6QRN9, A0A0M3KL53, Q6LEP1, F1SJQ6, UPI0002105232, F1RRA6, Q29368, F1RQ91, F2Z5Q6, Q95L19, F2Z546, F2Z567, A0A0B8S018, Q2YGT9, UPI00005A29E0, A0A0B8S017, F2Z565, A0A0B8RT95, F1RLM4, F1SJJ5, I3LIZ8, UPI00022CDA9D, UPI0000D4DE74, UPI00025DF227, Q29195, F2Z5F5, Q29198, F1SI10, UPI0001C95CE0, A0SNV0, UPI0001C96971, F1SNY2, F1RZQ6, I3LS10, UPI0000210…
3	GO:0072341	modified amino acid binding	Molecular Function	6	F1RWK0, F1S9Q1, F1SA70, F1S407, F1S9Q3, UPI00025DF12B
3	GO:0004601	peroxidase activity	Molecular Function	1	UPI00025E0964
3	GO:0004129	cytochrome-c oxidase activity	Molecular Function	22	A0A077ERI3, B9ZUV0, Q9G1G3, M4M7D4, A0A076J9Y9, A9LFQ5, Q69GF7, P50667, B6EDQ0, A0A076E9V3, A9LG09, A9LGF2, Q1HBI1, Q1HB16, E3T1V8, B5KN75, V5KX18, A0A077ES84, B6EDE6, Q69G32, Q2NNN0, B5KN62
3	GO:0008144	drug binding	Molecular Function	18	Q9MZG4, B3XXC1, S5REL2, A7RDK7, D0V2A3, B6EUP4, F1S2E3, A3RLM8, A5JVA0, B1B1N8, A8I492, F1APT8, F1APT9, A4LAL4, H9NID7, UPI00025E0C4F, A1XC21, F1SV03
3	GO:0008307	structural constituent of muscle	Molecular Function	5	F1RW75, UPI00025DED37, F1RWK0, F1SSA6, UPI00025E01B5
3	GO:0005549	odorant binding	Molecular Function	1	UPI0002104F4B
3	GO:0022857	transmembrane transporter activity	Molecular Function	43	Q6QRN9, F1SFG4, Q6PQZ2, F1RRA6, Q29368, A9LGF2, Q1HBI1, Q1HB16, B5KN75, F2Z565, B6EDE6, Q0QEM6, Q69G32, F1SLA0, UPI00025DFC4B, UPI00025DEFE9, A0A077ERI3, B9ZUV0, Q9G1G3, F1SU78, M4M7D4, A0A076J9Y9, I3LGZ7, A9LFQ5, Q69GF7, UPI00025DEFEA, P50667, B6EDQ0, A0A076E9V3, F1SSA6, F1S7B4, A9LG09, UPI00025E01B5, I3LMX7, F1RMW4, F1S5I9, F1RZQ6, F1RWK0, E3T1V8, V5KX18, A0A077ES84, Q2NNN0, B5KN62
3	GO:0005085	guanyl-nucleotide exchange factor activity	Molecular Function	15	F1S535, D3Y271, F1S4T0, UPI00025E1077, F1S860, UPI0001C967E9, F1SJN2, F1S098, Q9TTJ1, Q5DKW9, I3LJJ6, O62756, A0A0B8RT53, F1S8S9, F1S407
3	GO:0038023	signaling receptor activity	Molecular Function	12	Q9MZG4, F1RX85, UPI000210552E, D3Y271, F1SJN2, B2DCZ8, Q5DKW9, UPI0002104F4B, F1SLV0, B8YBE0, F1RWK0, A8I492
3	GO:0048037	cofactor binding	Molecular Function	9	I3LUR5, B2ZF47, F1SLR8, F1RVJ6, G3CKJ2, A0SNU7, Q2XQV4, Q71UN0, F1SGS5
3	GO:0003700	transcription factor activity, sequence-specific DNA binding	Molecular Function	39	F1RN38, Q9MZG4, UPI00028F4918, F1RIP8, K7GSL6, F1RM10, UPI00025DED82, F1SGS5, Q0GFA3, I3LM88, UPI00025DF6F1, A0ZVR0, UPI00017F0280, G9M4N0, A0A0B8RW12, K7GNS9, A0A0B8RSV8, UPI000210535C, A9YTY0, I3LCL1, I3LEP4, F1SKP5, UPI00028F478D, UPI0001C97E23, UPI00028F43BE, UPI0001E87616, F1S0S2, F1SAH0, F1RIV2, A0A0B8RVS4, K7GN78, A0A0B8RSY9, C3RZ94, F1S9S9, C3RZ93, B2ZRE4, UPI00025DF2DA, X2KPB3, F1S9S5
3	GO:0016853	isomerase activity	Molecular Function	6	F1S2E3, F1STC1, I3LJ48, UPI00025E0C4F, F1SV03, A2TLM1
3	GO:1901567	fatty acid derivative binding	Molecular Function	2	F1S9Q1, F1S9Q3
3	GO:0050997	quaternary ammonium group binding	Molecular Function	1	F1S407
3	GO:0030234	enzyme regulator activity	Molecular Function	43	Q9MZG4, F1S4T0, A0A0B8RSC7, F1S0P1, C4MXZ1, F1SMM3, I3LLU7, F1SHK0, I3LFM6, I3LCC0, F1RXA7, I3LEK0, UPI00025DF0B1, O02668, F1SNX0, F1SLX3, A9XXE0, A0A0B8RT53, Q0PMX7, I3LDA8, C4MRC5, I3LLG7, A0A0B8RZF7, A0A0B8RSB9, K9IVJ2, F1SHN7, UPI00025E1077, F1RP44, F1RS20, I3LK71, F1RRY2, A0A0B8RVJ7, A0A0B8RTB3, F1S0Q0, O00410, UPI00025DF12B, I3LJJ6, F1SEW6, I3L883, F1RUM4, I3LUP6, F1S725, F1S407
3	GO:0008289	lipid binding	Molecular Function	23	F1SSW8, Q9MZG4, F1S535, I3LAK1, F1S860, F1RRY2, F1RN41, F1SK12, UPI00025DF0B1, F1SBL4, UPI00025DF12B, F1RMW4, F1SBL0, F1RWK0, F1S8S9, F1S2E2, F1S9Q1, I3LDA8, I3LUP6, F1SA70, F1S407, F1S9Q3, F1RND0
3	GO:1901363	heterocyclic compound binding	Molecular Function	261	UPI00028F4918, F2Z5K9, UPI0002105232, A7RDK7, UPI0001C972DC, J7FJH8, F1SC79, F1SCX7, Q19LF1, Q19LF0, UPI000210535C, Q0QEM6, F1RX42, UPI0000D4DE74, F1RLM3, F1RRY2, F1S0S2, Q9TTJ1, F2Z5L6, F2Z5L5, F1RJ87, UPI00017EFA0A, F2Z5L2, F1RVA0, O62756, A0A0B8RVS4, F1RPE5, F1STJ9, A8YQT9, F1RTZ9, Q684M7, A5GFU3, A5GFU2, A0A0B8S070, F1S4X7, F1RFN3, K9IVG5, G3CKJ2, F1RHR8, UPI00025E078C, K9IVG8, F1RGP1, Q95L19…
3	GO:0015643	toxic substance binding	Molecular Function	2	Q3BDI7, I3LA65
3	GO:0022892	substrate-specific transporter activity	Molecular Function	44	Q6QRN9, F1SMM3, F1SFG4, Q6PQZ2, F1RRA6, Q29368, A9LGF2, Q1HBI1, Q1HB16, B5KN75, F2Z565, B6EDE6, Q0QEM6, Q69G32, F1SLA0, UPI00025DFC4B, A0A077ERI3, B9ZUV0, Q9G1G3, F1SU78, M4M7D4, A0A076J9Y9, F1RP44, I3LGZ7, A9LFQ5, Q69GF7, A0A0B8RVJ7, P50667, B6EDQ0, A0A076E9V3, F1SSA6, A9LG09, UPI00025E01B5, O00410, I3LMX7, F1RMW4, F1S5I9, F1RZQ6, F1RWK0, E3T1V8, V5KX18, A0A077ES84, Q2NNN0, B5KN62
3	GO:0033218	amide binding	Molecular Function	9	F1S2E3, F1RP44, F1SMM3, A0A0B8RVJ7, UPI00025E0C4F, F1S9Q1, F1SV03, O00410, F1S9Q3
3	GO:0043167	ion binding	Molecular Function	178	F1SSW8, A0A0B8RZC4, I3LGW9, K9IVQ8, F1RGJ3, I3LAK1, F1RU52, Q6PQZ2, A1YVX4, F1RSZ1, F1SC79, I3LR44, F1SMC2, Q0PMX7, I3LDA8, B6EDE6, Q0QEM6, F1SU28, F1SLA0, B9ZUV0, F1RX42, F1RLM3, A9LFQ5, F1RFI5, Q7YSF4, B3VCE8, F1RRY2, P50667, F1RL46, Q9TTJ1, UPI00025DF12B, F1RMW4, Q20CL7, O62756, A0A0B8RVS4, F1S2G7, I3LGH6, F1STJ9, F1RWK0, F1S8S9, A0A077ES84, A0A0B8RZB6, F1RTZ9, Q684M7, A5GFU3, A5GFU2, A0A0B8S0…
3	GO:0003823	antigen binding	Molecular Function	4	F1S2E2, F1S9Q1, F1SA70, F1S9Q3
3	GO:0016874	ligase activity	Molecular Function	9	A0A0B8RW12, K9IVT3, F1S098, F1RKU1, F1RW66, F1SAH0, F1RMW4, F1RFD8, I3LM88
3	GO:0044877	macromolecular complex binding	Molecular Function	59	I3LJ87, I3LGW9, F1RPL2, F1S7X1, F1RGJ3, F2Z5K9, I3LT80, F1SDV6, I3LTM2, A9XXE0, Q19LF1, Q0PMX7, Q19LF0, I3LDA8, F1SA70, A0A0B8RZF7, F1SRR5, F1SHN7, I3LK71, F1RRY2, B1PEY3, F1RJ87, I3LSP4, F1RVA0, A7LCX1, F2Z5P1, F1RRA0, F2Z576, I3LUP6, F1S9Q1, F1S9Q3, Q9MZG4, A5GFU3, A5GFU2, F1RFN3, F1RL11, F1RHR8, UPI00025DF0B1, F1S8L9, UPI00025DED37, Q71LE2, A5GFU0, F1SRK1, A0A0B8S078, UPI00022CDD7E, F1SK12, K9…
3	GO:0005200	structural constituent of cytoskeleton	Molecular Function	9	F1SGI7, F1RW75, F1S0K1, F1S0K2, I3LR44, D9IFC3, I3LLY8, F2Z562, I3LDM6
3	GO:0000989	transcription factor activity, transcription factor binding	Molecular Function	35	F1RN38, I3L5I7, UPI00028F4918, Q9MZG4, F1RFN3, F1RL11, F1RM10, I3LFM6, K9IWE3, F1RGP1, UPI00025DED82, UPI00025DF0B1, F1SGS5, A1YVX4, UPI00025DF6F1, F1S4D4, M3V817, Q19LF1, Q19LF0, K7GNM7, A0A0B8RZF7, F1RX42, UPI00028F478D, F1RLM3, F1RRY2, F1S0Q0, F1RUI7, Q20CL7, A0A0B8RVS4, F1S3C1, A0A0B8RSY9, C3RZ94, C3RZ93, A0A0B8RZB6, I3LUP6
3	GO:0004872	receptor activity	Molecular Function	34	Q9MZG4, UPI000210552E, D3Y271, Q6PQZ2, A7RDK7, B2DCZ8, Q5DKW9, D0V2A3, F1SLV0, B8YBE0, A5JVA0, A8I492, F1RLH9, A4LAL4, F1SRK1, Q0QEM6, F1SLA0, F1RX85, B3XXC1, S5REL2, F1SJN2, I3LNT6, P34930, UPI0002104F4B, B6EUP4, Q6S4N2, A3RLM8, F1RWK0, B1B1N8, F1APT8, F1APT9, H9NID7, A1XC21, A5A8V6
4	GO:0051087	chaperone binding	Molecular Function	1	I3LGW9
4	GO:0042393	histone binding	Molecular Function	22	F1RPL1, F1RX42, F1RPL2, UPI0001C954A1, F1SQ34, F2Z5K9, K9IWF3, F1RRY2, I3LQZ8, Q29579, UPI00025DF0B1, F1S4D4, F1RVA0, Q29569, F1SA77, I3LRQ2, I3LRN0, A0A0B8RW01, Q71LE2, F2Z576, F2Z587, I3LUP6
4	GO:1990841	promoter-specific chromatin binding	Molecular Function	2	F1SCQ1, F1SEM0
4	GO:0048306	calcium-dependent protein binding	Molecular Function	1	F1S2E2
4	GO:0016782	transferase activity, transferring sulfur-containing groups	Molecular Function	1	UPI00025DEB41
4	GO:0008201	heparin binding	Molecular Function	1	F1S2E2
4	GO:0042802	identical protein binding	Molecular Function	65	K9IVM5, F1S535, F1S7X1, C4MXZ1, I3LPU4, A1YVX4, UPI0001C972DC, J7FJH8, A9XXE0, M3V817, F1SCX7, Q0PMX7, K7GNS9, F1SU78, F1SHN7, F1SLR8, I3LK71, F1RRY2, I3LMX7, Q20CL7, K7GNR1, UPI0001C96971, UPI00028F4454, A0A0B8RSY9, I6YMD1, Q71UN0, Q95JG9, A8YQT9, I3LUP6, F1RY67, D2K7D7, D2K7D6, K7GMB2, F1RP15, D2K7D8, F1RVV1, F1S4X7, I3LG07, F1SHK0, G3CKJ2, K9J6I9, I3LCM4, UPI00025DF0B1, Q0GFA3, F1RRA8, UPI0002…
4	GO:0038024	cargo receptor activity	Molecular Function	3	F1SRK1, Q0QEM6, F1SLA0
4	GO:0031210	phosphatidylcholine binding	Molecular Function	1	F1S407
4	GO:0005543	phospholipid binding	Molecular Function	19	F1SSW8, I3LAK1, F1S860, F1RRY2, F1RN41, F1SK12, UPI00025DF0B1, F1SBL4, UPI00025DF12B, F1SBL0, F1RWK0, F1S8S9, F1S2E2, F1S9Q1, I3LDA8, I3LUP6, F1SA70, F1S407, F1S9Q3
4	GO:0016614	oxidoreductase activity, acting on CH-OH group of donors	Molecular Function	1	I3LJ48
4	GO:0099106	ion channel regulator activity	Molecular Function	3	F1SU78, I3LLU7, Q6PQZ2
4	GO:0017171	serine hydrolase activity	Molecular Function	2	F1RVE5, F1RN41
4	GO:0042277	peptide binding	Molecular Function	9	F1S2E3, F1RP44, F1SMM3, A0A0B8RVJ7, UPI00025E0C4F, F1SV03, O00410, F1S9Q1, F1S9Q3
4	GO:0039706	co-receptor binding	Molecular Function	3	A9XXE0, F1SHN7, Q0PMX7
4	GO:0004857	enzyme inhibitor activity	Molecular Function	24	A0A0B8RZF7, F1SHN7, F1RP44, F1SMM3, I3LK71, F1RRY2, A0A0B8RVJ7, I3LLU7, F1SHK0, I3LFM6, F1S0Q0, I3LEK0, O02668, UPI00025DF0B1, O00410, F1SNX0, I3L883, F1SLX3, A9XXE0, F1RUM4, Q0PMX7, I3LUP6, I3LDA8, I3LLG7
4	GO:0008134	transcription factor binding	Molecular Function	43	F1RN38, Q9MZG4, I3L5I7, K7GSL6, F1RFN3, F1RM10, F1RL11, F1RHR8, K9IWE3, F1SEM0, UPI00025DF0B1, F1SGS5, F1RGP1, UPI00025DED82, A1YVX4, G9M4N0, M3V817, Q19LF1, K7GNS9, Q19LF0, UPI000210535C, K7GNM7, A0A0B8RZF7, I3LCL1, F1SKP5, UPI0001C97E23, F1RLM3, F1RRY2, UPI00028F43BE, UPI0001E87616, F1S0S2, F1S0Q0, F1RUI7, Q20CL7, F1RIV2, A0A0B8RSK4, F1S3C1, F1S2E2, I3LUP6, A0A0B8RZB6, F1S9Q1, UPI00025DF2DA, F1…
4	GO:0030159	receptor signaling complex scaffold activity	Molecular Function	3	A9XXE0, F1SHN7, Q0PMX7
4	GO:0051861	glycolipid binding	Molecular Function	2	F1SA70, F1S9Q3
4	GO:0023023	MHC protein complex binding	Molecular Function	4	F1S2E2, F1S9Q1, F1SA70, F1S9Q3
4	GO:0005319	lipid transporter activity	Molecular Function	1	F1S5I9
4	GO:0008092	cytoskeletal protein binding	Molecular Function	49	F1S018, F1S7X1, F1SJQ8, I3LTM2, A9XXE0, F1SCX7, Q0PMX7, A0SNU7, I3LH91, K7GNS9, I3LDA8, F1SRR5, F1SHN7, F1SLR8, Q7YSF4, B3VCE8, A0A0B8RTB3, UPI00025DF12B, I3LSP4, I3L9Y2, F1RRA0, Q71UN0, F1RW75, A5GFU3, F1RVV1, F1S4X7, A5GFU2, F1SHK0, G3CKJ2, C5HYI0, F1S4D4, UPI00025DED37, F1SA57, A5GFU0, I3LB76, A0A0B8S078, A0A0B8RSB9, F1SK12, UPI00025DEB11, F1SSA6, F1S7B4, UPI00025E01B5, F1SBL4, B3VFA9, A5GFT9,…
4	GO:0019955	cytokine binding	Molecular Function	3	F1SLX3, I3LEK0, I3LLG7
4	GO:0005086	ARF guanyl-nucleotide exchange factor activity	Molecular Function	4	F1S535, F1S860, F1S8S9, F1S098
4	GO:0043395	heparan sulfate proteoglycan binding	Molecular Function	1	F1SNX0
4	GO:0070095	fructose-6-phosphate binding	Molecular Function	3	I3L883, UPI00028F4454, B8XSK3
4	GO:0003707	steroid hormone receptor activity	Molecular Function	1	Q9MZG4
4	GO:0015605	organophosphate ester transmembrane transporter activity	Molecular Function	4	F1RZQ6, Q6QRN9, F2Z565, Q29368
4	GO:0005521	lamin binding	Molecular Function	1	F1S7X1
4	GO:0071889	14-3-3 protein binding	Molecular Function	1	F1S4D4
4	GO:0016701	oxidoreductase activity, acting on single donors with incorporation of molecular oxygen	Molecular Function	1	I3LEI8
4	GO:0071814	protein-lipid complex binding	Molecular Function	1	F1SRK1
4	GO:0019208	phosphatase regulator activity	Molecular Function	1	I3LFM6
4	GO:0000981	RNA polymerase II transcription factor activity, sequence-specific DNA binding	Molecular Function	29	F1RN38, Q9MZG4, UPI00028F4918, F1RIP8, K7GSL6, F1SGS5, UPI00025DED82, Q0GFA3, I3LM88, A0ZVR0, UPI00017F0280, G9M4N0, K7GNS9, UPI000210535C, A9YTY0, I3LCL1, F1SKP5, UPI00028F478D, UPI0001C97E23, UPI00028F43BE, UPI0001E87616, F1S0S2, F1RIV2, K7GN78, F1S9S9, B2ZRE4, UPI00025DF2DA, X2KPB3, F1S9S5
4	GO:0005337	nucleoside transmembrane transporter activity	Molecular Function	4	F1RZQ6, Q6QRN9, F2Z565, Q29368
4	GO:0030546	receptor activator activity	Molecular Function	1	F1S4D4
4	GO:0050662	coenzyme binding	Molecular Function	7	I3LUR5, B2ZF47, F1SLR8, G3CKJ2, A0SNU7, Q2XQV4, Q71UN0
4	GO:0019838	growth factor binding	Molecular Function	7	I3LJ87, F1SLX3, F1RGJ3, I3LEK0, I3LPL7, A0A0B8RVW2, I3LLG7
4	GO:0008665	2'-phosphotransferase activity	Molecular Function	1	I3LCJ3
4	GO:0016675	oxidoreductase activity, acting on a heme group of donors	Molecular Function	22	A0A077ERI3, B9ZUV0, Q9G1G3, M4M7D4, A0A076J9Y9, A9LFQ5, Q69GF7, P50667, B6EDQ0, A0A076E9V3, A9LG09, A9LGF2, Q1HBI1, Q1HB16, E3T1V8, B5KN75, V5KX18, A0A077ES84, B6EDE6, Q69G32, Q2NNN0, B5KN62
4	GO:0016860	intramolecular oxidoreductase activity	Molecular Function	2	F1STC1, A2TLM1
4	GO:0043021	ribonucleoprotein complex binding	Molecular Function	11	F1S8L9, A0A0B8RSK4, A7LCX1, F1RGJ3, I3LK71, F1RRY2, F1RHR8, I3LUP6, UPI00025DF0B1, F1RJ87, I3LT80
4	GO:0032182	ubiquitin-like protein binding	Molecular Function	3	F1S8Q0, I3LGW9, UPI00025DF12B
4	GO:0000062	fatty-acyl-CoA binding	Molecular Function	1	I3LUR5
4	GO:0051082	unfolded protein binding	Molecular Function	13	F1RGJ3, A0A0B8S070, F1RRY2, UPI00025DF0B1, P34930, Q04967, Q6S4N2, A5A8V7, F1S9Q1, I3LUP6, F1SA70, A5A8V6, F1S9Q3
4	GO:0016772	transferase activity, transferring phosphorus-containing groups	Molecular Function	26	Q684M7, K7GRD1, K9IVQ8, F1RHR8, F1RRA8, F1RSZ1, F1S4D4, F1S3L9, A9XXE0, A0A0B8RT97, Q0PMX7, I3LS09, F1SDB3, F1SHN7, B8XSK3, F1RL46, F1S0Q0, Q9TTJ1, UPI00028F4507, UPI00025DF12B, UPI00025DEDEA, I3LJJ6, O62756, A0A0B8RSK4, UPI00028F4454, F1SDY2
4	GO:0043548	phosphatidylinositol 3-kinase binding	Molecular Function	2	A0A0B8RW12, F1SAH0
4	GO:0001786	phosphatidylserine binding	Molecular Function	6	F1RWK0, F1S9Q1, F1SA70, F1S407, F1S9Q3, UPI00025DF12B
4	GO:0001618	virus receptor activity	Molecular Function	3	Q6S4N2, A5A8V6, P34930
[truncated: 693 more rows]

## Sheet: CC
Level	GO_ID	Term	Type	Seqs_Num	Sequences
[truncated: 636 more rows]
