# Supplementary material for: Protein Interactions Network of Porcine Circovirus Type 2 Capsid With Host Proteins
Source: Front Microbiol. 2020 Jun 3;11:1129. doi: 10.3389/fmicb.2020.01129 (PMC7283462; doi:10.3389/fmicb.2020.01129)
Supplement: FIGURE S1 — (A,B) The schematic of the entire pathway networks for MAPK signaling and spliceosome from the KEGG database. [file Data_Sheet_1.zip › Supplementary Materials.zip/Supplementary Table 5-The integrated KEGG pathways and GO annotation analyses of PCV2 Cap-interacting host protein.xlsx]

## Sheet: Annotation
Protein IDs	Pathways	GO annotations
F1SUG7		GO:0005654(CC:nucleoplasm);GO:0005730(CC:nucleolus);GO:0005886(CC:plasma membrane);GO:0030529(CC:ribonucleoprotein complex);GO:0044444(CC:cytoplasmic part);GO:0003725(MF:double-stranded RNA binding);GO:0004004(MF:ATP-dependent RNA helicase activity);GO:0005515(MF:protein binding);GO:0005524(MF:ATP binding);GO:0019843(MF:rRNA binding);GO:0030515(MF:snoRNA binding);GO:0097322(MF:7SK snRNA binding);…
I3LRC3		GO:0000502(CC:proteasome complex);GO:0005737(CC:cytoplasm);GO:0043231(CC:intracellular membrane-bounded organelle);GO:0007166(BP:cell surface receptor signaling pathway);GO:0010468(BP:regulation of gene expression);GO:0010605(BP:negative regulation of macromolecule metabolic process);GO:0016567(BP:protein ubiquitination);GO:0031324(BP:negative regulation of cellular metabolic process);GO:0031396(…
K9IVG8		GO:0005654(CC:nucleoplasm);GO:0005730(CC:nucleolus);GO:0005886(CC:plasma membrane);GO:0030529(CC:ribonucleoprotein complex);GO:0044444(CC:cytoplasmic part);GO:0000166(MF:nucleotide binding);GO:0003725(MF:double-stranded RNA binding);GO:0004004(MF:ATP-dependent RNA helicase activity);GO:0005515(MF:protein binding);GO:0019843(MF:rRNA binding);GO:0030515(MF:snoRNA binding);GO:0097322(MF:7SK snRNA bi…
I3LRX8		GO:0001726(CC:ruffle);GO:0005634(CC:nucleus);GO:0005768(CC:endosome);GO:0005829(CC:cytosol);GO:0005834(CC:heterotrimeric G-protein complex);GO:0008021(CC:synaptic vesicle);GO:0016324(CC:apical plasma membrane);GO:0030054(CC:cell junction);GO:0030425(CC:dendrite);GO:0031224(CC:intrinsic to membrane);GO:0032588(CC:trans-Golgi network membrane);GO:0042383(CC:sarcolemma);GO:0043025(CC:neuronal cell b…
I3LS09	map04668(TNF signaling pathway);map04010(MAPK signaling pathway)	GO:0005654(CC:nucleoplasm);GO:0005737(CC:cytoplasm);GO:0043232(CC:intracellular non-membrane-bounded organelle);GO:0000287(MF:magnesium ion binding);GO:0004711(MF:ribosomal protein S6 kinase activity);GO:0005524(MF:ATP binding);GO:0035175(MF:histone kinase activity (H3-S10 specific));GO:0048273(MF:mitogen-activated protein kinase p38 binding);GO:0001818(BP:negative regulation of cytokine producti…
I3LTM2		GO:0005640(CC:nuclear outer membrane);GO:0005739(CC:mitochondrion);GO:0005925(CC:focal adhesion);GO:0016235(CC:aggresome);GO:0016529(CC:sarcoplasmic reticulum);GO:0030018(CC:Z disc);GO:0030863(CC:cortical cytoskeleton);GO:0031258(CC:lamellipodium membrane);GO:0031527(CC:filopodium membrane);GO:0031981(CC:nuclear lumen);GO:0034993(CC:SUN-KASH complex);GO:0044430(CC:cytoskeletal part);GO:0045111(CC…
F1SRR5		GO:0005640(CC:nuclear outer membrane);GO:0005739(CC:mitochondrion);GO:0005925(CC:focal adhesion);GO:0016235(CC:aggresome);GO:0016529(CC:sarcoplasmic reticulum);GO:0030018(CC:Z disc);GO:0030863(CC:cortical cytoskeleton);GO:0031258(CC:lamellipodium membrane);GO:0031527(CC:filopodium membrane);GO:0031981(CC:nuclear lumen);GO:0034993(CC:SUN-KASH complex);GO:0044430(CC:cytoskeletal part);GO:0045111(CC…
I3LUR5		GO:0005634(CC:nucleus);GO:0005743(CC:mitochondrial inner membrane);GO:0005759(CC:mitochondrial matrix);GO:0030425(CC:dendrite);GO:0043232(CC:intracellular non-membrane-bounded organelle);GO:0000062(MF:fatty-acyl-CoA binding);GO:0003995(MF:acyl-CoA dehydrogenase activity);GO:0005515(MF:protein binding);GO:0009055(MF:electron carrier activity);GO:0050660(MF:flavin adenine dinucleotide binding);GO:0…
I3LVL0
I6YMD1		GO:0005739(CC:mitochondrion);GO:0005783(CC:endoplasmic reticulum);GO:0005829(CC:cytosol);GO:0005886(CC:plasma membrane);GO:0042995(CC:cell projection);GO:0003723(MF:RNA binding);GO:0042802(MF:identical protein binding);GO:0008285(BP:negative regulation of cell proliferation);GO:0008637(BP:apoptotic mitochondrial changes);GO:0016032(BP:viral process);GO:0032091(BP:negative regulation of protein bi…
J7FJH8		GO:0005739(CC:mitochondrion);GO:0005783(CC:endoplasmic reticulum);GO:0005829(CC:cytosol);GO:0005886(CC:plasma membrane);GO:0042995(CC:cell projection);GO:0003723(MF:RNA binding);GO:0042802(MF:identical protein binding);GO:0008285(BP:negative regulation of cell proliferation);GO:0008637(BP:apoptotic mitochondrial changes);GO:0016032(BP:viral process);GO:0032091(BP:negative regulation of protein bi…
K7GNR1		GO:0005739(CC:mitochondrion);GO:0005783(CC:endoplasmic reticulum);GO:0005829(CC:cytosol);GO:0005886(CC:plasma membrane);GO:0042995(CC:cell projection);GO:0003723(MF:RNA binding);GO:0042802(MF:identical protein binding);GO:0008285(BP:negative regulation of cell proliferation);GO:0008637(BP:apoptotic mitochondrial changes);GO:0016032(BP:viral process);GO:0032091(BP:negative regulation of protein bi…
K9J6I9		GO:0005739(CC:mitochondrion);GO:0005783(CC:endoplasmic reticulum);GO:0005829(CC:cytosol);GO:0005886(CC:plasma membrane);GO:0042995(CC:cell projection);GO:0003723(MF:RNA binding);GO:0042802(MF:identical protein binding);GO:0008285(BP:negative regulation of cell proliferation);GO:0008637(BP:apoptotic mitochondrial changes);GO:0016032(BP:viral process);GO:0032091(BP:negative regulation of protein bi…
K7GMB2		GO:0005739(CC:mitochondrion);GO:0005783(CC:endoplasmic reticulum);GO:0005829(CC:cytosol);GO:0015629(CC:actin cytoskeleton);GO:0032587(CC:ruffle membrane);GO:0045177(CC:apical part of cell);GO:0000049(MF:tRNA binding);GO:0003727(MF:single-stranded RNA binding);GO:0042802(MF:identical protein binding);GO:0008285(BP:negative regulation of cell proliferation);GO:0008637(BP:apoptotic mitochondrial cha…
I3LNT6		GO:0005634(CC:nucleus);GO:0005882(CC:intermediate filament);GO:0016020(CC:membrane);GO:0031012(CC:extracellular matrix);GO:0070062(CC:extracellular vesicular exosome);GO:0072562(CC:blood microparticle);GO:0004872(MF:receptor activity);GO:0019899(MF:enzyme binding);GO:0030246(MF:carbohydrate binding);GO:0001867(BP:complement activation, lectin pathway);GO:0001895(BP:retina homeostasis);GO:0006979(…
O62756		GO:0005634(CC:nucleus);GO:0005829(CC:cytosol);GO:0005856(CC:cytoskeleton);GO:0005925(CC:focal adhesion);GO:0012505(CC:endomembrane system);GO:0031234(CC:extrinsic to internal side of plasma membrane);GO:0031982(CC:vesicle);GO:0045121(CC:membrane raft);GO:0004715(MF:non-membrane spanning protein tyrosine kinase activity);GO:0005088(MF:Ras guanyl-nucleotide exchange factor activity);GO:0005131(MF:g…
F1S3L9	map05164(Influenza A);map04380(Osteoclast differentiation);map05160(Hepatitis C);map04630(Jak-STAT signaling pathway);map04621(NOD-like receptor signaling pathway);map04217(Necroptosis);map05168(Herpes simplex infection);map04658(Th1 and Th2 cell differentiation);map05145(Toxoplasmosis);map05169(Epstein-Barr virus infection);map05167(Kaposi's sarcoma-associated herpesvirus infection);map05165(Hum…	GO:0005634(CC:nucleus);GO:0005829(CC:cytosol);GO:0031234(CC:extrinsic to internal side of plasma membrane);GO:0070062(CC:extracellular vesicular exosome);GO:0000166(MF:nucleotide binding);GO:0004715(MF:non-membrane spanning protein tyrosine kinase activity);GO:0005131(MF:growth hormone receptor binding);GO:0019899(MF:enzyme binding);GO:0031702(MF:type 1 angiotensin receptor binding);GO:0043167(MF…
Q9TTJ1	map05140(Leishmaniasis);map05212(Pancreatic cancer);map05167(Kaposi's sarcoma-associated herpesvirus infection);map05165(Human papillomavirus infection);map04659(Th17 cell differentiation);map05161(Hepatitis B);map05152(Tuberculosis);map05168(Herpes simplex infection);map05203(Viral carcinogenesis);map05200(Pathways in cancer);map05162(Measles);map05145(Toxoplasmosis);map05169(Epstein-Barr virus …	GO:0005634(CC:nucleus);GO:0005829(CC:cytosol);GO:0005856(CC:cytoskeleton);GO:0005925(CC:focal adhesion);GO:0012505(CC:endomembrane system);GO:0031234(CC:extrinsic to internal side of plasma membrane);GO:0031982(CC:vesicle);GO:0045121(CC:membrane raft);GO:0004715(MF:non-membrane spanning protein tyrosine kinase activity);GO:0005088(MF:Ras guanyl-nucleotide exchange factor activity);GO:0005131(MF:g…
Q684M7	map05164(Influenza A);map04380(Osteoclast differentiation);map05160(Hepatitis C);map04630(Jak-STAT signaling pathway);map04621(NOD-like receptor signaling pathway);map04217(Necroptosis);map05168(Herpes simplex infection);map04658(Th1 and Th2 cell differentiation);map05145(Toxoplasmosis);map05169(Epstein-Barr virus infection);map05167(Kaposi's sarcoma-associated herpesvirus infection);map05165(Hum…	GO:0005634(CC:nucleus);GO:0005829(CC:cytosol);GO:0031234(CC:extrinsic to internal side of plasma membrane);GO:0070062(CC:extracellular vesicular exosome);GO:0000166(MF:nucleotide binding);GO:0004715(MF:non-membrane spanning protein tyrosine kinase activity);GO:0005131(MF:growth hormone receptor binding);GO:0019899(MF:enzyme binding);GO:0031702(MF:type 1 angiotensin receptor binding);GO:0043167(MF…
Q9MZG4	map05221(Acute myeloid leukemia);map03320(PPAR signaling pathway);map05200(Pathways in cancer);map04310(Wnt signaling pathway)	GO:0000790(CC:nuclear chromatin);GO:0005654(CC:nucleoplasm);GO:0000978(MF:RNA polymerase II core promoter proximal region sequence-specific DNA binding);GO:0001046(MF:core promoter sequence-specific DNA binding);GO:0001077(MF:RNA polymerase II core promoter proximal region sequence-specific DNA binding transcription factor activity involved in positive regulation of transcription);GO:0001078(MF:R…
F1SJJ5	map03010(Ribosome)	GO:0005730(CC:nucleolus);GO:0005925(CC:focal adhesion);GO:0016020(CC:membrane);GO:0022625(CC:cytosolic large ribosomal subunit);GO:0031672(CC:A band);GO:0070062(CC:extracellular vesicular exosome);GO:0003735(MF:structural constituent of ribosome);GO:0005515(MF:protein binding);GO:0008097(MF:5S rRNA binding);GO:0000184(BP:nuclear-transcribed mRNA catabolic process, nonsense-mediated decay);GO:0006…
A0SNV0		GO:0005730(CC:nucleolus);GO:0005925(CC:focal adhesion);GO:0016020(CC:membrane);GO:0022625(CC:cytosolic large ribosomal subunit);GO:0031672(CC:A band);GO:0070062(CC:extracellular vesicular exosome);GO:0003735(MF:structural constituent of ribosome);GO:0005515(MF:protein binding);GO:0008097(MF:5S rRNA binding);GO:0000184(BP:nuclear-transcribed mRNA catabolic process, nonsense-mediated decay);GO:0006…
A0A0B8RT95	map03010(Ribosome)	GO:0005730(CC:nucleolus);GO:0005925(CC:focal adhesion);GO:0016020(CC:membrane);GO:0022625(CC:cytosolic large ribosomal subunit);GO:0031672(CC:A band);GO:0070062(CC:extracellular vesicular exosome);GO:0003735(MF:structural constituent of ribosome);GO:0005515(MF:protein binding);GO:0008097(MF:5S rRNA binding);GO:0000184(BP:nuclear-transcribed mRNA catabolic process, nonsense-mediated decay);GO:0006…
F1SSA6	map04530(Tight junction)	GO:0001725(CC:stress fiber);GO:0001726(CC:ruffle);GO:0001772(CC:immunological synapse);GO:0001931(CC:uropod);GO:0005739(CC:mitochondrion);GO:0005819(CC:spindle);GO:0005826(CC:actomyosin contractile ring);GO:0005829(CC:cytosol);GO:0005859(CC:muscle myosin complex);GO:0005903(CC:brush border);GO:0005913(CC:cell-cell adherens junction);GO:0005925(CC:focal adhesion);GO:0008180(CC:COP9 signalosome);GO…
A2TLM1	map01230(Biosynthesis of amino acids);map00030(Pentose phosphate pathway);map01200(Carbon metabolism)	GO:0005829(CC:cytosol);GO:0043231(CC:intracellular membrane-bounded organelle);GO:0004751(MF:ribose-5-phosphate isomerase activity);GO:0042802(MF:identical protein binding);GO:0048029(MF:monosaccharide binding);GO:0006014(BP:D-ribose metabolic process);GO:0009052(BP:pentose-phosphate shunt, non-oxidative branch);GO:0015976(BP:carbon utilization)
F1STC1	map01230(Biosynthesis of amino acids);map00030(Pentose phosphate pathway);map01200(Carbon metabolism)	GO:0005829(CC:cytosol);GO:0043231(CC:intracellular membrane-bounded organelle);GO:0004751(MF:ribose-5-phosphate isomerase activity);GO:0042802(MF:identical protein binding);GO:0048029(MF:monosaccharide binding);GO:0006014(BP:D-ribose metabolic process);GO:0009052(BP:pentose-phosphate shunt, non-oxidative branch);GO:0015976(BP:carbon utilization)
F1RLH9		GO:0005654(CC:nucleoplasm);GO:0005737(CC:cytoplasm);GO:0005886(CC:plasma membrane);GO:0030027(CC:lamellipodium);GO:0004872(MF:receptor activity);GO:0005515(MF:protein binding);GO:0010633(BP:negative regulation of epithelial cell migration);GO:0016055(BP:Wnt receptor signaling pathway);GO:0045184(BP:establishment of protein localization);GO:0050680(BP:negative regulation of epithelial cell prolife…
Q2MJV9		GO:0005737(CC:cytoplasm);GO:0043197(CC:dendritic spine);GO:0043226(CC:organelle);GO:0098590;GO:0005515(MF:protein binding);GO:0008360(BP:regulation of cell shape);GO:0044763(BP:single-organism cellular process)
F1S554		GO:0005737(CC:cytoplasm);GO:0043197(CC:dendritic spine);GO:0043226(CC:organelle);GO:0098590;GO:0005515(MF:protein binding);GO:0008360(BP:regulation of cell shape);GO:0044763(BP:single-organism cellular process)
F1SU28		GO:0005634(CC:nucleus);GO:0005829(CC:cytosol);GO:0005886(CC:plasma membrane);GO:0005911(CC:cell-cell junction);GO:0005925(CC:focal adhesion);GO:0043234(CC:protein complex);GO:0048471(CC:perinuclear region of cytoplasm);GO:0008270(MF:zinc ion binding);GO:0019901(MF:protein kinase binding);GO:0001837(BP:epithelial to mesenchymal transition);GO:0007160(BP:cell-matrix adhesion);GO:0007163(BP:establis…
Q3BDI7	map05150(Staphylococcus aureus infection)	GO:0005829(CC:cytosol);GO:0009898(CC:internal side of plasma membrane);GO:0016021(CC:integral to membrane);GO:0016324(CC:apical plasma membrane);GO:0016328(CC:lateral plasma membrane);GO:0030057(CC:desmosome);GO:0031012(CC:extracellular matrix);GO:0070062(CC:extracellular vesicular exosome);GO:0005509(MF:calcium ion binding);GO:0015643(MF:toxic substance binding);GO:0045295(MF:gamma-catenin bindi…
I3LA65	map05150(Staphylococcus aureus infection)	GO:0005829(CC:cytosol);GO:0009898(CC:internal side of plasma membrane);GO:0016021(CC:integral to membrane);GO:0016324(CC:apical plasma membrane);GO:0016328(CC:lateral plasma membrane);GO:0030057(CC:desmosome);GO:0031012(CC:extracellular matrix);GO:0070062(CC:extracellular vesicular exosome);GO:0005509(MF:calcium ion binding);GO:0015643(MF:toxic substance binding);GO:0045295(MF:gamma-catenin bindi…
Q6PQZ2	map04152(AMPK signaling pathway);map04972(Pancreatic secretion);map04971(Gastric acid secretion);map04024(cAMP signaling pathway);map02010(ABC transporters);map04976(Bile secretion);map04530(Tight junction)	GO:0005829(CC:cytosol);GO:0009986(CC:cell surface);GO:0016324(CC:apical plasma membrane);GO:0031205(CC:endoplasmic reticulum Sec complex);GO:0031901(CC:early endosome membrane);GO:0034707(CC:chloride channel complex);GO:0055037(CC:recycling endosome);GO:0070062(CC:extracellular vesicular exosome);GO:0005260(MF:channel-conductance-controlling ATPase activity);GO:0005524(MF:ATP binding);GO:0015106(…
A0A0B8RSY9	map00010(Glycolysis / Gluconeogenesis);map01200(Carbon metabolism);map04066(HIF-1 signaling pathway);map03018(RNA degradation);map01230(Biosynthesis of amino acids)	GO:0000015(CC:phosphopyruvate hydratase complex);GO:0005615(CC:extracellular space);GO:0005634(CC:nucleus);GO:0005913(CC:cell-cell adherens junction);GO:0019897(CC:extrinsic to plasma membrane);GO:0031430(CC:M band);GO:0043005(CC:neuron projection);GO:0043025(CC:neuronal cell body);GO:0043209(CC:myelin sheath);GO:0070062(CC:extracellular vesicular exosome);GO:0097060(CC:synaptic membrane);GO:0000…
A0A0B8RT53	map05215(Prostate cancer);map04150(mTOR signaling pathway);map04912(GnRH signaling pathway);map05206(MicroRNAs in cancer);map04915(Estrogen signaling pathway);map04072(Phospholipase D signaling pathway);map01522(Endocrine resistance);map04510(Focal adhesion);map04068(FoxO signaling pathway);map05165(Human papillomavirus infection);map05160(Hepatitis C);map04540(Gap junction);map01521(EGFR tyrosin…	GO:0005829(CC:cytosol);GO:0005886(CC:plasma membrane);GO:0014069(CC:postsynaptic density);GO:0043025(CC:neuronal cell body);GO:0003677(MF:DNA binding);GO:0005089(MF:Rho guanyl-nucleotide exchange factor activity);GO:0005096(MF:GTPase activator activity);GO:0017124(MF:SH3 domain binding);GO:0046982(MF:protein heterodimerization activity);GO:0000165(BP:MAPK cascade);GO:0001782(BP:B cell homeostasis…
F1S4T0		GO:0005829(CC:cytosol);GO:0005886(CC:plasma membrane);GO:0014069(CC:postsynaptic density);GO:0043025(CC:neuronal cell body);GO:0003677(MF:DNA binding);GO:0005089(MF:Rho guanyl-nucleotide exchange factor activity);GO:0005096(MF:GTPase activator activity);GO:0017124(MF:SH3 domain binding);GO:0046982(MF:protein heterodimerization activity);GO:0000165(BP:MAPK cascade);GO:0001782(BP:B cell homeostasis…
A0A0B8RT97	map01200(Carbon metabolism);map00010(Glycolysis / Gluconeogenesis)	GO:0005576(CC:extracellular region);GO:0005783(CC:endoplasmic reticulum);GO:0016020(CC:membrane);GO:0043843(MF:ADP-specific glucokinase activity);GO:0046872(MF:metal ion binding);GO:0006006(BP:glucose metabolic process);GO:0006096(BP:glycolysis)
F1SDB3	map04140(Autophagy - animal);map04150(mTOR signaling pathway);map04136(Autophagy - other eukaryotes)	GO:0031312(CC:extrinsic to organelle membrane);GO:0031410(CC:cytoplasmic vesicle);GO:0034045(CC:pre-autophagosomal structure membrane);GO:0000166(MF:nucleotide binding);GO:0004674(MF:protein serine/threonine kinase activity);GO:0005515(MF:protein binding);GO:0006914(BP:autophagy);GO:0007165(BP:signal transduction);GO:0010508(BP:positive regulation of autophagy);GO:0033554(BP:cellular response to …
K7GRD1	map04140(Autophagy - animal);map04150(mTOR signaling pathway);map04136(Autophagy - other eukaryotes)	GO:0031312(CC:extrinsic to organelle membrane);GO:0031410(CC:cytoplasmic vesicle);GO:0034045(CC:pre-autophagosomal structure membrane);GO:0000166(MF:nucleotide binding);GO:0004674(MF:protein serine/threonine kinase activity);GO:0005515(MF:protein binding);GO:0006914(BP:autophagy);GO:0007165(BP:signal transduction);GO:0010508(BP:positive regulation of autophagy);GO:0033554(BP:cellular response to …
A0A0B8RTN6		GO:0005654(CC:nucleoplasm);GO:0005829(CC:cytosol);GO:0012505(CC:endomembrane system);GO:0016020(CC:membrane);GO:0000166(MF:nucleotide binding);GO:0030098(BP:lymphocyte differentiation);GO:0070232(BP:regulation of T cell apoptotic process)
F1SSJ1		GO:0005654(CC:nucleoplasm);GO:0005829(CC:cytosol);GO:0012505(CC:endomembrane system);GO:0016020(CC:membrane);GO:0000166(MF:nucleotide binding);GO:0030098(BP:lymphocyte differentiation);GO:0070232(BP:regulation of T cell apoptotic process)
A5GFP5	map04623(Cytosolic DNA-sensing pathway);map04217(Necroptosis)	GO:0005634(CC:nucleus);GO:0005829(CC:cytosol);GO:0003677(MF:DNA binding);GO:0005515(MF:protein binding);GO:0048518(BP:positive regulation of biological process)
A9YTY0	map05203(Viral carcinogenesis);map05164(Influenza A);map05161(Hepatitis B);map04623(Cytosolic DNA-sensing pathway);map05168(Herpes simplex infection);map05160(Hepatitis C);map04620(Toll-like receptor signaling pathway);map04621(NOD-like receptor signaling pathway);map05167(Kaposi's sarcoma-associated herpesvirus infection);map04622(RIG-I-like receptor signaling pathway);map05162(Measles)	GO:0005654(CC:nucleoplasm);GO:0016020(CC:membrane);GO:0031982(CC:vesicle);GO:0044444(CC:cytoplasmic part);GO:0000979(MF:RNA polymerase II core promoter sequence-specific DNA binding);GO:0000982(MF:RNA polymerase II core promoter proximal region sequence-specific DNA binding transcription factor activity);GO:0005515(MF:protein binding);GO:0002221(BP:pattern recognition receptor signaling pathway);…
Q0GFA3		GO:0005737(CC:cytoplasm);GO:0031981(CC:nuclear lumen);GO:0000977(MF:RNA polymerase II regulatory region sequence-specific DNA binding);GO:0000982(MF:RNA polymerase II core promoter proximal region sequence-specific DNA binding transcription factor activity);GO:0042802(MF:identical protein binding);GO:0002460(BP:adaptive immune response based on somatic recombination of immune receptors built from…
K7GN78		GO:0005634(CC:nucleus);GO:0005737(CC:cytoplasm);GO:0044446(CC:intracellular organelle part);GO:0000977(MF:RNA polymerase II regulatory region sequence-specific DNA binding);GO:0000982(MF:RNA polymerase II core promoter proximal region sequence-specific DNA binding transcription factor activity);GO:0005515(MF:protein binding);GO:0002252(BP:immune effector process);GO:0009615(BP:response to virus);…
X2KPB3	map05203(Viral carcinogenesis);map05164(Influenza A);map05161(Hepatitis B);map04623(Cytosolic DNA-sensing pathway);map05168(Herpes simplex infection);map05160(Hepatitis C);map04620(Toll-like receptor signaling pathway);map04621(NOD-like receptor signaling pathway);map05167(Kaposi's sarcoma-associated herpesvirus infection);map04622(RIG-I-like receptor signaling pathway);map05162(Measles)	GO:0005654(CC:nucleoplasm);GO:0016020(CC:membrane);GO:0031982(CC:vesicle);GO:0044444(CC:cytoplasmic part);GO:0000979(MF:RNA polymerase II core promoter sequence-specific DNA binding);GO:0000982(MF:RNA polymerase II core promoter proximal region sequence-specific DNA binding transcription factor activity);GO:0005515(MF:protein binding);GO:0002221(BP:pattern recognition receptor signaling pathway);…
A0ZVR0	map05203(Viral carcinogenesis);map05164(Influenza A);map05161(Hepatitis B);map04623(Cytosolic DNA-sensing pathway);map05168(Herpes simplex infection);map05160(Hepatitis C);map04620(Toll-like receptor signaling pathway);map04621(NOD-like receptor signaling pathway);map05167(Kaposi's sarcoma-associated herpesvirus infection);map04622(RIG-I-like receptor signaling pathway);map05162(Measles)	GO:0005654(CC:nucleoplasm);GO:0005829(CC:cytosol);GO:0010008(CC:endosome membrane);GO:0000979(MF:RNA polymerase II core promoter sequence-specific DNA binding);GO:0000982(MF:RNA polymerase II core promoter proximal region sequence-specific DNA binding transcription factor activity);GO:0005515(MF:protein binding);GO:0000122(BP:negative regulation of transcription from RNA polymerase II promoter);G…
B5M447		GO:0005615(CC:extracellular space);GO:0005737(CC:cytoplasm);GO:0016324(CC:apical plasma membrane);GO:0043005(CC:neuron projection);GO:0043025(CC:neuronal cell body);GO:0031773(MF:kisspeptin receptor binding);GO:0008285(BP:negative regulation of cell proliferation);GO:0030336(BP:negative regulation of cell migration);GO:0032874(BP:positive regulation of stress-activated MAPK cascade);GO:0033686(BP…
I3LJ87	map03010(Ribosome)	GO:0005654(CC:nucleoplasm);GO:0005730(CC:nucleolus);GO:0005913(CC:cell-cell adherens junction);GO:0005925(CC:focal adhesion);GO:0016020(CC:membrane);GO:0022627(CC:cytosolic small ribosomal subunit);GO:0070062(CC:extracellular vesicular exosome);GO:0003729(MF:mRNA binding);GO:0003735(MF:structural constituent of ribosome);GO:0017134(MF:fibroblast growth factor binding);GO:0019899(MF:enzyme binding…
B2LVA5		GO:0005615(CC:extracellular space);GO:0005737(CC:cytoplasm);GO:0016324(CC:apical plasma membrane);GO:0043005(CC:neuron projection);GO:0043025(CC:neuronal cell body);GO:0031773(MF:kisspeptin receptor binding);GO:0008285(BP:negative regulation of cell proliferation);GO:0030336(BP:negative regulation of cell migration);GO:0032874(BP:positive regulation of stress-activated MAPK cascade);GO:0033686(BP…
B8YBE0	map04310(Wnt signaling pathway)	GO:0005615(CC:extracellular space);GO:0005634(CC:nucleus);GO:0005769(CC:early endosome);GO:0009986(CC:cell surface);GO:0016021(CC:integral to membrane);GO:0044433(CC:cytoplasmic vesicle part);GO:0098588;GO:0098805;GO:0004930(MF:G-protein coupled receptor activity);GO:0017147(MF:Wnt-protein binding);GO:0019901(MF:protein kinase binding);GO:0031625(MF:ubiquitin protein ligase binding);GO:0042813(MF…
B2DCZ8	map04310(Wnt signaling pathway)	GO:0005615(CC:extracellular space);GO:0005634(CC:nucleus);GO:0005769(CC:early endosome);GO:0009986(CC:cell surface);GO:0016021(CC:integral to membrane);GO:0044433(CC:cytoplasmic vesicle part);GO:0098588;GO:0098805;GO:0004930(MF:G-protein coupled receptor activity);GO:0017147(MF:Wnt-protein binding);GO:0019901(MF:protein kinase binding);GO:0031625(MF:ubiquitin protein ligase binding);GO:0042813(MF…
I3LDM6		GO:0005634(CC:nucleus);GO:0016020(CC:membrane);GO:0044444(CC:cytoplasmic part);GO:0045095(CC:keratin filament);GO:0070062(CC:extracellular vesicular exosome);GO:0005200(MF:structural constituent of cytoskeleton);GO:0097110(MF:scaffold protein binding);GO:0002009(BP:morphogenesis of an epithelium);GO:0002230(BP:positive regulation of defense response to virus by host);GO:0007398(BP:ectoderm develo…
C3RZ94		GO:0005654(CC:nucleoplasm);GO:0005730(CC:nucleolus);GO:0005737(CC:cytoplasm);GO:0019907(CC:cyclin-dependent protein kinase activating kinase holoenzyme complex);GO:0032993(CC:protein-DNA complex);GO:0003700(MF:sequence-specific DNA binding transcription factor activity);GO:0003713(MF:transcription coactivator activity);GO:0003714(MF:transcription corepressor activity);GO:0005515(MF:protein bindin…
C3RZ93		GO:0005654(CC:nucleoplasm);GO:0005730(CC:nucleolus);GO:0005737(CC:cytoplasm);GO:0019907(CC:cyclin-dependent protein kinase activating kinase holoenzyme complex);GO:0032993(CC:protein-DNA complex);GO:0003700(MF:sequence-specific DNA binding transcription factor activity);GO:0003713(MF:transcription coactivator activity);GO:0003714(MF:transcription corepressor activity);GO:0005515(MF:protein bindin…
A0A0B8RVS4		GO:0005654(CC:nucleoplasm);GO:0005730(CC:nucleolus);GO:0005737(CC:cytoplasm);GO:0019907(CC:cyclin-dependent protein kinase activating kinase holoenzyme complex);GO:0032993(CC:protein-DNA complex);GO:0003700(MF:sequence-specific DNA binding transcription factor activity);GO:0003713(MF:transcription coactivator activity);GO:0003714(MF:transcription corepressor activity);GO:0005515(MF:protein bindin…
D3K5N1		GO:0016787(MF:hydrolase activity)
D3Y271	map04611(Platelet activation)	GO:0005739(CC:mitochondrion);GO:0005887(CC:integral to plasma membrane);GO:0005901(CC:caveola);GO:0009897(CC:external side of plasma membrane);GO:0009925(CC:basal plasma membrane);GO:0001609(MF:G-protein coupled adenosine receptor activity);GO:0001621(MF:ADP receptor activity);GO:0005085(MF:guanyl-nucleotide exchange factor activity);GO:0001973(BP:adenosine receptor signaling pathway);GO:0006930(…
F1SJN2	map04611(Platelet activation)	GO:0005739(CC:mitochondrion);GO:0005887(CC:integral to plasma membrane);GO:0005901(CC:caveola);GO:0009897(CC:external side of plasma membrane);GO:0009925(CC:basal plasma membrane);GO:0001609(MF:G-protein coupled adenosine receptor activity);GO:0001621(MF:ADP receptor activity);GO:0005085(MF:guanyl-nucleotide exchange factor activity);GO:0001973(BP:adenosine receptor signaling pathway);GO:0006930(…
Q5DKW9		GO:0005739(CC:mitochondrion);GO:0005783(CC:endoplasmic reticulum);GO:0005887(CC:integral to plasma membrane);GO:0005901(CC:caveola);GO:0009897(CC:external side of plasma membrane);GO:0009925(CC:basal plasma membrane);GO:0001609(MF:G-protein coupled adenosine receptor activity);GO:0001621(MF:ADP receptor activity);GO:0005085(MF:guanyl-nucleotide exchange factor activity);GO:0001973(BP:adenosine re…
F1REX0		GO:0005488(MF:binding)
F1RFD8		GO:0005654(CC:nucleoplasm);GO:0005694(CC:chromosome);GO:0005730(CC:nucleolus);GO:0005815(CC:microtubule organizing center);GO:0005829(CC:cytosol);GO:0003676(MF:nucleic acid binding);GO:0005515(MF:protein binding);GO:0008270(MF:zinc ion binding);GO:0016874(MF:ligase activity);GO:0061630;GO:0000209(BP:protein polyubiquitination);GO:0001701(BP:in utero embryonic development);GO:0006260(BP:DNA replic…
K9IVT3		GO:0005654(CC:nucleoplasm);GO:0005694(CC:chromosome);GO:0005730(CC:nucleolus);GO:0005815(CC:microtubule organizing center);GO:0005829(CC:cytosol);GO:0003676(MF:nucleic acid binding);GO:0005515(MF:protein binding);GO:0008270(MF:zinc ion binding);GO:0016874(MF:ligase activity);GO:0061630;GO:0000209(BP:protein polyubiquitination);GO:0001701(BP:in utero embryonic development);GO:0006260(BP:DNA replic…
F1RFI9		GO:0005622(CC:intracellular);GO:0016020(CC:membrane);GO:0005515(MF:protein binding);GO:0000165(BP:MAPK cascade);GO:0001889(BP:liver development);GO:0002673(BP:regulation of acute inflammatory response);GO:0009410(BP:response to xenobiotic stimulus);GO:0032815(BP:negative regulation of natural killer cell activation);GO:0045732(BP:positive regulation of protein catabolic process);GO:0050708(BP:reg…
F1RGJ3	map05152(Tuberculosis);map03018(RNA degradation)	GO:0005730(CC:nucleolus);GO:0005788(CC:endoplasmic reticulum lumen);GO:0005793(CC:endoplasmic reticulum-Golgi intermediate compartment);GO:0005886(CC:plasma membrane);GO:0005925(CC:focal adhesion);GO:0008180(CC:COP9 signalosome);GO:0009986(CC:cell surface);GO:0030176(CC:integral to endoplasmic reticulum membrane);GO:0030496(CC:midbody);GO:0031012(CC:extracellular matrix);GO:0034663(CC:endoplasmic…
F1RGP1		GO:0005654(CC:nucleoplasm);GO:0005730(CC:nucleolus);GO:0005737(CC:cytoplasm);GO:0016020(CC:membrane);GO:0042564(CC:NLS-dependent protein nuclear import complex);GO:0001047(MF:core promoter binding);GO:0003714(MF:transcription corepressor activity);GO:0008134(MF:transcription factor binding);GO:0008270(MF:zinc ion binding);GO:0043565(MF:sequence-specific DNA binding);GO:0001649(BP:osteoblast diffe…
F1RL11		GO:0016605(CC:PML body);GO:0003713(MF:transcription coactivator activity);GO:0008022(MF:protein C-terminus binding);GO:0032403(MF:protein complex binding);GO:0033613(MF:activating transcription factor binding);GO:0044212(MF:transcription regulatory region DNA binding);GO:0097367(MF:carbohydrate derivative binding);GO:0000122(BP:negative regulation of transcription from RNA polymerase II promoter)…
F1RM10	map03040(Spliceosome)	GO:0005730(CC:nucleolus);GO:0015629(CC:actin cytoskeleton);GO:0016363(CC:nuclear matrix);GO:0001103(MF:RNA polymerase II repressing transcription factor binding);GO:0001106(MF:RNA polymerase II transcription corepressor activity);GO:0003700(MF:sequence-specific DNA binding transcription factor activity);GO:0003713(MF:transcription coactivator activity);GO:0070064(MF:proline-rich region binding);G…
A7LCX1	map04622(RIG-I-like receptor signaling pathway);map05164(Influenza A);map05162(Measles);map05168(Herpes simplex infection);map05161(Hepatitis B)	GO:0005829(CC:cytosol);GO:0030529(CC:ribonucleoprotein complex);GO:0042995(CC:cell projection);GO:0043231(CC:intracellular membrane-bounded organelle);GO:0000166(MF:nucleotide binding);GO:0003677(MF:DNA binding);GO:0003725(MF:double-stranded RNA binding);GO:0003727(MF:single-stranded RNA binding);GO:0004521(MF:endoribonuclease activity);GO:0005515(MF:protein binding);GO:0008270(MF:zinc ion bindin…
F2Z562	map04540(Gap junction);map04145(Phagosome)	GO:0000242(CC:pericentriolar material);GO:0000794(CC:condensed nuclear chromosome);GO:0000930(CC:gamma-tubulin complex);GO:0005814(CC:centriole);GO:0005827(CC:polar microtubule);GO:0005829(CC:cytosol);GO:0005881(CC:cytoplasmic microtubule);GO:0031252(CC:cell leading edge);GO:0036064(CC:cilium basal body);GO:0045177(CC:apical part of cell);GO:0055037(CC:recycling endosome);GO:0097730;GO:0003924(MF…
I3LR44		GO:0000242(CC:pericentriolar material);GO:0000794(CC:condensed nuclear chromosome);GO:0000930(CC:gamma-tubulin complex);GO:0005814(CC:centriole);GO:0005827(CC:polar microtubule);GO:0005829(CC:cytosol);GO:0005881(CC:cytoplasmic microtubule);GO:0031252(CC:cell leading edge);GO:0036064(CC:cilium basal body);GO:0045177(CC:apical part of cell);GO:0055037(CC:recycling endosome);GO:0097730;GO:0003924(MF…
F1RN41	map04610(Complement and coagulation cascades)	GO:0005576(CC:extracellular region);GO:0005788(CC:endoplasmic reticulum lumen);GO:0005796(CC:Golgi lumen);GO:0031233(CC:intrinsic to external side of plasma membrane);GO:0004252(MF:serine-type endopeptidase activity);GO:0005515(MF:protein binding);GO:0005543(MF:phospholipid binding);GO:0046872(MF:metal ion binding);GO:0006465(BP:signal peptide processing);GO:0006888(BP:ER to Golgi vesicle-mediate…
F1RP15		GO:0005765(CC:lysosomal membrane);GO:0032588(CC:trans-Golgi network membrane);GO:0042802(MF:identical protein binding);GO:0002070(BP:epithelial cell maturation);GO:0031069(BP:hair follicle morphogenesis);GO:0042335(BP:cuticle development);GO:0045055(BP:regulated secretory pathway);GO:0045684(BP:positive regulation of epidermis development);GO:0061436(BP:establishment of skin barrier);GO:0070268(B…
F1RPE5		GO:0000793(CC:condensed chromosome);GO:0005654(CC:nucleoplasm);GO:0005737(CC:cytoplasm);GO:0016020(CC:membrane);GO:0030687(CC:preribosome, large subunit precursor);GO:0070545(CC:PeBoW complex);GO:0003723(MF:RNA binding);GO:0005515(MF:protein binding);GO:0000463(BP:maturation of LSU-rRNA from tricistronic rRNA transcript (SSU-rRNA, 5.8S rRNA, LSU-rRNA));GO:0000466(BP:maturation of 5.8S rRNA from t…
F1S1U3		GO:0005737(CC:cytoplasm);GO:0004402(MF:histone acetyltransferase activity);GO:0016427(MF:tRNA (cytosine) methyltransferase activity);GO:0007519(BP:skeletal muscle tissue development);GO:0016573(BP:histone acetylation);GO:0030488(BP:tRNA methylation);GO:0045444(BP:fat cell differentiation);GO:0000123(CC:histone acetyltransferase complex);GO:0042967(BP:acyl-carrier-protein biosynthetic process)
F1RS20		GO:0012505(CC:endomembrane system);GO:0016020(CC:membrane);GO:0043005(CC:neuron projection);GO:0043231(CC:intracellular membrane-bounded organelle);GO:0044444(CC:cytoplasmic part);GO:0044446(CC:intracellular organelle part);GO:0005096(MF:GTPase activator activity);GO:0005515(MF:protein binding);GO:0016043(BP:cellular component organization);GO:0030154(BP:cell differentiation);GO:0043547(BP:positi…
F1RTZ9		GO:0003677(MF:DNA binding);GO:0005524(MF:ATP binding);GO:0006260(BP:DNA replication)
F1RW75	map05412(Arrhythmogenic right ventricular cardiomyopathy (ARVC))	GO:0001533(CC:cornified envelope);GO:0005634(CC:nucleus);GO:0005783(CC:endoplasmic reticulum);GO:0005829(CC:cytosol);GO:0005882(CC:intermediate filament);GO:0005903(CC:brush border);GO:0005916(CC:fascia adherens);GO:0005925(CC:focal adhesion);GO:0015630(CC:microtubule cytoskeleton);GO:0016323(CC:basolateral plasma membrane);GO:0016528(CC:sarcoplasm);GO:0030056(CC:hemidesmosome);GO:0030057(CC:desm…
F1RWK0		GO:0005886(CC:plasma membrane);GO:0014701(CC:junctional sarcoplasmic reticulum membrane);GO:0016021(CC:integral to membrane);GO:0030018(CC:Z disc);GO:0030314(CC:junctional membrane complex);GO:0001786(MF:phosphatidylserine binding);GO:0005515(MF:protein binding);GO:0005546(MF:phosphatidylinositol-4,5-bisphosphate binding);GO:0005547(MF:phosphatidylinositol-3,4,5-trisphosphate binding);GO:0008307(…
F1RX42		GO:0005654(CC:nucleoplasm);GO:0000977(MF:RNA polymerase II regulatory region sequence-specific DNA binding);GO:0003682(MF:chromatin binding);GO:0003714(MF:transcription corepressor activity);GO:0008270(MF:zinc ion binding);GO:0035064(MF:methylated histone residue binding);GO:0000122(BP:negative regulation of transcription from RNA polymerase II promoter);GO:0007049(BP:cell cycle);GO:0008283(BP:ce…
I3LMX7	map04978(Mineral absorption)	GO:0005887(CC:integral to plasma membrane);GO:0015629(CC:actin cytoskeleton);GO:0030425(CC:dendrite);GO:0034707(CC:chloride channel complex);GO:0042383(CC:sarcolemma);GO:0043204(CC:perikaryon);GO:0005247(MF:voltage-gated chloride channel activity);GO:0031404(MF:chloride ion binding);GO:0042803(MF:protein homodimerization activity);GO:0006936(BP:muscle contraction);GO:0019227(BP:neuronal action po…
F1RNW2
F1RXW1		GO:0005883(CC:neurofilament);GO:0030425(CC:dendrite);GO:0044459(CC:plasma membrane part);GO:0098794;GO:0019904(MF:protein domain specific binding);GO:0007270(BP:neuron-neuron synaptic transmission);GO:0009150(BP:purine ribonucleotide metabolic process);GO:0022607(BP:cellular component assembly);GO:1901068(BP:guanosine-containing compound metabolic process)
F1S018		GO:0005874(CC:microtubule);GO:0005516(MF:calmodulin binding);GO:0008017(MF:microtubule binding);GO:0030507(MF:spectrin binding);GO:0000226(BP:microtubule cytoskeleton organization);GO:0022604(BP:regulation of cell morphogenesis);GO:0031175(BP:neuron projection development);GO:0033043(BP:regulation of organelle organization);GO:0045298(CC:tubulin complex);GO:0008091(CC:spectrin)
F1S098	map04120(Ubiquitin mediated proteolysis)	GO:0005794(CC:Golgi apparatus);GO:0005829(CC:cytosol);GO:0016020(CC:membrane);GO:0044446(CC:intracellular organelle part);GO:0004842(MF:ubiquitin-protein ligase activity);GO:0005086(MF:ARF guanyl-nucleotide exchange factor activity);GO:0005515(MF:protein binding);GO:0016874(MF:ligase activity);GO:0006511(BP:ubiquitin-dependent protein catabolic process);GO:0006810(BP:transport);GO:0006974(BP:resp…
F1S0P1		GO:0005737(CC:cytoplasm);GO:0005886(CC:plasma membrane);GO:0005096(MF:GTPase activator activity);GO:0065007(BP:biological regulation)
F1S4D4	map05132(Salmonella infection);map04151(PI3K-Akt signaling pathway)	GO:0005739(CC:mitochondrion);GO:0005768(CC:endosome);GO:0005794(CC:Golgi apparatus);GO:0005813(CC:centrosome);GO:0005829(CC:cytosol);GO:0005886(CC:plasma membrane);GO:0005913(CC:cell-cell adherens junction);GO:0030027(CC:lamellipodium);GO:0030496(CC:midbody);GO:0032154(CC:cleavage furrow);GO:0043296(CC:apical junction complex);GO:0045111(CC:intermediate filament cytoskeleton);GO:0048471(CC:perinu…
F1RQ61		GO:0016021(CC:integral to membrane);GO:0071944(CC:cell periphery);GO:0007409(BP:axonogenesis);GO:0009605(BP:response to external stimulus);GO:0030534(BP:adult behavior);GO:0048839(BP:inner ear development);GO:0050877(BP:neurological system process);GO:0051965(BP:positive regulation of synapse assembly)
I3LCL1		GO:0001741(CC:XY body);GO:0005654(CC:nucleoplasm);GO:0005667(CC:transcription factor complex);GO:0005737(CC:cytoplasm);GO:0000978(MF:RNA polymerase II core promoter proximal region sequence-specific DNA binding);GO:0000980(MF:RNA polymerase II distal enhancer sequence-specific DNA binding);GO:0001077(MF:RNA polymerase II core promoter proximal region sequence-specific DNA binding transcription fa…
F1S8J8		GO:0016607(CC:nuclear speck);GO:0036396(CC:MIS complex);GO:0001734(MF:mRNA (N6-adenosine)-methyltransferase activity);GO:0003729(MF:mRNA binding);GO:0016422(MF:mRNA (2'-O-methyladenosine-N6-)-methyltransferase activity);GO:0046982(MF:protein heterodimerization activity);GO:1904047;GO:0000398(BP:mRNA splicing, via spliceosome);GO:0006382(BP:adenosine to inosine editing);GO:0007623(BP:circadian rhy…
F1S8L9	map05164(Influenza A)	GO:0005654(CC:nucleoplasm);GO:0005697(CC:telomerase holoenzyme complex);GO:0009986(CC:cell surface);GO:0016020(CC:membrane);GO:0031012(CC:extracellular matrix);GO:0036464;GO:0070937(CC:CRD-mediated mRNA stability complex);GO:0071013(CC:catalytic step 2 spliceosome);GO:0001047(MF:core promoter binding);GO:0004386(MF:helicase activity);GO:0005515(MF:protein binding);GO:0005524(MF:ATP binding);GO:00…
F1S9I3		GO:0016020(CC:membrane);GO:0044464(CC:cell part);GO:0003824(MF:catalytic activity);GO:0005515(MF:protein binding);GO:0007275(BP:multicellular organismal development);GO:0008152(BP:metabolic process);GO:0050794(BP:regulation of cellular process)
F1S0K2		GO:0005634(CC:nucleus);GO:0045095(CC:keratin filament);GO:0070062(CC:extracellular vesicular exosome);GO:0005200(MF:structural constituent of cytoskeleton);GO:0097110(MF:scaffold protein binding);GO:0007010(BP:cytoskeleton organization);GO:0008544(BP:epidermis development);GO:0009314(BP:response to radiation);GO:0043587(BP:tongue morphogenesis);GO:0043588(BP:skin development);GO:0060429(BP:epithe…
F1SA77		GO:0000785(CC:chromatin);GO:0005654(CC:nucleoplasm);GO:0005730(CC:nucleolus);GO:0005737(CC:cytoplasm);GO:0005856(CC:cytoskeleton);GO:0032991(CC:macromolecular complex);GO:0070062(CC:extracellular vesicular exosome);GO:0001046(MF:core promoter sequence-specific DNA binding);GO:0004003(MF:ATP-dependent DNA helicase activity);GO:0005524(MF:ATP binding);GO:0035064(MF:methylated histone residue bindin…
A0A0B8RW01		GO:0000785(CC:chromatin);GO:0005654(CC:nucleoplasm);GO:0005730(CC:nucleolus);GO:0005737(CC:cytoplasm);GO:0005856(CC:cytoskeleton);GO:0043234(CC:protein complex);GO:0070062(CC:extracellular vesicular exosome);GO:0001046(MF:core promoter sequence-specific DNA binding);GO:0004003(MF:ATP-dependent DNA helicase activity);GO:0005524(MF:ATP binding);GO:0035064(MF:methylated histone residue binding);GO:0…
I3LQZ8		GO:0000785(CC:chromatin);GO:0005654(CC:nucleoplasm);GO:0005730(CC:nucleolus);GO:0005737(CC:cytoplasm);GO:0005856(CC:cytoskeleton);GO:0043234(CC:protein complex);GO:0070062(CC:extracellular vesicular exosome);GO:0001046(MF:core promoter sequence-specific DNA binding);GO:0003682(MF:chromatin binding);GO:0004003(MF:ATP-dependent DNA helicase activity);GO:0005524(MF:ATP binding);GO:0035064(MF:methyla…
I3LRQ2		GO:0000785(CC:chromatin);GO:0005654(CC:nucleoplasm);GO:0005730(CC:nucleolus);GO:0005737(CC:cytoplasm);GO:0005856(CC:cytoskeleton);GO:0032991(CC:macromolecular complex);GO:0070062(CC:extracellular vesicular exosome);GO:0001046(MF:core promoter sequence-specific DNA binding);GO:0003682(MF:chromatin binding);GO:0004003(MF:ATP-dependent DNA helicase activity);GO:0005524(MF:ATP binding);GO:0035064(MF:…
F1SC53		GO:0005615(CC:extracellular space);GO:0005634(CC:nucleus);GO:0015629(CC:actin cytoskeleton);GO:0003682(MF:chromatin binding);GO:0005515(MF:protein binding);GO:0006351(BP:transcription, DNA-dependent);GO:0006355(BP:regulation of transcription, DNA-dependent);GO:0042593(BP:glucose homeostasis);GO:0046627(BP:negative regulation of insulin receptor signaling pathway);GO:0000785(CC:chromatin)
F1SCX7		GO:0005654(CC:nucleoplasm);GO:0005730(CC:nucleolus);GO:0005813(CC:centrosome);GO:0005871(CC:kinesin complex);GO:0030496(CC:midbody);GO:0043005(CC:neuron projection);GO:0048471(CC:perinuclear region of cytoplasm);GO:0070938(CC:contractile ring);GO:0097431(CC:mitotic spindle pole);GO:1990023(CC:mitotic spindle midzone);GO:0000166(MF:nucleotide binding);GO:0008017(MF:microtubule binding);GO:0008574(…
Q19QT0		GO:0005654(CC:nucleoplasm);GO:0000166(MF:nucleotide binding);GO:0003723(MF:RNA binding);GO:0005515(MF:protein binding);GO:0000398(BP:mRNA splicing, via spliceosome);GO:0006369(BP:termination of RNA polymerase II transcription);GO:0006406(BP:mRNA export from nucleus);GO:0031124(BP:mRNA 3'-end processing)
F1SEF3		GO:0044428(CC:nuclear part);GO:0070062(CC:extracellular vesicular exosome);GO:0003676(MF:nucleic acid binding);GO:0007049(BP:cell cycle);GO:0010467(BP:gene expression);GO:0010468(BP:regulation of gene expression);GO:0016070(BP:RNA metabolic process);GO:0051252(BP:regulation of RNA metabolic process)
F1RLV5		GO:0005829(CC:cytosol);GO:0019902(MF:phosphatase binding);GO:0000086(BP:G2/M transition of mitotic cell cycle);GO:0010923(BP:negative regulation of phosphatase activity)
F1SJP2		GO:0005634(CC:nucleus);GO:0005739(CC:mitochondrion);GO:0005769(CC:early endosome);GO:0005856(CC:cytoskeleton);GO:0043005(CC:neuron projection);GO:0050811(MF:GABA receptor binding);GO:0006357(BP:regulation of transcription from RNA polymerase II promoter);GO:0006493(BP:protein O-linked glycosylation);GO:0006605(BP:protein targeting);GO:0008333(BP:endosome to lysosome transport);GO:0022008(BP:neuro…
F1SK12		GO:0001750(CC:photoreceptor outer segment);GO:0005829(CC:cytosol);GO:0005874(CC:microtubule);GO:0005875(CC:microtubule associated complex);GO:0005886(CC:plasma membrane);GO:0014069(CC:postsynaptic density);GO:0030054(CC:cell junction);GO:0030426(CC:growth cone);GO:0043196(CC:varicosity);GO:0043197(CC:dendritic spine);GO:0043204(CC:perikaryon);GO:0048471(CC:perinuclear region of cytoplasm);GO:0003…
F1SMM3		GO:0005643(CC:nuclear pore);GO:0005654(CC:nucleoplasm);GO:0005794(CC:Golgi apparatus);GO:0031965(CC:nuclear membrane);GO:0034399(CC:nuclear periphery);GO:0043232(CC:intracellular non-membrane-bounded organelle);GO:0005095(MF:GTPase inhibitor activity);GO:0008139(MF:nuclear localization sequence binding);GO:0008536(MF:Ran GTPase binding);GO:0008565(MF:protein transporter activity);GO:0000059(BP:pr…
A0A0B8RVJ7		GO:0005643(CC:nuclear pore);GO:0005654(CC:nucleoplasm);GO:0005794(CC:Golgi apparatus);GO:0031965(CC:nuclear membrane);GO:0034399(CC:nuclear periphery);GO:0043232(CC:intracellular non-membrane-bounded organelle);GO:0005095(MF:GTPase inhibitor activity);GO:0008139(MF:nuclear localization sequence binding);GO:0008536(MF:Ran GTPase binding);GO:0008565(MF:protein transporter activity);GO:0000059(BP:pr…
F1SP77		GO:0016020(CC:membrane);GO:0044464(CC:cell part);GO:0042803(MF:protein homodimerization activity)
F1SGI7		GO:0045095(CC:keratin filament);GO:0070062(CC:extracellular vesicular exosome);GO:0005200(MF:structural constituent of cytoskeleton);GO:0005515(MF:protein binding);GO:0002009(BP:morphogenesis of an epithelium);GO:0002244(BP:hematopoietic progenitor cell differentiation);GO:0007398(BP:ectoderm development);GO:0016055(BP:Wnt receptor signaling pathway);GO:0031424(BP:keratinization);GO:0042060(BP:wo…
F1STB9		GO:0005515(MF:protein binding)
A0A1B2TT37		GO:0005515(MF:protein binding)
F1STJ9	map04218(Cellular senescence);map03450(Non-homologous end-joining);map03440(Homologous recombination)	GO:0000784(CC:nuclear chromosome, telomeric region);GO:0000790(CC:nuclear chromatin);GO:0000794(CC:condensed nuclear chromosome);GO:0005829(CC:cytosol);GO:0005913(CC:cell-cell adherens junction);GO:0016605(CC:PML body);GO:0030870(CC:Mre11 complex);GO:0035861(CC:site of double-strand break);GO:0048471(CC:perinuclear region of cytoplasm);GO:0000014(MF:single-stranded DNA endodeoxyribonuclease activ…
F1SU85	map04914(Progesterone-mediated oocyte maturation);map04114(Oocyte meiosis);map04120(Ubiquitin mediated proteolysis);map04110(Cell cycle);map05166(HTLV-I infection)	GO:0005654(CC:nucleoplasm);GO:0005680(CC:anaphase-promoting complex);GO:0005829(CC:cytosol);GO:0005515(MF:protein binding);GO:0007067(BP:mitosis);GO:0031145(BP:anaphase-promoting complex-dependent proteasomal ubiquitin-dependent protein catabolic process);GO:0042787(BP:protein ubiquitination involved in ubiquitin-dependent protein catabolic process);GO:0051301(BP:cell division);GO:0051436(BP:nega…
F2Z576	map05034(Alcoholism);map05202(Transcriptional misregulation in cancers);map05322(Systemic lupus erythematosus)	GO:0000784(CC:nuclear chromosome, telomeric region);GO:0000788(CC:nuclear nucleosome);GO:0005654(CC:nucleoplasm);GO:0005913(CC:cell-cell adherens junction);GO:0016020(CC:membrane);GO:0043234(CC:protein complex);GO:0070062(CC:extracellular vesicular exosome);GO:0031492(MF:nucleosomal DNA binding);GO:0042393(MF:histone binding);GO:0046982(MF:protein heterodimerization activity);GO:0098641;GO:000012…
F2Z5K9	map05034(Alcoholism);map05202(Transcriptional misregulation in cancers);map05322(Systemic lupus erythematosus)	GO:0000784(CC:nuclear chromosome, telomeric region);GO:0000788(CC:nuclear nucleosome);GO:0005654(CC:nucleoplasm);GO:0005913(CC:cell-cell adherens junction);GO:0016020(CC:membrane);GO:0043234(CC:protein complex);GO:0070062(CC:extracellular vesicular exosome);GO:0031492(MF:nucleosomal DNA binding);GO:0042393(MF:histone binding);GO:0046982(MF:protein heterodimerization activity);GO:0098641;GO:000012…
F1RPL2	map05034(Alcoholism);map05202(Transcriptional misregulation in cancers);map05322(Systemic lupus erythematosus)	GO:0000784(CC:nuclear chromosome, telomeric region);GO:0000788(CC:nuclear nucleosome);GO:0005654(CC:nucleoplasm);GO:0005913(CC:cell-cell adherens junction);GO:0016020(CC:membrane);GO:0043234(CC:protein complex);GO:0070062(CC:extracellular vesicular exosome);GO:0031492(MF:nucleosomal DNA binding);GO:0042393(MF:histone binding);GO:0046982(MF:protein heterodimerization activity);GO:0098641;GO:000012…
Q29569		GO:0000784(CC:nuclear chromosome, telomeric region);GO:0000788(CC:nuclear nucleosome);GO:0001740(CC:Barr body);GO:0005654(CC:nucleoplasm);GO:0005913(CC:cell-cell adherens junction);GO:0016020(CC:membrane);GO:0043234(CC:protein complex);GO:0070062(CC:extracellular vesicular exosome);GO:0000979(MF:RNA polymerase II core promoter sequence-specific DNA binding);GO:0000980(MF:RNA polymerase II distal …
F1RVA0		GO:0000784(CC:nuclear chromosome, telomeric region);GO:0000788(CC:nuclear nucleosome);GO:0001740(CC:Barr body);GO:0005654(CC:nucleoplasm);GO:0005913(CC:cell-cell adherens junction);GO:0016020(CC:membrane);GO:0043234(CC:protein complex);GO:0070062(CC:extracellular vesicular exosome);GO:0000979(MF:RNA polymerase II core promoter sequence-specific DNA binding);GO:0000980(MF:RNA polymerase II distal …
K9IWF3	map05034(Alcoholism);map05202(Transcriptional misregulation in cancers);map05322(Systemic lupus erythematosus)	GO:0000784(CC:nuclear chromosome, telomeric region);GO:0000788(CC:nuclear nucleosome);GO:0001740(CC:Barr body);GO:0005654(CC:nucleoplasm);GO:0005913(CC:cell-cell adherens junction);GO:0016020(CC:membrane);GO:0043234(CC:protein complex);GO:0070062(CC:extracellular vesicular exosome);GO:0000979(MF:RNA polymerase II core promoter sequence-specific DNA binding);GO:0000980(MF:RNA polymerase II distal …
Q71LE2	map05034(Alcoholism);map05202(Transcriptional misregulation in cancers);map05322(Systemic lupus erythematosus)	GO:0000784(CC:nuclear chromosome, telomeric region);GO:0000788(CC:nuclear nucleosome);GO:0001740(CC:Barr body);GO:0005654(CC:nucleoplasm);GO:0005913(CC:cell-cell adherens junction);GO:0016020(CC:membrane);GO:0043234(CC:protein complex);GO:0070062(CC:extracellular vesicular exosome);GO:0000979(MF:RNA polymerase II core promoter sequence-specific DNA binding);GO:0000980(MF:RNA polymerase II distal …
F2Z584	map05203(Viral carcinogenesis);map05034(Alcoholism);map05322(Systemic lupus erythematosus)	GO:0000784(CC:nuclear chromosome, telomeric region);GO:0000788(CC:nuclear nucleosome);GO:0005615(CC:extracellular space);GO:0005654(CC:nucleoplasm);GO:0005737(CC:cytoplasm);GO:0070062(CC:extracellular vesicular exosome);GO:0003677(MF:DNA binding);GO:0046982(MF:protein heterodimerization activity);GO:0002227(BP:innate immune response in mucosa);GO:0006334(BP:nucleosome assembly);GO:0019731(BP:anti…
Q29574		GO:0000784(CC:nuclear chromosome, telomeric region);GO:0000788(CC:nuclear nucleosome);GO:0005615(CC:extracellular space);GO:0005654(CC:nucleoplasm);GO:0005737(CC:cytoplasm);GO:0070062(CC:extracellular vesicular exosome);GO:0003677(MF:DNA binding);GO:0046982(MF:protein heterodimerization activity);GO:0002227(BP:innate immune response in mucosa);GO:0006334(BP:nucleosome assembly);GO:0019731(BP:anti…
F2Z580	map05203(Viral carcinogenesis);map05034(Alcoholism);map05322(Systemic lupus erythematosus)	GO:0000788(CC:nuclear nucleosome);GO:0005615(CC:extracellular space);GO:0005654(CC:nucleoplasm);GO:0005737(CC:cytoplasm);GO:0070062(CC:extracellular vesicular exosome);GO:0003677(MF:DNA binding);GO:0046982(MF:protein heterodimerization activity);GO:0002227(BP:innate immune response in mucosa);GO:0006334(BP:nucleosome assembly);GO:0019731(BP:antibacterial humoral response);GO:0050830(BP:defense re…
F2Z581	map05203(Viral carcinogenesis);map05034(Alcoholism);map05322(Systemic lupus erythematosus)	GO:0000788(CC:nuclear nucleosome);GO:0005615(CC:extracellular space);GO:0005654(CC:nucleoplasm);GO:0005737(CC:cytoplasm);GO:0070062(CC:extracellular vesicular exosome);GO:0003677(MF:DNA binding);GO:0046982(MF:protein heterodimerization activity);GO:0002227(BP:innate immune response in mucosa);GO:0006334(BP:nucleosome assembly);GO:0019731(BP:antibacterial humoral response);GO:0050830(BP:defense re…
F1RTQ6	map05203(Viral carcinogenesis);map05034(Alcoholism);map05322(Systemic lupus erythematosus)	GO:0000784(CC:nuclear chromosome, telomeric region);GO:0000788(CC:nuclear nucleosome);GO:0005615(CC:extracellular space);GO:0005654(CC:nucleoplasm);GO:0005737(CC:cytoplasm);GO:0019897(CC:extrinsic to plasma membrane);GO:0070062(CC:extracellular vesicular exosome);GO:0003677(MF:DNA binding);GO:0046982(MF:protein heterodimerization activity);GO:0002227(BP:innate immune response in mucosa);GO:000633…
G3CKJ2	map01200(Carbon metabolism);map04066(HIF-1 signaling pathway);map00010(Glycolysis / Gluconeogenesis);map05010(Alzheimer's disease);map01230(Biosynthesis of amino acids)	GO:0005811(CC:lipid particle);GO:0005829(CC:cytosol);GO:0005886(CC:plasma membrane);GO:0015630(CC:microtubule cytoskeleton);GO:0030529(CC:ribonucleoprotein complex);GO:0031965(CC:nuclear membrane);GO:0048471(CC:perinuclear region of cytoplasm);GO:0070062(CC:extracellular vesicular exosome);GO:0097452(CC:GAIT complex);GO:0004365(MF:glyceraldehyde-3-phosphate dehydrogenase (NAD+) (phosphorylating) …
F1SLR8		GO:0005739(CC:mitochondrion);GO:0005811(CC:lipid particle);GO:0005829(CC:cytosol);GO:0005886(CC:plasma membrane);GO:0015630(CC:microtubule cytoskeleton);GO:0030529(CC:ribonucleoprotein complex);GO:0031012(CC:extracellular matrix);GO:0031965(CC:nuclear membrane);GO:0043209(CC:myelin sheath);GO:0070062(CC:extracellular vesicular exosome);GO:0097452(CC:GAIT complex);GO:0004365(MF:glyceraldehyde-3-ph…
A0SNU7	map01200(Carbon metabolism);map04066(HIF-1 signaling pathway);map00010(Glycolysis / Gluconeogenesis);map05010(Alzheimer's disease);map01230(Biosynthesis of amino acids)	GO:0005634(CC:nucleus);GO:0005829(CC:cytosol);GO:0015630(CC:microtubule cytoskeleton);GO:0097452(CC:GAIT complex);GO:0004365(MF:glyceraldehyde-3-phosphate dehydrogenase (NAD+) (phosphorylating) activity);GO:0008017(MF:microtubule binding);GO:0035605(MF:peptidyl-cysteine S-nitrosylase activity);GO:0050661(MF:NADP binding);GO:0051287(MF:NAD binding);GO:0000226(BP:microtubule cytoskeleton organizati…
Q71UN0		GO:0005739(CC:mitochondrion);GO:0005811(CC:lipid particle);GO:0005829(CC:cytosol);GO:0005886(CC:plasma membrane);GO:0015630(CC:microtubule cytoskeleton);GO:0030529(CC:ribonucleoprotein complex);GO:0031012(CC:extracellular matrix);GO:0031965(CC:nuclear membrane);GO:0043209(CC:myelin sheath);GO:0070062(CC:extracellular vesicular exosome);GO:0097452(CC:GAIT complex);GO:0004365(MF:glyceraldehyde-3-ph…
I3L7Z2		GO:0008233(MF:peptidase activity)
I3L992		GO:0005737(CC:cytoplasm);GO:0005886(CC:plasma membrane);GO:0015630(CC:microtubule cytoskeleton);GO:0044430(CC:cytoskeletal part);GO:0005102(MF:receptor binding);GO:0005198(MF:structural molecule activity);GO:0000902(BP:cell morphogenesis);GO:0001578(BP:microtubule bundle formation);GO:0006687(BP:glycosphingolipid metabolic process);GO:0006970(BP:response to osmotic stress);GO:0006997(BP:nucleus o…
I3L9S8		GO:0005615(CC:extracellular space);GO:0005829(CC:cytosol);GO:0009897(CC:external side of plasma membrane);GO:0000166(MF:nucleotide binding);GO:0003676(MF:nucleic acid binding);GO:0005515(MF:protein binding);GO:0015035(MF:protein disulfide oxidoreductase activity);GO:0006810(BP:transport);GO:0007624(BP:ultradian rhythm);GO:0016049(BP:cell growth);GO:0040008(BP:regulation of growth);GO:0055114(BP:o…
F1RTG1		GO:0005615(CC:extracellular space);GO:0005829(CC:cytosol);GO:0009897(CC:external side of plasma membrane);GO:0000166(MF:nucleotide binding);GO:0003676(MF:nucleic acid binding);GO:0005515(MF:protein binding);GO:0015035(MF:protein disulfide oxidoreductase activity);GO:0006810(BP:transport);GO:0007624(BP:ultradian rhythm);GO:0016049(BP:cell growth);GO:0040008(BP:regulation of growth);GO:0055114(BP:o…
I3LAK1		GO:0005576(CC:extracellular region);GO:0005743(CC:mitochondrial inner membrane);GO:0005768(CC:endosome);GO:0005829(CC:cytosol);GO:0044425(CC:membrane part);GO:0044433(CC:cytoplasmic vesicle part);GO:0098588;GO:0098805;GO:0004622(MF:lysophospholipase activity);GO:0005509(MF:calcium ion binding);GO:0005544(MF:calcium-dependent phospholipid binding);GO:0008970(MF:phosphatidylcholine 1-acylhydrolase …
F1SSW8	map04921(Oxytocin signaling pathway);map04912(GnRH signaling pathway);map00564(Glycerophospholipid metabolism);map00590(Arachidonic acid metabolism);map04072(Phospholipase D signaling pathway);map05231(Choline metabolism in cancer);map04010(MAPK signaling pathway);map04913(Ovarian Steroidogenesis);map04217(Necroptosis);map00592(alpha-Linolenic acid metabolism);map04270(Vascular smooth muscle cont…	GO:0005576(CC:extracellular region);GO:0005743(CC:mitochondrial inner membrane);GO:0005768(CC:endosome);GO:0005829(CC:cytosol);GO:0044433(CC:cytoplasmic vesicle part);GO:0098588;GO:0098805;GO:0004622(MF:lysophospholipase activity);GO:0005509(MF:calcium ion binding);GO:0005544(MF:calcium-dependent phospholipid binding);GO:0008970(MF:phosphatidylcholine 1-acylhydrolase activity);GO:0047498(MF:calci…
F1SEM0	map04350(TGF-beta signaling pathway);map04218(Cellular senescence);map04110(Cell cycle);map05203(Viral carcinogenesis);map05165(Human papillomavirus infection)	GO:0005654(CC:nucleoplasm);GO:0005667(CC:transcription factor complex);GO:0043232(CC:intracellular non-membrane-bounded organelle);GO:0008134(MF:transcription factor binding);GO:1990841;GO:0000075(BP:cell cycle checkpoint);GO:0000122(BP:negative regulation of transcription from RNA polymerase II promoter);GO:0006325(BP:chromatin organization);GO:0007165(BP:signal transduction);GO:0030154(BP:cell …
F1RFI5		GO:0005634(CC:nucleus);GO:0003677(MF:DNA binding);GO:0046872(MF:metal ion binding);GO:0002682(BP:regulation of immune system process);GO:0006351(BP:transcription, DNA-dependent);GO:0006355(BP:regulation of transcription, DNA-dependent);GO:0048519(BP:negative regulation of biological process);GO:0048522(BP:positive regulation of cellular process);GO:0050896(BP:response to stimulus)
F1S544	map00510(N-Glycan biosynthesis)	GO:0005634(CC:nucleus);GO:0005789(CC:endoplasmic reticulum membrane);GO:0004577(MF:N-acetylglucosaminyldiphosphodolichol N-acetylglucosaminyltransferase activity);GO:0006488(BP:dolichol-linked oligosaccharide biosynthetic process)
I3LEK0		GO:0005615(CC:extracellular space);GO:0031982(CC:vesicle);GO:0004866(MF:endopeptidase inhibitor activity);GO:0019838(MF:growth factor binding);GO:0019899(MF:enzyme binding);GO:0019955(MF:cytokine binding);GO:0032501(BP:multicellular organismal process);GO:0044763(BP:single-organism cellular process);GO:0044767(BP:single-organism developmental process);GO:0045861(BP:negative regulation of proteoly…
I3LLG7		GO:0005615(CC:extracellular space);GO:0031982(CC:vesicle);GO:0004866(MF:endopeptidase inhibitor activity);GO:0019838(MF:growth factor binding);GO:0019899(MF:enzyme binding);GO:0019955(MF:cytokine binding);GO:0044763(BP:single-organism cellular process);GO:0044767(BP:single-organism developmental process);GO:0045861(BP:negative regulation of proteolysis);GO:0048583(BP:regulation of response to sti…
F1SLX3		GO:0005615(CC:extracellular space);GO:0031982(CC:vesicle);GO:0004866(MF:endopeptidase inhibitor activity);GO:0019838(MF:growth factor binding);GO:0019899(MF:enzyme binding);GO:0019955(MF:cytokine binding);GO:0032501(BP:multicellular organismal process);GO:0044763(BP:single-organism cellular process);GO:0044767(BP:single-organism developmental process);GO:0045861(BP:negative regulation of proteoly…
I3LEX7		GO:0005634(CC:nucleus);GO:0005737(CC:cytoplasm);GO:0016020(CC:membrane);GO:0051726(BP:regulation of cell cycle)
I3LG07		GO:0044666(CC:MLL3/4 complex);GO:0000978(MF:RNA polymerase II core promoter proximal region sequence-specific DNA binding);GO:0008013(MF:beta-catenin binding);GO:0031490(MF:chromatin DNA binding);GO:0042802(MF:identical protein binding);GO:0046872(MF:metal ion binding);GO:0051864(MF:histone demethylase activity (H3-K36 specific));GO:0071558(MF:histone demethylase activity (H3-K27 specific));GO:00…
F1S7B4		GO:0005783(CC:endoplasmic reticulum);GO:0005886(CC:plasma membrane);GO:0005921(CC:gap junction);GO:0016021(CC:integral to membrane);GO:0003779(MF:actin binding);GO:0055077(MF:gap junction hemi-channel activity);GO:0006816(BP:calcium ion transport);GO:0007267(BP:cell-cell signaling);GO:0034214(BP:protein hexamerization);GO:0050716(BP:positive regulation of interleukin-1 secretion);GO:0050896(BP:re…
I3LJJ6		GO:0005829(CC:cytosol);GO:0005886(CC:plasma membrane);GO:0014069(CC:postsynaptic density);GO:0015629(CC:actin cytoskeleton);GO:0030016(CC:myofibril);GO:0043005(CC:neuron projection);GO:0043025(CC:neuronal cell body);GO:0048471(CC:perinuclear region of cytoplasm);GO:0070062(CC:extracellular vesicular exosome);GO:0000166(MF:nucleotide binding);GO:0004674(MF:protein serine/threonine kinase activity)…
I3LKY2		GO:0016020(CC:membrane);GO:0044464(CC:cell part);GO:0070062(CC:extracellular vesicular exosome);GO:0007155(BP:cell adhesion)
I3LLE0		GO:0005737(CC:cytoplasm);GO:0016020(CC:membrane);GO:0043229(CC:intracellular organelle);GO:0000166(MF:nucleotide binding);GO:0003723(MF:RNA binding);GO:0005515(MF:protein binding);GO:0007010(BP:cytoskeleton organization);GO:0022604(BP:regulation of cell morphogenesis)
K7GRS0		GO:0005730(CC:nucleolus);GO:0005829(CC:cytosol);GO:0010494(CC:cytoplasmic stress granule);GO:0016020(CC:membrane);GO:0042788(CC:polysomal ribosome);GO:0003723(MF:RNA binding);GO:0005515(MF:protein binding);GO:0007010(BP:cytoskeleton organization);GO:0022604(BP:regulation of cell morphogenesis);GO:0045727(BP:positive regulation of translation)
K7GMK7		GO:0005730(CC:nucleolus);GO:0005829(CC:cytosol);GO:0010494(CC:cytoplasmic stress granule);GO:0016020(CC:membrane);GO:0042788(CC:polysomal ribosome);GO:0000166(MF:nucleotide binding);GO:0003723(MF:RNA binding);GO:0005515(MF:protein binding);GO:0007010(BP:cytoskeleton organization);GO:0016239(BP:positive regulation of macroautophagy);GO:0022604(BP:regulation of cell morphogenesis);GO:0045727(BP:pos…
I3LM88		GO:0005654(CC:nucleoplasm);GO:0005730(CC:nucleolus);GO:0005737(CC:cytoplasm);GO:0016020(CC:membrane);GO:0044427(CC:chromosomal part);GO:0000978(MF:RNA polymerase II core promoter proximal region sequence-specific DNA binding);GO:0001077(MF:RNA polymerase II core promoter proximal region sequence-specific DNA binding transcription factor activity involved in positive regulation of transcription);G…
F1RN38	map04110(Cell cycle);map04350(TGF-beta signaling pathway)	GO:0005635(CC:nuclear envelope);GO:0005654(CC:nucleoplasm);GO:0005667(CC:transcription factor complex);GO:0005737(CC:cytoplasm);GO:0000981(MF:sequence-specific DNA binding RNA polymerase II transcription factor activity);GO:0003677(MF:DNA binding);GO:0003713(MF:transcription coactivator activity);GO:0008134(MF:transcription factor binding);GO:0019904(MF:protein domain specific binding);GO:0046982…
F1S860	map04144(Endocytosis)	GO:0001726(CC:ruffle);GO:0005886(CC:plasma membrane);GO:0016021(CC:integral to membrane);GO:0030425(CC:dendrite);GO:0043025(CC:neuronal cell body);GO:0004871(MF:signal transducer activity);GO:0005086(MF:ARF guanyl-nucleotide exchange factor activity);GO:0005515(MF:protein binding);GO:0005543(MF:phospholipid binding);GO:0007165(BP:signal transduction);GO:0030182(BP:neuron differentiation);GO:00320…
F1SNY2	map03010(Ribosome)	GO:0005654(CC:nucleoplasm);GO:0005730(CC:nucleolus);GO:0005925(CC:focal adhesion);GO:0016020(CC:membrane);GO:0022625(CC:cytosolic large ribosomal subunit);GO:0070062(CC:extracellular vesicular exosome);GO:0003735(MF:structural constituent of ribosome);GO:0005515(MF:protein binding);GO:0008097(MF:5S rRNA binding);GO:0000027(BP:ribosomal large subunit assembly);GO:0000184(BP:nuclear-transcribed mRN…
F1S8Q0		GO:0005654(CC:nucleoplasm);GO:0005829(CC:cytosol);GO:0019901(MF:protein kinase binding);GO:0031593(MF:polyubiquitin binding);GO:0007249(BP:I-kappaB kinase/NF-kappaB cascade);GO:0023035(BP:CD40 signaling pathway);GO:0034134(BP:toll-like receptor 2 signaling pathway);GO:0034138(BP:toll-like receptor 3 signaling pathway);GO:0034162(BP:toll-like receptor 9 signaling pathway);GO:0043032(BP:positive re…
F1S8S9	map04144(Endocytosis)	GO:0000139(CC:Golgi membrane);GO:0005739(CC:mitochondrion);GO:0005777(CC:peroxisome);GO:0005788(CC:endoplasmic reticulum lumen);GO:0005793(CC:endoplasmic reticulum-Golgi intermediate compartment);GO:0005795(CC:Golgi stack);GO:0005801(CC:cis-Golgi network);GO:0005802(CC:trans-Golgi network);GO:0005811(CC:lipid particle);GO:0005829(CC:cytosol);GO:0031252(CC:cell leading edge);GO:0005086(MF:ARF guan…
F1SA53
F1SA57		GO:0000139(CC:Golgi membrane);GO:0000145(CC:exocyst);GO:0005730(CC:nucleolus);GO:0005789(CC:endoplasmic reticulum membrane);GO:0005802(CC:trans-Golgi network);GO:0005813(CC:centrosome);GO:0005829(CC:cytosol);GO:0005886(CC:plasma membrane);GO:0005911(CC:cell-cell junction);GO:0005925(CC:focal adhesion);GO:0005929(CC:cilium);GO:0030659(CC:cytoplasmic vesicle membrane);GO:0032593(CC:insulin-responsi…
F1RFW5	map04530(Tight junction)	GO:0005739(CC:mitochondrion);GO:0005778(CC:peroxisomal membrane);GO:0005802(CC:trans-Golgi network);GO:0005923(CC:tight junction);GO:0016328(CC:lateral plasma membrane);GO:0019897(CC:extrinsic to plasma membrane);GO:0030027(CC:lamellipodium);GO:0030659(CC:cytoplasmic vesicle membrane);GO:0032593(CC:insulin-responsive compartment);GO:0043005(CC:neuron projection);GO:0045335(CC:phagocytic vesicle);…
F1SAH0	map04120(Ubiquitin mediated proteolysis);map05205(Proteoglycans in cancer);map05100(Bacterial invasion of epithelial cells);map04910(Insulin signaling pathway);map04144(Endocytosis);map05220(Chronic myeloid leukemia);map04012(ErbB signaling pathway);map05200(Pathways in cancer);map04660(T cell receptor signaling pathway)	GO:0005654(CC:nucleoplasm);GO:0005829(CC:cytosol);GO:0005913(CC:cell-cell adherens junction);GO:0016600(CC:flotillin complex);GO:0030426(CC:growth cone);GO:0048471(CC:perinuclear region of cytoplasm);GO:0070062(CC:extracellular vesicular exosome);GO:0001784(MF:phosphotyrosine binding);GO:0003700(MF:sequence-specific DNA binding transcription factor activity);GO:0004871(MF:signal transducer activi…
A0A0B8RW12	map04120(Ubiquitin mediated proteolysis);map05205(Proteoglycans in cancer);map05100(Bacterial invasion of epithelial cells);map04910(Insulin signaling pathway);map04144(Endocytosis);map05220(Chronic myeloid leukemia);map04012(ErbB signaling pathway);map05200(Pathways in cancer);map04660(T cell receptor signaling pathway)	GO:0005654(CC:nucleoplasm);GO:0005829(CC:cytosol);GO:0005913(CC:cell-cell adherens junction);GO:0016600(CC:flotillin complex);GO:0030426(CC:growth cone);GO:0048471(CC:perinuclear region of cytoplasm);GO:0070062(CC:extracellular vesicular exosome);GO:0001784(MF:phosphotyrosine binding);GO:0003700(MF:sequence-specific DNA binding transcription factor activity);GO:0004871(MF:signal transducer activi…
F1SC79	map00230(Purine metabolism);map04744(Phototransduction)	GO:0097381(CC:photoreceptor disc membrane);GO:0030553(MF:cGMP binding);GO:0046872(MF:metal ion binding);GO:0047555(MF:3',5'-cyclic-GMP phosphodiesterase activity);GO:0007223(BP:Wnt receptor signaling pathway, calcium modulating pathway);GO:0007601(BP:visual perception);GO:0016056(BP:rhodopsin mediated signaling pathway);GO:0022400(BP:regulation of rhodopsin mediated signaling pathway);GO:0046037(…
F1SCQ1		GO:0005634(CC:nucleus);GO:0003676(MF:nucleic acid binding);GO:0005515(MF:protein binding);GO:1990841;GO:0007229(BP:integrin-mediated signaling pathway);GO:0007265(BP:Ras protein signal transduction);GO:0007275(BP:multicellular organismal development);GO:0030335(BP:positive regulation of cell migration);GO:0035562(BP:negative regulation of chromatin binding);GO:0045766(BP:positive regulation of an…
F1SDY2		GO:0005737(CC:cytoplasm);GO:0005886(CC:plasma membrane);GO:0015630(CC:microtubule cytoskeleton);GO:0043231(CC:intracellular membrane-bounded organelle);GO:0000287(MF:magnesium ion binding);GO:0004674(MF:protein serine/threonine kinase activity);GO:0005524(MF:ATP binding);GO:0008017(MF:microtubule binding);GO:0019902(MF:phosphatase binding);GO:0007010(BP:cytoskeleton organization);GO:0018105(BP:pe…
F2Z567	map03010(Ribosome)	GO:0005730(CC:nucleolus);GO:0005925(CC:focal adhesion);GO:0016020(CC:membrane);GO:0022625(CC:cytosolic large ribosomal subunit);GO:0003735(MF:structural constituent of ribosome);GO:0005515(MF:protein binding);GO:0019843(MF:rRNA binding);GO:0000184(BP:nuclear-transcribed mRNA catabolic process, nonsense-mediated decay);GO:0002181(BP:cytoplasmic translation);GO:0006364(BP:rRNA processing);GO:000641…
F1SEW6		GO:0005829(CC:cytosol);GO:0005886(CC:plasma membrane);GO:0043226(CC:organelle);GO:0044456(CC:synapse part);GO:0005096(MF:GTPase activator activity);GO:0005515(MF:protein binding);GO:0007165(BP:signal transduction);GO:0016192(BP:vesicle-mediated transport);GO:0032501(BP:multicellular organismal process);GO:0044763(BP:single-organism cellular process);GO:0048519(BP:negative regulation of biological…
A0A0B8S017	map03010(Ribosome)	GO:0005730(CC:nucleolus);GO:0005925(CC:focal adhesion);GO:0016020(CC:membrane);GO:0022625(CC:cytosolic large ribosomal subunit);GO:0003735(MF:structural constituent of ribosome);GO:0005515(MF:protein binding);GO:0019843(MF:rRNA binding);GO:0000184(BP:nuclear-transcribed mRNA catabolic process, nonsense-mediated decay);GO:0002181(BP:cytoplasmic translation);GO:0006364(BP:rRNA processing);GO:000641…
F1SFG4		GO:0005764(CC:lysosome);GO:0005770(CC:late endosome);GO:0005783(CC:endoplasmic reticulum);GO:0005887(CC:integral to plasma membrane);GO:0044437(CC:vacuolar part);GO:0098588;GO:0098805;GO:0005524(MF:ATP binding);GO:0019829(MF:cation-transporting ATPase activity);GO:0046872(MF:metal ion binding);GO:0006874(BP:cellular calcium ion homeostasis);GO:0010506(BP:regulation of autophagy);GO:0051049(BP:reg…
F1SGJ6		GO:0005615(CC:extracellular space);GO:0005790(CC:smooth endoplasmic reticulum);GO:0005815(CC:microtubule organizing center);GO:0005887(CC:integral to plasma membrane);GO:0042383(CC:sarcolemma);GO:0005515(MF:protein binding);GO:0006936(BP:muscle contraction);GO:0072659(BP:protein localization to plasma membrane);GO:1900825(BP:regulation of membrane depolarization involved in regulation of cardiac …
F1RXA7	map03050(Proteasome);map05169(Epstein-Barr virus infection)	GO:0005654(CC:nucleoplasm);GO:0005829(CC:cytosol);GO:0008541(CC:proteasome regulatory particle, lid subcomplex);GO:0016020(CC:membrane);GO:0070062(CC:extracellular vesicular exosome);GO:0005515(MF:protein binding);GO:0030234(MF:enzyme regulator activity);GO:0000165(BP:MAPK cascade);GO:0000209(BP:protein polyubiquitination);GO:0002223(BP:stimulatory C-type lectin receptor signaling pathway);GO:000…
I3LL55		GO:0005654(CC:nucleoplasm);GO:0005829(CC:cytosol);GO:0008541(CC:proteasome regulatory particle, lid subcomplex);GO:0016020(CC:membrane);GO:0070062(CC:extracellular vesicular exosome);GO:0005515(MF:protein binding);GO:0000165(BP:MAPK cascade);GO:0000209(BP:protein polyubiquitination);GO:0002223(BP:stimulatory C-type lectin receptor signaling pathway);GO:0002479(BP:antigen processing and presentati…
A0A0B8RSC7	map03050(Proteasome);map05169(Epstein-Barr virus infection)	GO:0005654(CC:nucleoplasm);GO:0005829(CC:cytosol);GO:0008541(CC:proteasome regulatory particle, lid subcomplex);GO:0016020(CC:membrane);GO:0070062(CC:extracellular vesicular exosome);GO:0005515(MF:protein binding);GO:0030234(MF:enzyme regulator activity);GO:0000165(BP:MAPK cascade);GO:0000209(BP:protein polyubiquitination);GO:0002223(BP:stimulatory C-type lectin receptor signaling pathway);GO:000…
F1SGS5	map05202(Transcriptional misregulation in cancers)	GO:0005667(CC:transcription factor complex);GO:0005730(CC:nucleolus);GO:0005737(CC:cytoplasm);GO:0000977(MF:RNA polymerase II regulatory region sequence-specific DNA binding);GO:0001102(MF:RNA polymerase II activating transcription factor binding);GO:0001190(MF:RNA polymerase II transcription factor binding transcription factor activity involved in positive regulation of transcription);GO:0001228…
F1SHK0	map04010(MAPK signaling pathway)	GO:0005634(CC:nucleus);GO:0005789(CC:endoplasmic reticulum membrane);GO:0005829(CC:cytosol);GO:0014069(CC:postsynaptic density);GO:0031966(CC:mitochondrial membrane);GO:0043025(CC:neuronal cell body);GO:0044294(CC:dendritic growth cone);GO:0044295(CC:axonal growth cone);GO:0044302(CC:dentate gyrus mossy fiber);GO:0048471(CC:perinuclear region of cytoplasm);GO:0004860(MF:protein kinase inhibitor a…
F1SHN7	map05012(Parkinson's disease)	GO:0005615(CC:extracellular space);GO:0005743(CC:mitochondrial inner membrane);GO:0005759(CC:mitochondrial matrix);GO:0005783(CC:endoplasmic reticulum);GO:0005798(CC:Golgi-associated vesicle);GO:0005802(CC:trans-Golgi network);GO:0005829(CC:cytosol);GO:0005902(CC:microvillus);GO:0016234(CC:inclusion body);GO:0030054(CC:cell junction);GO:0030426(CC:growth cone);GO:0030529(CC:ribonucleoprotein comp…
A9XXE0	map05012(Parkinson's disease)	GO:0005615(CC:extracellular space);GO:0005743(CC:mitochondrial inner membrane);GO:0005759(CC:mitochondrial matrix);GO:0005783(CC:endoplasmic reticulum);GO:0005798(CC:Golgi-associated vesicle);GO:0005802(CC:trans-Golgi network);GO:0005829(CC:cytosol);GO:0005902(CC:microvillus);GO:0016234(CC:inclusion body);GO:0030054(CC:cell junction);GO:0030426(CC:growth cone);GO:0030529(CC:ribonucleoprotein comp…
Q0PMX7		GO:0005615(CC:extracellular space);GO:0005743(CC:mitochondrial inner membrane);GO:0005759(CC:mitochondrial matrix);GO:0005783(CC:endoplasmic reticulum);GO:0005798(CC:Golgi-associated vesicle);GO:0005802(CC:trans-Golgi network);GO:0005829(CC:cytosol);GO:0005902(CC:microvillus);GO:0008021(CC:synaptic vesicle);GO:0016234(CC:inclusion body);GO:0030426(CC:growth cone);GO:0030529(CC:ribonucleoprotein c…
F1RS44	map04141(Protein processing in endoplasmic reticulum)	GO:0005634(CC:nucleus);GO:0005829(CC:cytosol);GO:0000224(MF:peptide-N4-(N-acetyl-beta-glucosaminyl)asparagine amidase activity);GO:0005515(MF:protein binding);GO:0006515(BP:misfolded or incompletely synthesized protein catabolic process);GO:0006516(BP:glycoprotein catabolic process);GO:0006517(BP:protein deglycosylation);GO:0006807(BP:nitrogen compound metabolic process)
F1SI10	map03010(Ribosome)	GO:0005634(CC:nucleus);GO:0005783(CC:endoplasmic reticulum);GO:0005844(CC:polysome);GO:0016020(CC:membrane);GO:0022625(CC:cytosolic large ribosomal subunit);GO:0003735(MF:structural constituent of ribosome);GO:0005515(MF:protein binding);GO:0000027(BP:ribosomal large subunit assembly);GO:0000184(BP:nuclear-transcribed mRNA catabolic process, nonsense-mediated decay);GO:0006364(BP:rRNA processing)…
Q29195	map03010(Ribosome)	GO:0005634(CC:nucleus);GO:0005783(CC:endoplasmic reticulum);GO:0005844(CC:polysome);GO:0016020(CC:membrane);GO:0022625(CC:cytosolic large ribosomal subunit);GO:0003735(MF:structural constituent of ribosome);GO:0005515(MF:protein binding);GO:0000027(BP:ribosomal large subunit assembly);GO:0000184(BP:nuclear-transcribed mRNA catabolic process, nonsense-mediated decay);GO:0006364(BP:rRNA processing)…
A0A0B8S018	map03010(Ribosome)	GO:0005634(CC:nucleus);GO:0005783(CC:endoplasmic reticulum);GO:0005844(CC:polysome);GO:0016020(CC:membrane);GO:0022625(CC:cytosolic large ribosomal subunit);GO:0003735(MF:structural constituent of ribosome);GO:0005515(MF:protein binding);GO:0000027(BP:ribosomal large subunit assembly);GO:0000184(BP:nuclear-transcribed mRNA catabolic process, nonsense-mediated decay);GO:0006364(BP:rRNA processing)…
F1SIW2	map04360(Axon guidance)	GO:0005615(CC:extracellular space);GO:0044464(CC:cell part);GO:0070062(CC:extracellular vesicular exosome);GO:0030215(MF:semaphorin receptor binding);GO:0038191(MF:neuropilin binding);GO:0045499(MF:chemorepellent activity);GO:0001569(BP:patterning of blood vessels);GO:0001953(BP:negative regulation of cell-matrix adhesion);GO:0002027(BP:regulation of heart rate);GO:0002040(BP:sprouting angiogenes…
F1S0K1		GO:0005634(CC:nucleus);GO:0005737(CC:cytoplasm);GO:0045095(CC:keratin filament);GO:0070062(CC:extracellular vesicular exosome);GO:0071944(CC:cell periphery);GO:0005200(MF:structural constituent of cytoskeleton);GO:0097110(MF:scaffold protein binding);GO:0006954(BP:inflammatory response);GO:0007568(BP:aging);GO:0008283(BP:cell proliferation);GO:0030307(BP:positive regulation of cell growth);GO:003…
F1SJM1		GO:0016020(CC:membrane)
F1SKP5		GO:0005654(CC:nucleoplasm);GO:0005739(CC:mitochondrion);GO:0000976(MF:transcription regulatory region sequence-specific DNA binding);GO:0001221(MF:transcription cofactor binding);GO:0001228(MF:RNA polymerase II transcription regulatory region sequence-specific DNA binding transcription factor activity involved in positive regulation of transcription);GO:0046982(MF:protein heterodimerization activ…
F1RIV2		GO:0005654(CC:nucleoplasm);GO:0005667(CC:transcription factor complex);GO:0005739(CC:mitochondrion);GO:0000978(MF:RNA polymerase II core promoter proximal region sequence-specific DNA binding);GO:0001077(MF:RNA polymerase II core promoter proximal region sequence-specific DNA binding transcription factor activity involved in positive regulation of transcription);GO:0001221(MF:transcription cofact…
F1SLV0		GO:0005886(CC:plasma membrane);GO:0016021(CC:integral to membrane);GO:0004930(MF:G-protein coupled receptor activity);GO:0007186(BP:G-protein coupled receptor signaling pathway)
F1SNR2		GO:0005737(CC:cytoplasm);GO:0031982(CC:vesicle);GO:0016791(MF:phosphatase activity);GO:0006796(BP:phosphate-containing compound metabolic process);GO:0044238(BP:primary metabolic process);GO:0044763(BP:single-organism cellular process);GO:0065007(BP:biological regulation);GO:0071704(BP:organic substance metabolic process)
F1SNX0		GO:0005737(CC:cytoplasm);GO:0030054(CC:cell junction);GO:0032281(CC:alpha-amino-3-hydroxy-5-methyl-4-isoxazolepropionic acid selective glutamate receptor complex);GO:0045211(CC:postsynaptic membrane);GO:0060076(CC:excitatory synapse);GO:0004860(MF:protein kinase inhibitor activity);GO:0042043(MF:neurexin family protein binding);GO:0043395(MF:heparan sulfate proteoglycan binding);GO:0002091(BP:neg…
F1SQR9		GO:0000922(CC:spindle pole);GO:0000924(CC:gamma-tubulin ring complex, centrosomal);GO:0005730(CC:nucleolus);GO:0005814(CC:centriole);GO:0005829(CC:cytosol);GO:0005886(CC:plasma membrane);GO:0036064(CC:cilium basal body);GO:0044451(CC:nucleoplasm part);GO:0045177(CC:apical part of cell);GO:1990234;GO:0005515(MF:protein binding);GO:0016740(MF:transferase activity);GO:0000086(BP:G2/M transition of m…
A0A0B8RZC2		GO:0000922(CC:spindle pole);GO:0000924(CC:gamma-tubulin ring complex, centrosomal);GO:0005730(CC:nucleolus);GO:0005814(CC:centriole);GO:0005829(CC:cytosol);GO:0005886(CC:plasma membrane);GO:0036064(CC:cilium basal body);GO:0044451(CC:nucleoplasm part);GO:0045177(CC:apical part of cell);GO:1990234;GO:0005515(MF:protein binding);GO:0016740(MF:transferase activity);GO:0000086(BP:G2/M transition of m…
F1SRK1		GO:0005887(CC:integral to plasma membrane);GO:0009897(CC:external side of plasma membrane);GO:0030666(CC:endocytic vesicle membrane);GO:0044421(CC:extracellular region part);GO:0005041(MF:low-density lipoprotein receptor activity);GO:0005044(MF:scavenger receptor activity);GO:0005515(MF:protein binding);GO:0005540(MF:hyaluronic acid binding);GO:0015035(MF:protein disulfide oxidoreductase activity…
F1SSN7	map05167(Kaposi's sarcoma-associated herpesvirus infection);map04140(Autophagy - animal)	GO:0000421(CC:autophagic vacuole membrane);GO:0005634(CC:nucleus);GO:0005789(CC:endoplasmic reticulum membrane);GO:0005829(CC:cytosol);GO:0005930(CC:axoneme);GO:0035032(CC:phosphatidylinositol 3-kinase complex, class III);GO:0044233(CC:ER-mitochondrion membrane contact site);GO:0045335(CC:phagocytic vesicle);GO:0097629;GO:0097632;GO:0005515(MF:protein binding);GO:0000045(BP:autophagic vacuole ass…
F1SU78	map04218(Cellular senescence);map04621(NOD-like receptor signaling pathway);map04020(Calcium signaling pathway)	GO:0031305(CC:integral to mitochondrial inner membrane);GO:1990246;GO:0005262(MF:calcium channel activity);GO:0015292(MF:uniporter activity);GO:0019855(MF:calcium channel inhibitor activity);GO:0042802(MF:identical protein binding);GO:0019722(BP:calcium-mediated signaling);GO:0032024(BP:positive regulation of insulin secretion);GO:0035786(BP:protein complex oligomerization);GO:0036444;GO:0042593(…
F1RMW4	map03410(Base excision repair)	GO:0000139(CC:Golgi membrane);GO:0005635(CC:nuclear envelope);GO:0005654(CC:nucleoplasm);GO:0005739(CC:mitochondrion);GO:0005789(CC:endoplasmic reticulum membrane);GO:0032590(CC:dendrite membrane);GO:0003909(MF:DNA ligase activity);GO:0005516(MF:calmodulin binding);GO:0015279(MF:store-operated calcium channel activity);GO:0019899(MF:enzyme binding);GO:0019992(MF:diacylglycerol binding);GO:0070679…
F1SUA7		GO:0001917(CC:photoreceptor inner segment);GO:0005813(CC:centrosome);GO:0005886(CC:plasma membrane);GO:0016021(CC:integral to membrane);GO:0032426(CC:stereocilium bundle tip);GO:0045177(CC:apical part of cell);GO:0045202(CC:synapse);GO:0060091(CC:kinocilium);GO:0005509(MF:calcium ion binding);GO:0047485(MF:protein N-terminus binding);GO:0006816(BP:calcium ion transport);GO:0007156(BP:homophilic c…
F2Z5F5	map03010(Ribosome)	GO:0005654(CC:nucleoplasm);GO:0005925(CC:focal adhesion);GO:0016020(CC:membrane);GO:0022627(CC:cytosolic small ribosomal subunit);GO:0070062(CC:extracellular vesicular exosome);GO:0003735(MF:structural constituent of ribosome);GO:0000184(BP:nuclear-transcribed mRNA catabolic process, nonsense-mediated decay);GO:0000462(BP:maturation of SSU-rRNA from tricistronic rRNA transcript (SSU-rRNA, 5.8S rR…
F2Z5Q6	map04150(mTOR signaling pathway);map04371(Apelin signaling pathway);map01521(EGFR tyrosine kinase inhibitor resistance);map05205(Proteoglycans in cancer);map04910(Insulin signaling pathway);map03010(Ribosome);map04066(HIF-1 signaling pathway);map04151(PI3K-Akt signaling pathway)	GO:0005654(CC:nucleoplasm);GO:0005730(CC:nucleolus);GO:0005844(CC:polysome);GO:0016020(CC:membrane);GO:0022627(CC:cytosolic small ribosomal subunit);GO:0030425(CC:dendrite);GO:0036464;GO:0044297(CC:cell body);GO:0048471(CC:perinuclear region of cytoplasm);GO:0003729(MF:mRNA binding);GO:0003735(MF:structural constituent of ribosome);GO:0019901(MF:protein kinase binding);GO:0000082(BP:G1/S transiti…
Q29198		GO:0005654(CC:nucleoplasm);GO:0005730(CC:nucleolus);GO:0005844(CC:polysome);GO:0016020(CC:membrane);GO:0022627(CC:cytosolic small ribosomal subunit);GO:0030425(CC:dendrite);GO:0036464;GO:0044297(CC:cell body);GO:0048471(CC:perinuclear region of cytoplasm);GO:0003729(MF:mRNA binding);GO:0003735(MF:structural constituent of ribosome);GO:0019901(MF:protein kinase binding);GO:0000082(BP:G1/S transiti…
F2Z5P1	map05034(Alcoholism);map04217(Necroptosis);map05322(Systemic lupus erythematosus)	GO:0000786(CC:nucleosome);GO:0001740(CC:Barr body);GO:0005719(CC:nuclear euchromatin);GO:0005720(CC:nuclear heterochromatin);GO:0070062(CC:extracellular vesicular exosome);GO:0000978(MF:RNA polymerase II core promoter proximal region sequence-specific DNA binding);GO:0000979(MF:RNA polymerase II core promoter sequence-specific DNA binding);GO:0000980(MF:RNA polymerase II distal enhancer sequence-…
F2Z5L2	map05034(Alcoholism);map04217(Necroptosis);map05322(Systemic lupus erythematosus)	GO:0000788(CC:nuclear nucleosome);GO:0070062(CC:extracellular vesicular exosome);GO:0003677(MF:DNA binding);GO:0019899(MF:enzyme binding);GO:0046982(MF:protein heterodimerization activity);GO:0006337(BP:nucleosome disassembly);GO:0006342(BP:chromatin silencing);GO:0008285(BP:negative regulation of cell proliferation);GO:0070914(BP:UV-damage excision repair)
F2Z587	map05034(Alcoholism);map04217(Necroptosis);map05322(Systemic lupus erythematosus)	GO:0000784(CC:nuclear chromosome, telomeric region);GO:0000788(CC:nuclear nucleosome);GO:0005654(CC:nucleoplasm);GO:0016020(CC:membrane);GO:0031012(CC:extracellular matrix);GO:0043234(CC:protein complex);GO:0070062(CC:extracellular vesicular exosome);GO:0003677(MF:DNA binding);GO:0019899(MF:enzyme binding);GO:0019904(MF:protein domain specific binding);GO:0042393(MF:histone binding);GO:0046982(MF…
F2Z5L5	map05034(Alcoholism);map04217(Necroptosis);map05322(Systemic lupus erythematosus)	GO:0000786(CC:nucleosome);GO:0000790(CC:nuclear chromatin);GO:0070062(CC:extracellular vesicular exosome);GO:0003677(MF:DNA binding);GO:0046982(MF:protein heterodimerization activity);GO:0006342(BP:chromatin silencing)
Q29579		GO:0000784(CC:nuclear chromosome, telomeric region);GO:0000788(CC:nuclear nucleosome);GO:0005654(CC:nucleoplasm);GO:0016020(CC:membrane);GO:0031012(CC:extracellular matrix);GO:0043234(CC:protein complex);GO:0070062(CC:extracellular vesicular exosome);GO:0003677(MF:DNA binding);GO:0019899(MF:enzyme binding);GO:0019904(MF:protein domain specific binding);GO:0042393(MF:histone binding);GO:0046982(MF…
F1RPL1	map05034(Alcoholism);map04217(Necroptosis);map05322(Systemic lupus erythematosus)	GO:0000784(CC:nuclear chromosome, telomeric region);GO:0000788(CC:nuclear nucleosome);GO:0005654(CC:nucleoplasm);GO:0016020(CC:membrane);GO:0031012(CC:extracellular matrix);GO:0043234(CC:protein complex);GO:0070062(CC:extracellular vesicular exosome);GO:0003677(MF:DNA binding);GO:0019899(MF:enzyme binding);GO:0019904(MF:protein domain specific binding);GO:0042393(MF:histone binding);GO:0046982(MF…
F2Z5L6	map05034(Alcoholism);map04217(Necroptosis);map05322(Systemic lupus erythematosus)	GO:0000786(CC:nucleosome);GO:0000790(CC:nuclear chromatin);GO:0070062(CC:extracellular vesicular exosome);GO:0003677(MF:DNA binding);GO:0046982(MF:protein heterodimerization activity);GO:0006342(BP:chromatin silencing)
B1PEY3	map05034(Alcoholism);map04217(Necroptosis);map05322(Systemic lupus erythematosus)	GO:0000786(CC:nucleosome);GO:0001740(CC:Barr body);GO:0005719(CC:nuclear euchromatin);GO:0005720(CC:nuclear heterochromatin);GO:0070062(CC:extracellular vesicular exosome);GO:0000978(MF:RNA polymerase II core promoter proximal region sequence-specific DNA binding);GO:0000979(MF:RNA polymerase II core promoter sequence-specific DNA binding);GO:0000980(MF:RNA polymerase II distal enhancer sequence-…
A1XQU3	map03010(Ribosome)	GO:0005913(CC:cell-cell adherens junction);GO:0016020(CC:membrane);GO:0022625(CC:cytosolic large ribosomal subunit);GO:0070062(CC:extracellular vesicular exosome);GO:0003723(MF:RNA binding);GO:0003735(MF:structural constituent of ribosome);GO:0098641;GO:0000184(BP:nuclear-transcribed mRNA catabolic process, nonsense-mediated decay);GO:0006364(BP:rRNA processing);GO:0006413(BP:translational initia…
I3L8M1		GO:0000785(CC:chromatin);GO:0005634(CC:nucleus);GO:0019005(CC:SCF ubiquitin ligase complex);GO:0003690(MF:double-stranded DNA binding);GO:0003697(MF:single-stranded DNA binding);GO:0004003(MF:ATP-dependent DNA helicase activity);GO:0005515(MF:protein binding);GO:0005524(MF:ATP binding);GO:0015616(MF:DNA translocase activity);GO:0043138(MF:3'-5' DNA helicase activity);GO:0000724(BP:double-strand b…
F1SJQ6	map03010(Ribosome)	GO:0005913(CC:cell-cell adherens junction);GO:0016020(CC:membrane);GO:0022625(CC:cytosolic large ribosomal subunit);GO:0070062(CC:extracellular vesicular exosome);GO:0003723(MF:RNA binding);GO:0003735(MF:structural constituent of ribosome);GO:0098641;GO:0000184(BP:nuclear-transcribed mRNA catabolic process, nonsense-mediated decay);GO:0006364(BP:rRNA processing);GO:0006413(BP:translational initia…
I3L9Y2		GO:0000137(CC:Golgi cis cisterna);GO:0000922(CC:spindle pole);GO:0005634(CC:nucleus);GO:0005801(CC:cis-Golgi network);GO:0030134(CC:ER to Golgi transport vesicle);GO:0032580(CC:Golgi cisterna membrane);GO:0033116(CC:endoplasmic reticulum-Golgi intermediate compartment membrane);GO:0072686(CC:mitotic spindle);GO:0008017(MF:microtubule binding);GO:0019901(MF:protein kinase binding);GO:0019905(MF:sy…
F1RRA0		GO:0000137(CC:Golgi cis cisterna);GO:0000922(CC:spindle pole);GO:0005634(CC:nucleus);GO:0005801(CC:cis-Golgi network);GO:0005913(CC:cell-cell adherens junction);GO:0030134(CC:ER to Golgi transport vesicle);GO:0032580(CC:Golgi cisterna membrane);GO:0033116(CC:endoplasmic reticulum-Golgi intermediate compartment membrane);GO:0043025(CC:neuronal cell body);GO:0072686(CC:mitotic spindle);GO:0008017(M…
I3LSP4		GO:0000137(CC:Golgi cis cisterna);GO:0000922(CC:spindle pole);GO:0005634(CC:nucleus);GO:0005801(CC:cis-Golgi network);GO:0005913(CC:cell-cell adherens junction);GO:0030134(CC:ER to Golgi transport vesicle);GO:0032580(CC:Golgi cisterna membrane);GO:0033116(CC:endoplasmic reticulum-Golgi intermediate compartment membrane);GO:0043025(CC:neuronal cell body);GO:0072686(CC:mitotic spindle);GO:0008017(M…
D9IFC3		GO:0000922(CC:spindle pole);GO:0001520(CC:outer dense fiber);GO:0005634(CC:nucleus);GO:0005814(CC:centriole);GO:0005829(CC:cytosol);GO:0005874(CC:microtubule);GO:0036064(CC:cilium basal body);GO:0097539;GO:0005200(MF:structural constituent of cytoskeleton);GO:0017137(MF:Rab GTPase binding);GO:0000086(BP:G2/M transition of mitotic cell cycle);GO:0007275(BP:multicellular organismal development);GO:…
A0A0B8S078		GO:0000137(CC:Golgi cis cisterna);GO:0000922(CC:spindle pole);GO:0005634(CC:nucleus);GO:0005801(CC:cis-Golgi network);GO:0005913(CC:cell-cell adherens junction);GO:0030134(CC:ER to Golgi transport vesicle);GO:0032580(CC:Golgi cisterna membrane);GO:0033116(CC:endoplasmic reticulum-Golgi intermediate compartment membrane);GO:0043025(CC:neuronal cell body);GO:0072686(CC:mitotic spindle);GO:0008017(M…
I3LIZ8		GO:0005913(CC:cell-cell adherens junction);GO:0016020(CC:membrane);GO:0022625(CC:cytosolic large ribosomal subunit);GO:0070062(CC:extracellular vesicular exosome);GO:0003723(MF:RNA binding);GO:0003735(MF:structural constituent of ribosome);GO:0098641;GO:0000184(BP:nuclear-transcribed mRNA catabolic process, nonsense-mediated decay);GO:0006364(BP:rRNA processing);GO:0006413(BP:translational initia…
I3LAW1		GO:0000922(CC:spindle pole);GO:0005814(CC:centriole);GO:0005829(CC:cytosol);GO:0005886(CC:plasma membrane);GO:0031514(CC:motile cilium);GO:0097539;GO:0005515(MF:protein binding);GO:0060271(BP:cilium morphogenesis)
I3L883		GO:0005654(CC:nucleoplasm);GO:0005739(CC:mitochondrion);GO:0005829(CC:cytosol);GO:0004857(MF:enzyme inhibitor activity);GO:0019899(MF:enzyme binding);GO:0019904(MF:protein domain specific binding);GO:0030246(MF:carbohydrate binding);GO:0070095(MF:fructose-6-phosphate binding);GO:0000060(BP:protein import into nucleus, translocation);GO:0001678(BP:cellular glucose homeostasis);GO:0005975(BP:carboh…
I3LCP7		GO:0070062(CC:extracellular vesicular exosome)
I3LDA8	map05205(Proteoglycans in cancer);map04810(Regulation of actin cytoskeleton);map04520(Adherens junction)	GO:0001726(CC:ruffle);GO:0005634(CC:nucleus);GO:0005829(CC:cytosol);GO:0005874(CC:microtubule);GO:0005902(CC:microvillus);GO:0005913(CC:cell-cell adherens junction);GO:0005925(CC:focal adhesion);GO:0009986(CC:cell surface);GO:0016328(CC:lateral plasma membrane);GO:0030027(CC:lamellipodium);GO:0030175(CC:filopodium);GO:0030424(CC:axon);GO:0030426(CC:growth cone);GO:0030496(CC:midbody);GO:0031234(C…
I3LEI8	map00270(Cysteine and methionine metabolism)	GO:0005634(CC:nucleus);GO:0005829(CC:cytosol);GO:0005886(CC:plasma membrane);GO:0005506(MF:iron ion binding);GO:0005515(MF:protein binding);GO:0010309(MF:acireductone dioxygenase [iron(II)-requiring] activity);GO:0019509(BP:L-methionine salvage from methylthioadenosine);GO:0055114(BP:oxidation-reduction process)
I3LEP4		GO:0005634(CC:nucleus);GO:0003677(MF:DNA binding);GO:0003700(MF:sequence-specific DNA binding transcription factor activity);GO:0045893(BP:positive regulation of transcription, DNA-dependent);GO:0005667(CC:transcription factor complex);GO:0045449(BP:regulation of transcription, DNA-dependent)
A0A0B8RSV8		GO:0005634(CC:nucleus);GO:0003677(MF:DNA binding);GO:0003700(MF:sequence-specific DNA binding transcription factor activity);GO:0045893(BP:positive regulation of transcription, DNA-dependent);GO:0005667(CC:transcription factor complex);GO:0045449(BP:regulation of transcription, DNA-dependent)
I3LGF9		GO:0048522(BP:positive regulation of cellular process)
I3LGW9		GO:0005764(CC:lysosome);GO:0004197(MF:cysteine-type endopeptidase activity);GO:0004843(MF:ubiquitin-specific protease activity);GO:0008270(MF:zinc ion binding);GO:0031625(MF:ubiquitin protein ligase binding);GO:0043130(MF:ubiquitin binding);GO:0051087(MF:chaperone binding);GO:0070628(MF:proteasome binding);GO:1904288;GO:1904454;GO:0006355(BP:regulation of transcription, DNA-dependent);GO:0006511(…
I3LH82		GO:0005856(CC:cytoskeleton);GO:0042995(CC:cell projection)
I3LH57		GO:0005856(CC:cytoskeleton);GO:0042995(CC:cell projection)
I3LH91		GO:0001725(CC:stress fiber);GO:0001726(CC:ruffle);GO:0002102(CC:podosome);GO:0005634(CC:nucleus);GO:0005739(CC:mitochondrion);GO:0005884(CC:actin filament);GO:0005886(CC:plasma membrane);GO:0005925(CC:focal adhesion);GO:0030018(CC:Z disc);GO:0030027(CC:lamellipodium);GO:0030175(CC:filopodium);GO:0043025(CC:neuronal cell body);GO:0044295(CC:axonal growth cone);GO:0003779(MF:actin binding);GO:00167…
I3LK71	map03040(Spliceosome)	GO:0000790(CC:nuclear chromatin);GO:0005697(CC:telomerase holoenzyme complex);GO:0005829(CC:cytosol);GO:0016020(CC:membrane);GO:0043234(CC:protein complex);GO:0045120(CC:pronucleus);GO:0070062(CC:extracellular vesicular exosome);GO:0071013(CC:catalytic step 2 spliceosome);GO:1990826;GO:0000166(MF:nucleotide binding);GO:0000978(MF:RNA polymerase II core promoter proximal region sequence-specific D…
I3LLU7		GO:0005829(CC:cytosol);GO:0005903(CC:brush border);GO:0035003(CC:subapical complex);GO:0045177(CC:apical part of cell);GO:0008022(MF:protein C-terminus binding);GO:0008200(MF:ion channel inhibitor activity);GO:0030251(MF:guanylate cyclase inhibitor activity);GO:0006811(BP:ion transport);GO:0006833(BP:water transport);GO:0007168(BP:receptor guanylyl cyclase signaling pathway);GO:0009636(BP:respons…
B9W5V0	map03013(RNA transport);map05134(Legionellosis)	GO:0005615(CC:extracellular space);GO:0005730(CC:nucleolus);GO:0005829(CC:cytosol);GO:0005853(CC:eukaryotic translation elongation factor 1 complex);GO:0030864(CC:cortical actin cytoskeleton);GO:0032587(CC:ruffle membrane);GO:0043025(CC:neuronal cell body);GO:0043209(CC:myelin sheath);GO:0070062(CC:extracellular vesicular exosome);GO:0098574;GO:0000049(MF:tRNA binding);GO:0003746(MF:translation e…
I3LM72	map00512(Mucin type O-glycan biosynthesis)	GO:0005576(CC:extracellular region);GO:0005789(CC:endoplasmic reticulum membrane);GO:0016021(CC:integral to membrane);GO:0032580(CC:Golgi cisterna membrane);GO:0048471(CC:perinuclear region of cytoplasm);GO:0004653(MF:polypeptide N-acetylgalactosaminyltransferase activity);GO:0030145(MF:manganese ion binding);GO:0030246(MF:carbohydrate binding);GO:0016266(BP:O-glycan processing);GO:0018242(BP:pro…
I3LGZ7	map05410(Hypertrophic cardiomyopathy (HCM));map05412(Arrhythmogenic right ventricular cardiomyopathy (ARVC));map04010(MAPK signaling pathway);map04260(Cardiac muscle contraction);map04921(Oxytocin signaling pathway);map05414(Dilated cardiomyopathy (DCM));map04261(Adrenergic signaling in cardiomyocytes)	GO:0005891(CC:voltage-gated calcium channel complex);GO:0005245(MF:voltage-gated calcium channel activity);GO:0034765(BP:regulation of ion transmembrane transport);GO:0044763(BP:single-organism cellular process);GO:0050908(BP:detection of light stimulus involved in visual perception);GO:0051924(BP:regulation of calcium ion transport);GO:0061337(BP:cardiac conduction);GO:0070588(BP:calcium ion tra…
I3LPU1		GO:0005654(CC:nucleoplasm);GO:0005794(CC:Golgi apparatus);GO:0005923(CC:tight junction);GO:0070062(CC:extracellular vesicular exosome);GO:0003677(MF:DNA binding);GO:0003682(MF:chromatin binding);GO:0005515(MF:protein binding);GO:0008270(MF:zinc ion binding);GO:0042800(MF:histone methyltransferase activity (H3-K4 specific));GO:0046975(MF:histone methyltransferase activity (H3-K36 specific));GO:000…
I3LCJ3	map00240(Pyrimidine metabolism);map00760(Nicotinate and nicotinamide metabolism);map00230(Purine metabolism)	GO:0005739(CC:mitochondrion);GO:0005783(CC:endoplasmic reticulum);GO:0005829(CC:cytosol);GO:0000166(MF:nucleotide binding);GO:0000287(MF:magnesium ion binding);GO:0005515(MF:protein binding);GO:0008253(MF:5'-nucleotidase activity);GO:0008665(MF:2'-phosphotransferase activity);GO:0009117(BP:nucleotide metabolic process);GO:0016311(BP:dephosphorylation);GO:0043928(BP:exonucleolytic nuclear-transcri…
K9IWE3	map00310(Lysine degradation)	GO:0005654(CC:nucleoplasm);GO:0005794(CC:Golgi apparatus);GO:0005923(CC:tight junction);GO:0070062(CC:extracellular vesicular exosome);GO:0003682(MF:chromatin binding);GO:0003712(MF:transcription cofactor activity);GO:0008134(MF:transcription factor binding);GO:0008270(MF:zinc ion binding);GO:0035258(MF:steroid hormone receptor binding);GO:0042800(MF:histone methyltransferase activity (H3-K4 spec…
I3LDL4		GO:0005886(CC:plasma membrane);GO:0016021(CC:integral to membrane);GO:0005515(MF:protein binding);GO:0034220(BP:ion transmembrane transport)
I3L5I7		GO:0005654(CC:nucleoplasm);GO:0005794(CC:Golgi apparatus);GO:0005923(CC:tight junction);GO:0070062(CC:extracellular vesicular exosome);GO:0003682(MF:chromatin binding);GO:0003712(MF:transcription cofactor activity);GO:0008134(MF:transcription factor binding);GO:0008270(MF:zinc ion binding);GO:0035258(MF:steroid hormone receptor binding);GO:0042800(MF:histone methyltransferase activity (H3-K4 spec…
F1RU38	map03040(Spliceosome)	GO:0005654(CC:nucleoplasm);GO:0005684(CC:U2-type spliceosomal complex);GO:0005686(CC:U2 snRNP);GO:0005689(CC:U12-type spliceosomal complex);GO:0071011(CC:precatalytic spliceosome);GO:0071013(CC:catalytic step 2 spliceosome);GO:0005515(MF:protein binding);GO:0000398(BP:mRNA splicing, via spliceosome);GO:0016032(BP:viral process)
F1RLM3		GO:0005654(CC:nucleoplasm);GO:0005794(CC:Golgi apparatus);GO:0005923(CC:tight junction);GO:0070062(CC:extracellular vesicular exosome);GO:0003682(MF:chromatin binding);GO:0003712(MF:transcription cofactor activity);GO:0008134(MF:transcription factor binding);GO:0008270(MF:zinc ion binding);GO:0035258(MF:steroid hormone receptor binding);GO:0042800(MF:histone methyltransferase activity (H3-K4 spec…
F1SDX1		GO:0031011(CC:Ino80 complex);GO:0044421(CC:extracellular region part);GO:0044444(CC:cytoplasmic part);GO:0005515(MF:protein binding);GO:0006302(BP:double-strand break repair);GO:0006310(BP:DNA recombination);GO:0006351(BP:transcription, DNA-dependent);GO:0006355(BP:regulation of transcription, DNA-dependent);GO:0016043(BP:cellular component organization);GO:0044763(BP:single-organism cellular pro…
F1S407	map05200(Pathways in cancer);map04010(MAPK signaling pathway);map04662(B cell receptor signaling pathway);map04014(Ras signaling pathway);map04015(Rap1 signaling pathway)	GO:0005794(CC:Golgi apparatus);GO:0005829(CC:cytosol);GO:0005887(CC:integral to plasma membrane);GO:0032045(CC:guanyl-nucleotide exchange factor complex);GO:0048471(CC:perinuclear region of cytoplasm);GO:0001786(MF:phosphatidylserine binding);GO:0004871(MF:signal transducer activity);GO:0005088(MF:Ras guanyl-nucleotide exchange factor activity);GO:0005096(MF:GTPase activator activity);GO:0005509(…
D2K7D7		GO:0005615(CC:extracellular space);GO:0031233(CC:intrinsic to external side of plasma membrane);GO:0030971(MF:receptor tyrosine kinase binding);GO:0042803(MF:protein homodimerization activity);GO:0001934(BP:positive regulation of protein phosphorylation);GO:0030098(BP:lymphocyte differentiation);GO:0030885(BP:regulation of myeloid dendritic cell activation);GO:0032825(BP:positive regulation of na…
D2K7D8		GO:0005615(CC:extracellular space);GO:0031233(CC:intrinsic to external side of plasma membrane);GO:0030971(MF:receptor tyrosine kinase binding);GO:0042803(MF:protein homodimerization activity);GO:0001934(BP:positive regulation of protein phosphorylation);GO:0007165(BP:signal transduction);GO:0030098(BP:lymphocyte differentiation);GO:0030885(BP:regulation of myeloid dendritic cell activation);GO:0…
D2K7D6		GO:0005615(CC:extracellular space);GO:0016021(CC:integral to membrane);GO:0031233(CC:intrinsic to external side of plasma membrane);GO:0030971(MF:receptor tyrosine kinase binding);GO:0042803(MF:protein homodimerization activity);GO:0001934(BP:positive regulation of protein phosphorylation);GO:0007165(BP:signal transduction);GO:0030098(BP:lymphocyte differentiation);GO:0030885(BP:regulation of mye…
F1RI00		GO:0005615(CC:extracellular space);GO:0031233(CC:intrinsic to external side of plasma membrane);GO:0030971(MF:receptor tyrosine kinase binding);GO:0042803(MF:protein homodimerization activity);GO:0001934(BP:positive regulation of protein phosphorylation);GO:0007165(BP:signal transduction);GO:0030098(BP:lymphocyte differentiation);GO:0030885(BP:regulation of myeloid dendritic cell activation);GO:0…
I3LQQ0		GO:0005635(CC:nuclear envelope);GO:0005856(CC:cytoskeleton);GO:0005488(MF:binding);GO:0007399(BP:nervous system development);GO:0009987(BP:cellular process)
I3LF71		GO:0005640(CC:nuclear outer membrane);GO:0005856(CC:cytoskeleton);GO:0005524(MF:ATP binding);GO:0007399(BP:nervous system development);GO:0009987(BP:cellular process)
A0A0B8RZC4		GO:0005640(CC:nuclear outer membrane);GO:0005654(CC:nucleoplasm);GO:0015630(CC:microtubule cytoskeleton);GO:0005515(MF:protein binding);GO:0005524(MF:ATP binding);GO:0007399(BP:nervous system development);GO:0030154(BP:cell differentiation)
I3LQW9		GO:0005515(MF:protein binding);GO:0002281(BP:macrophage activation involved in immune response);GO:0006351(BP:transcription, DNA-dependent);GO:0030282(BP:bone mineralization);GO:0045892(BP:negative regulation of transcription, DNA-dependent);GO:0045944(BP:positive regulation of transcription from RNA polymerase II promoter);GO:0050727(BP:regulation of inflammatory response);GO:0061430(BP:bone tra…
I3LSD3	map03010(Ribosome)	GO:0005634(CC:nucleus);GO:0016020(CC:membrane);GO:0022625(CC:cytosolic large ribosomal subunit);GO:0003723(MF:RNA binding);GO:0003735(MF:structural constituent of ribosome);GO:0005515(MF:protein binding);GO:0000184(BP:nuclear-transcribed mRNA catabolic process, nonsense-mediated decay);GO:0006364(BP:rRNA processing);GO:0006413(BP:translational initiation);GO:0006614(BP:SRP-dependent cotranslation…
I3LU11		GO:0005654(CC:nucleoplasm);GO:0005730(CC:nucleolus);GO:0005856(CC:cytoskeleton);GO:0016020(CC:membrane);GO:0003676(MF:nucleic acid binding);GO:0016818(MF:hydrolase activity, acting on acid anhydrides, in phosphorus-containing anhydrides);GO:0043167(MF:ion binding);GO:0070063(MF:RNA polymerase binding);GO:0000245(BP:spliceosomal complex assembly);GO:0006996(BP:organelle organization)
I3LUV2		GO:0005634(CC:nucleus);GO:0005515(MF:protein binding);GO:0035357(BP:peroxisome proliferator activated receptor signaling pathway);GO:0045444(BP:fat cell differentiation)
A0A0B8RSA9	map03010(Ribosome)	GO:0005730(CC:nucleolus);GO:0005913(CC:cell-cell adherens junction);GO:0005925(CC:focal adhesion);GO:0016020(CC:membrane);GO:0022625(CC:cytosolic large ribosomal subunit);GO:0042788(CC:polysomal ribosome);GO:0070062(CC:extracellular vesicular exosome);GO:0003735(MF:structural constituent of ribosome);GO:0030515(MF:snoRNA binding);GO:0098641;GO:0000184(BP:nuclear-transcribed mRNA catabolic process…
K7GNS9	map05206(MicroRNAs in cancer);map04064(NF-kappa B signaling pathway);map05161(Hepatitis B);map04071(Sphingolipid signaling pathway);map05215(Prostate cancer);map04659(Th17 cell differentiation);map05165(Human papillomavirus infection);map05140(Leishmaniasis);map05321(Inflammatiory bowel disease (IBD));map04014(Ras signaling pathway);map05166(HTLV-I infection);map05164(Influenza A);map05134(Legion…	GO:0005654(CC:nucleoplasm);GO:0005739(CC:mitochondrion);GO:0005829(CC:cytosol);GO:0033256(CC:I-kappaB/NF-kappaB complex);GO:0043005(CC:neuron projection);GO:0000980(MF:RNA polymerase II distal enhancer sequence-specific DNA binding);GO:0001205(MF:RNA polymerase II distal enhancer sequence-specific DNA binding transcription factor activity involved in positive regulation of transcription);GO:00012…
K7GSL6		GO:0005654(CC:nucleoplasm);GO:0032996(CC:Bcl3-Bcl10 complex);GO:0033257(CC:Bcl3/NF-kappaB2 complex);GO:0045171(CC:intercellular bridge);GO:0048471(CC:perinuclear region of cytoplasm);GO:0000977(MF:RNA polymerase II regulatory region sequence-specific DNA binding);GO:0000981(MF:sequence-specific DNA binding RNA polymerase II transcription factor activity);GO:0008134(MF:transcription factor binding…
I3LCM4		GO:0005615(CC:extracellular space);GO:0005829(CC:cytosol);GO:0005886(CC:plasma membrane);GO:0030425(CC:dendrite);GO:0043025(CC:neuronal cell body);GO:0048471(CC:perinuclear region of cytoplasm);GO:0019899(MF:enzyme binding);GO:0042802(MF:identical protein binding);GO:0031175(BP:neuron projection development);GO:0060271(BP:cilium morphogenesis);GO:0070207(BP:protein homotrimerization)
G9M4N0	map04668(TNF signaling pathway)	GO:0005654(CC:nucleoplasm);GO:0032996(CC:Bcl3-Bcl10 complex);GO:0033257(CC:Bcl3/NF-kappaB2 complex);GO:0044444(CC:cytoplasmic part);GO:0045171(CC:intercellular bridge);GO:0000977(MF:RNA polymerase II regulatory region sequence-specific DNA binding);GO:0000981(MF:sequence-specific DNA binding RNA polymerase II transcription factor activity);GO:0008134(MF:transcription factor binding);GO:0030674(MF…
I3LPU4		GO:0005615(CC:extracellular space);GO:0005829(CC:cytosol);GO:0005886(CC:plasma membrane);GO:0030425(CC:dendrite);GO:0043025(CC:neuronal cell body);GO:0048471(CC:perinuclear region of cytoplasm);GO:0019899(MF:enzyme binding);GO:0042802(MF:identical protein binding);GO:0031175(BP:neuron projection development);GO:0060271(BP:cilium morphogenesis);GO:0070207(BP:protein homotrimerization)
A0A0B8RSK4	map04152(AMPK signaling pathway);map04910(Insulin signaling pathway);map04066(HIF-1 signaling pathway);map05212(Pancreatic cancer);map05167(Kaposi's sarcoma-associated herpesvirus infection);map05231(Choline metabolism in cancer);map05224(Breast cancer);map04211(Longevity regulating pathway - mammal);map04213(Longevity regulating pathway - multiple species);map04920(Adipocytokine signaling pathwa…	GO:0000139(CC:Golgi membrane);GO:0005694(CC:chromosome);GO:0005741(CC:mitochondrial outer membrane);GO:0005765(CC:lysosomal membrane);GO:0005789(CC:endoplasmic reticulum membrane);GO:0005829(CC:cytosol);GO:0005942(CC:phosphatidylinositol 3-kinase complex);GO:0016605(CC:PML body);GO:0030425(CC:dendrite);GO:0031931(CC:TORC1 complex);GO:0031932(CC:TORC2 complex);GO:0043025(CC:neuronal cell body);GO:…
F1RHR8	map04152(AMPK signaling pathway);map04910(Insulin signaling pathway);map04066(HIF-1 signaling pathway);map05212(Pancreatic cancer);map05167(Kaposi's sarcoma-associated herpesvirus infection);map05231(Choline metabolism in cancer);map05224(Breast cancer);map04211(Longevity regulating pathway - mammal);map04213(Longevity regulating pathway - multiple species);map04920(Adipocytokine signaling pathwa…	GO:0000139(CC:Golgi membrane);GO:0005694(CC:chromosome);GO:0005741(CC:mitochondrial outer membrane);GO:0005765(CC:lysosomal membrane);GO:0005789(CC:endoplasmic reticulum membrane);GO:0005829(CC:cytosol);GO:0005942(CC:phosphatidylinositol 3-kinase complex);GO:0016605(CC:PML body);GO:0030425(CC:dendrite);GO:0031931(CC:TORC1 complex);GO:0031932(CC:TORC2 complex);GO:0043025(CC:neuronal cell body);GO:…
K9IVG5		GO:0005739(CC:mitochondrion);GO:0005840(CC:ribosome);GO:0005913(CC:cell-cell adherens junction);GO:0016020(CC:membrane);GO:0031967(CC:organelle envelope);GO:0044428(CC:nuclear part);GO:0003676(MF:nucleic acid binding);GO:0005524(MF:ATP binding);GO:0016887(MF:ATPase activity);GO:0098641;GO:0006412(BP:translation);GO:0051607(BP:defense response to virus);GO:0098609
I3LB03		GO:0005739(CC:mitochondrion);GO:0005840(CC:ribosome);GO:0005913(CC:cell-cell adherens junction);GO:0016020(CC:membrane);GO:0031967(CC:organelle envelope);GO:0044428(CC:nuclear part);GO:0003676(MF:nucleic acid binding);GO:0005524(MF:ATP binding);GO:0016887(MF:ATPase activity);GO:0098641;GO:0006412(BP:translation);GO:0051607(BP:defense response to virus);GO:0098609
K9IVJ2		GO:0005829(CC:cytosol);GO:0016020(CC:membrane);GO:0005096(MF:GTPase activator activity);GO:0005515(MF:protein binding);GO:0035556(BP:intracellular signal transduction);GO:0043087(BP:regulation of GTPase activity);GO:0051056(BP:regulation of small GTPase mediated signal transduction)
I3LCC0		GO:0005829(CC:cytosol);GO:0016020(CC:membrane);GO:0005096(MF:GTPase activator activity);GO:0005515(MF:protein binding);GO:0035556(BP:intracellular signal transduction);GO:0043087(BP:regulation of GTPase activity);GO:0051056(BP:regulation of small GTPase mediated signal transduction)
K9IVQ8		GO:0005694(CC:chromosome);GO:0005697(CC:telomerase holoenzyme complex);GO:0005737(CC:cytoplasm);GO:0016363(CC:nuclear matrix);GO:0002039(MF:p53 binding);GO:0003720(MF:telomerase activity);GO:0019899(MF:enzyme binding);GO:0032550(MF:purine ribonucleoside binding);GO:0032559(MF:adenyl ribonucleotide binding);GO:0043168(MF:anion binding);GO:0070034(MF:telomeric RNA binding);GO:0000722(BP:telomere ma…
Q0QEM6		GO:0005634(CC:nucleus);GO:0005754(CC:mitochondrial proton-transporting ATP synthase, catalytic core);GO:0009986(CC:cell surface);GO:0031012(CC:extracellular matrix);GO:0042645(CC:mitochondrial nucleoid);GO:0043209(CC:myelin sheath);GO:0070062(CC:extracellular vesicular exosome);GO:0005509(MF:calcium ion binding);GO:0005524(MF:ATP binding);GO:0030228(MF:lipoprotein particle receptor activity);GO:0…
F1SLA0	map05012(Parkinson's disease);map05016(Huntington's disease);map00190(Oxidative phosphorylation);map05010(Alzheimer's disease)	GO:0005634(CC:nucleus);GO:0005754(CC:mitochondrial proton-transporting ATP synthase, catalytic core);GO:0009986(CC:cell surface);GO:0031012(CC:extracellular matrix);GO:0042645(CC:mitochondrial nucleoid);GO:0043209(CC:myelin sheath);GO:0070062(CC:extracellular vesicular exosome);GO:0005509(MF:calcium ion binding);GO:0005524(MF:ATP binding);GO:0030228(MF:lipoprotein particle receptor activity);GO:0…
Q19LF1	map04330(Notch signaling pathway);map05169(Epstein-Barr virus infection)	GO:0000118(CC:histone deacetylase complex);GO:0000790(CC:nuclear chromatin);GO:0005737(CC:cytoplasm);GO:0016020(CC:membrane);GO:0016363(CC:nuclear matrix);GO:0016604(CC:nuclear body);GO:0017053(CC:transcriptional repressor complex);GO:0001012(MF:RNA polymerase II regulatory region DNA binding);GO:0003682(MF:chromatin binding);GO:0003714(MF:transcription corepressor activity);GO:0005112(MF:Notch b…
Q19LF0	map04330(Notch signaling pathway);map05169(Epstein-Barr virus infection)	GO:0000118(CC:histone deacetylase complex);GO:0000790(CC:nuclear chromatin);GO:0005737(CC:cytoplasm);GO:0016020(CC:membrane);GO:0016363(CC:nuclear matrix);GO:0016604(CC:nuclear body);GO:0017053(CC:transcriptional repressor complex);GO:0001012(MF:RNA polymerase II regulatory region DNA binding);GO:0003682(MF:chromatin binding);GO:0003714(MF:transcription corepressor activity);GO:0005112(MF:Notch b…
F1RFN3	map04330(Notch signaling pathway);map05169(Epstein-Barr virus infection)	GO:0000118(CC:histone deacetylase complex);GO:0000790(CC:nuclear chromatin);GO:0016020(CC:membrane);GO:0016363(CC:nuclear matrix);GO:0016604(CC:nuclear body);GO:0017053(CC:transcriptional repressor complex);GO:0001012(MF:RNA polymerase II regulatory region DNA binding);GO:0003682(MF:chromatin binding);GO:0003714(MF:transcription corepressor activity);GO:0005112(MF:Notch binding);GO:0016922(MF:lig…
Q29368		GO:0005634(CC:nucleus);GO:0005744(CC:mitochondrial inner membrane presequence translocase complex);GO:0005887(CC:integral to plasma membrane);GO:0031012(CC:extracellular matrix);GO:0042645(CC:mitochondrial nucleoid);GO:0043209(CC:myelin sheath);GO:0070062(CC:extracellular vesicular exosome);GO:0071817(CC:MMXD complex);GO:0003735(MF:structural constituent of ribosome);GO:0005471(MF:ATP:ADP antipor…
F1RRA6	map05016(Huntington's disease);map05012(Parkinson's disease);map04020(Calcium signaling pathway);map04218(Cellular senescence);map04217(Necroptosis);map05166(HTLV-I infection);map05164(Influenza A);map04022(cGMP - PKG signaling pathway)	GO:0005634(CC:nucleus);GO:0005741(CC:mitochondrial outer membrane);GO:0005743(CC:mitochondrial inner membrane);GO:0005887(CC:integral to plasma membrane);GO:0031012(CC:extracellular matrix);GO:0031514(CC:motile cilium);GO:0042645(CC:mitochondrial nucleoid);GO:0043209(CC:myelin sheath);GO:0070062(CC:extracellular vesicular exosome);GO:0071817(CC:MMXD complex);GO:0003735(MF:structural constituent o…
Q6QRN9	map05016(Huntington's disease);map05012(Parkinson's disease);map04020(Calcium signaling pathway);map04218(Cellular senescence);map04217(Necroptosis);map05166(HTLV-I infection);map05164(Influenza A);map04022(cGMP - PKG signaling pathway)	GO:0005634(CC:nucleus);GO:0005744(CC:mitochondrial inner membrane presequence translocase complex);GO:0005887(CC:integral to plasma membrane);GO:0031012(CC:extracellular matrix);GO:0042645(CC:mitochondrial nucleoid);GO:0043209(CC:myelin sheath);GO:0070062(CC:extracellular vesicular exosome);GO:0071817(CC:MMXD complex);GO:0003735(MF:structural constituent of ribosome);GO:0005471(MF:ATP:ADP antipor…
F1RZQ6	map05016(Huntington's disease);map05012(Parkinson's disease);map04020(Calcium signaling pathway);map04218(Cellular senescence);map04217(Necroptosis);map05166(HTLV-I infection);map05164(Influenza A);map04022(cGMP - PKG signaling pathway)	GO:0005634(CC:nucleus);GO:0005741(CC:mitochondrial outer membrane);GO:0005744(CC:mitochondrial inner membrane presequence translocase complex);GO:0005887(CC:integral to plasma membrane);GO:0031012(CC:extracellular matrix);GO:0042645(CC:mitochondrial nucleoid);GO:0043209(CC:myelin sheath);GO:0070062(CC:extracellular vesicular exosome);GO:0071817(CC:MMXD complex);GO:0003735(MF:structural constituen…
F2Z565	map05016(Huntington's disease);map05012(Parkinson's disease);map04020(Calcium signaling pathway);map04218(Cellular senescence);map04217(Necroptosis);map05166(HTLV-I infection);map05164(Influenza A);map04022(cGMP - PKG signaling pathway)	GO:0005634(CC:nucleus);GO:0005744(CC:mitochondrial inner membrane presequence translocase complex);GO:0005887(CC:integral to plasma membrane);GO:0031012(CC:extracellular matrix);GO:0042645(CC:mitochondrial nucleoid);GO:0043209(CC:myelin sheath);GO:0070062(CC:extracellular vesicular exosome);GO:0071817(CC:MMXD complex);GO:0003735(MF:structural constituent of ribosome);GO:0005471(MF:ATP:ADP antipor…
S4VFE3	map04914(Progesterone-mediated oocyte maturation);map04120(Ubiquitin mediated proteolysis);map04110(Cell cycle);map05166(HTLV-I infection);map04114(Oocyte meiosis)	GO:0005654(CC:nucleoplasm);GO:0005680(CC:anaphase-promoting complex);GO:0005813(CC:centrosome);GO:0005829(CC:cytosol);GO:0005876(CC:spindle microtubule);GO:0005515(MF:protein binding);GO:0007067(BP:mitosis);GO:0007088(BP:regulation of mitosis);GO:0008283(BP:cell proliferation);GO:0031145(BP:anaphase-promoting complex-dependent proteasomal ubiquitin-dependent protein catabolic process);GO:0042787(…
F1RM64	map04330(Notch signaling pathway);map05010(Alzheimer's disease)	GO:0005789(CC:endoplasmic reticulum membrane);GO:0005887(CC:integral to plasma membrane);GO:0032580(CC:Golgi cisterna membrane);GO:0070765(CC:gamma-secretase complex);GO:0005515(MF:protein binding);GO:0006509(BP:membrane protein ectodomain proteolysis);GO:0007219(BP:Notch signaling pathway);GO:0007220(BP:Notch receptor processing);GO:0016485(BP:protein processing);GO:0031293(BP:membrane protein i…
P53027	map03010(Ribosome)	GO:0005730(CC:nucleolus);GO:0005739(CC:mitochondrion);GO:0005925(CC:focal adhesion);GO:0016020(CC:membrane);GO:0022625(CC:cytosolic large ribosomal subunit);GO:0070062(CC:extracellular vesicular exosome);GO:0003723(MF:RNA binding);GO:0003735(MF:structural constituent of ribosome);GO:0005515(MF:protein binding);GO:0000184(BP:nuclear-transcribed mRNA catabolic process, nonsense-mediated decay);GO:0…
Q2YGT9	map03010(Ribosome)	GO:0005730(CC:nucleolus);GO:0005913(CC:cell-cell adherens junction);GO:0005925(CC:focal adhesion);GO:0016020(CC:membrane);GO:0022625(CC:cytosolic large ribosomal subunit);GO:0031672(CC:A band);GO:0036464;GO:0000049(MF:tRNA binding);GO:0003677(MF:DNA binding);GO:0003729(MF:mRNA binding);GO:0003735(MF:structural constituent of ribosome);GO:0098641;GO:1990932;GO:0000027(BP:ribosomal large subunit as…
A5A8V6	map05164(Influenza A);map04915(Estrogen signaling pathway);map05134(Legionellosis);map03040(Spliceosome);map04612(Antigen processing and presentation);map05145(Toxoplasmosis);map04010(MAPK signaling pathway);map04141(Protein processing in endoplasmic reticulum);map05169(Epstein-Barr virus infection);map05162(Measles);map04213(Longevity regulating pathway - multiple species);map04144(Endocytosis)	GO:0000151(CC:ubiquitin ligase complex);GO:0002199(CC:zona pellucida receptor complex);GO:0005739(CC:mitochondrion);GO:0005814(CC:centriole);GO:0005829(CC:cytosol);GO:0005925(CC:focal adhesion);GO:0016234(CC:inclusion body);GO:0044297(CC:cell body);GO:0048471(CC:perinuclear region of cytoplasm);GO:0072562(CC:blood microparticle);GO:0001618(MF:virus receptor activity);GO:0001664(MF:G-protein coupl…
F1SA70	map05164(Influenza A);map04915(Estrogen signaling pathway);map05134(Legionellosis);map03040(Spliceosome);map04612(Antigen processing and presentation);map05145(Toxoplasmosis);map04010(MAPK signaling pathway);map04141(Protein processing in endoplasmic reticulum);map05169(Epstein-Barr virus infection);map05162(Measles);map04213(Longevity regulating pathway - multiple species);map04144(Endocytosis)	GO:0000151(CC:ubiquitin ligase complex);GO:0000795(CC:synaptonemal complex);GO:0000974(CC:Prp19 complex);GO:0001673(CC:male germ cell nucleus);GO:0005654(CC:nucleoplasm);GO:0005681(CC:spliceosomal complex);GO:0005730(CC:nucleolus);GO:0005739(CC:mitochondrion);GO:0005770(CC:late endosome);GO:0005829(CC:cytosol);GO:0005925(CC:focal adhesion);GO:0009986(CC:cell surface);GO:0014069(CC:postsynaptic de…
A0A0B8S070	map05164(Influenza A);map04915(Estrogen signaling pathway);map05134(Legionellosis);map03040(Spliceosome);map04612(Antigen processing and presentation);map05145(Toxoplasmosis);map04010(MAPK signaling pathway);map04141(Protein processing in endoplasmic reticulum);map05169(Epstein-Barr virus infection);map05162(Measles);map04213(Longevity regulating pathway - multiple species);map04144(Endocytosis)	GO:0000151(CC:ubiquitin ligase complex);GO:0005739(CC:mitochondrion);GO:0005814(CC:centriole);GO:0005829(CC:cytosol);GO:0005925(CC:focal adhesion);GO:0008180(CC:COP9 signalosome);GO:0016234(CC:inclusion body);GO:0048471(CC:perinuclear region of cytoplasm);GO:0070062(CC:extracellular vesicular exosome);GO:0072562(CC:blood microparticle);GO:0001664(MF:G-protein coupled receptor binding);GO:0005524(…
Q6S4N2	map05164(Influenza A);map04915(Estrogen signaling pathway);map05134(Legionellosis);map03040(Spliceosome);map04612(Antigen processing and presentation);map05145(Toxoplasmosis);map04010(MAPK signaling pathway);map04141(Protein processing in endoplasmic reticulum);map05169(Epstein-Barr virus infection);map05162(Measles);map04213(Longevity regulating pathway - multiple species);map04144(Endocytosis)	GO:0000151(CC:ubiquitin ligase complex);GO:0002199(CC:zona pellucida receptor complex);GO:0005739(CC:mitochondrion);GO:0005814(CC:centriole);GO:0005829(CC:cytosol);GO:0005925(CC:focal adhesion);GO:0016234(CC:inclusion body);GO:0044297(CC:cell body);GO:0048471(CC:perinuclear region of cytoplasm);GO:0072562(CC:blood microparticle);GO:0001618(MF:virus receptor activity);GO:0001664(MF:G-protein coupl…
A5A8V7	map05164(Influenza A);map04915(Estrogen signaling pathway);map05134(Legionellosis);map03040(Spliceosome);map04612(Antigen processing and presentation);map05145(Toxoplasmosis);map04010(MAPK signaling pathway);map04141(Protein processing in endoplasmic reticulum);map05169(Epstein-Barr virus infection);map05162(Measles);map04213(Longevity regulating pathway - multiple species);map04144(Endocytosis)	GO:0000151(CC:ubiquitin ligase complex);GO:0002199(CC:zona pellucida receptor complex);GO:0005759(CC:mitochondrial matrix);GO:0005814(CC:centriole);GO:0005829(CC:cytosol);GO:0005925(CC:focal adhesion);GO:0008180(CC:COP9 signalosome);GO:0016234(CC:inclusion body);GO:0044297(CC:cell body);GO:0048471(CC:perinuclear region of cytoplasm);GO:0072562(CC:blood microparticle);GO:0001664(MF:G-protein coupl…
P34930	map05164(Influenza A);map04915(Estrogen signaling pathway);map05134(Legionellosis);map03040(Spliceosome);map04612(Antigen processing and presentation);map05145(Toxoplasmosis);map04010(MAPK signaling pathway);map04141(Protein processing in endoplasmic reticulum);map05169(Epstein-Barr virus infection);map05162(Measles);map04213(Longevity regulating pathway - multiple species);map04144(Endocytosis)	GO:0000151(CC:ubiquitin ligase complex);GO:0002199(CC:zona pellucida receptor complex);GO:0005739(CC:mitochondrion);GO:0005814(CC:centriole);GO:0005829(CC:cytosol);GO:0005925(CC:focal adhesion);GO:0016234(CC:inclusion body);GO:0044297(CC:cell body);GO:0048471(CC:perinuclear region of cytoplasm);GO:0072562(CC:blood microparticle);GO:0001618(MF:virus receptor activity);GO:0001664(MF:G-protein coupl…
F1S9Q1		GO:0000151(CC:ubiquitin ligase complex);GO:0000974(CC:Prp19 complex);GO:0001917(CC:photoreceptor inner segment);GO:0005654(CC:nucleoplasm);GO:0005770(CC:late endosome);GO:0005776(CC:autophagic vacuole);GO:0005829(CC:cytosol);GO:0005874(CC:microtubule);GO:0005882(CC:intermediate filament);GO:0005913(CC:cell-cell adherens junction);GO:0005925(CC:focal adhesion);GO:0008021(CC:synaptic vesicle);GO:00…
F1S9Q3	map05164(Influenza A);map04915(Estrogen signaling pathway);map05134(Legionellosis);map03040(Spliceosome);map04612(Antigen processing and presentation);map05145(Toxoplasmosis);map04010(MAPK signaling pathway);map04141(Protein processing in endoplasmic reticulum);map05169(Epstein-Barr virus infection);map05162(Measles);map04213(Longevity regulating pathway - multiple species);map04144(Endocytosis)	GO:0000151(CC:ubiquitin ligase complex);GO:0000795(CC:synaptonemal complex);GO:0000974(CC:Prp19 complex);GO:0001673(CC:male germ cell nucleus);GO:0001917(CC:photoreceptor inner segment);GO:0005654(CC:nucleoplasm);GO:0005681(CC:spliceosomal complex);GO:0005730(CC:nucleolus);GO:0005739(CC:mitochondrion);GO:0005770(CC:late endosome);GO:0005776(CC:autophagic vacuole);GO:0005829(CC:cytosol);GO:0005874…
Q04967	map05164(Influenza A);map04915(Estrogen signaling pathway);map05134(Legionellosis);map03040(Spliceosome);map04612(Antigen processing and presentation);map05145(Toxoplasmosis);map04010(MAPK signaling pathway);map04141(Protein processing in endoplasmic reticulum);map05169(Epstein-Barr virus infection);map05162(Measles);map04213(Longevity regulating pathway - multiple species);map04144(Endocytosis)	GO:0000151(CC:ubiquitin ligase complex);GO:0005739(CC:mitochondrion);GO:0005814(CC:centriole);GO:0005829(CC:cytosol);GO:0005925(CC:focal adhesion);GO:0008180(CC:COP9 signalosome);GO:0016234(CC:inclusion body);GO:0048471(CC:perinuclear region of cytoplasm);GO:0070062(CC:extracellular vesicular exosome);GO:0072562(CC:blood microparticle);GO:0001664(MF:G-protein coupled receptor binding);GO:0005524(…
A8YQT9	map03010(Ribosome)	GO:0005730(CC:nucleolus);GO:0005844(CC:polysome);GO:0005925(CC:focal adhesion);GO:0016020(CC:membrane);GO:0022625(CC:cytosolic large ribosomal subunit);GO:0031672(CC:A band);GO:0070062(CC:extracellular vesicular exosome);GO:0003677(MF:DNA binding);GO:0003729(MF:mRNA binding);GO:0003735(MF:structural constituent of ribosome);GO:0008097(MF:5S rRNA binding);GO:0042803(MF:protein homodimerization act…
C4MRC5	map04144(Endocytosis)	GO:0000139(CC:Golgi membrane);GO:0005770(CC:late endosome);GO:0005778(CC:peroxisomal membrane);GO:0005802(CC:trans-Golgi network);GO:0005829(CC:cytosol);GO:0005925(CC:focal adhesion);GO:0014069(CC:postsynaptic density);GO:0030017(CC:sarcomere);GO:0030137(CC:COPI-coated vesicle);GO:0031252(CC:cell leading edge);GO:0042583(CC:chromaffin granule);GO:0043005(CC:neuron projection);GO:0045211(CC:postsy…
C4MXZ1	map05134(Legionellosis);map04072(Phospholipase D signaling pathway);map04144(Endocytosis)	GO:0000139(CC:Golgi membrane);GO:0005770(CC:late endosome);GO:0005778(CC:peroxisomal membrane);GO:0005802(CC:trans-Golgi network);GO:0005829(CC:cytosol);GO:0005925(CC:focal adhesion);GO:0014069(CC:postsynaptic density);GO:0030017(CC:sarcomere);GO:0030137(CC:COPI-coated vesicle);GO:0031252(CC:cell leading edge);GO:0042583(CC:chromaffin granule);GO:0043005(CC:neuron projection);GO:0045211(CC:postsy…
F1RW03		GO:0005743(CC:mitochondrial inner membrane);GO:0005762(CC:mitochondrial large ribosomal subunit);GO:0005488(MF:binding);GO:0070124(BP:mitochondrial translational initiation);GO:0070125(BP:mitochondrial translational elongation);GO:0070126(BP:mitochondrial translational termination)
F1S9S5		GO:0005654(CC:nucleoplasm);GO:0010494(CC:cytoplasmic stress granule);GO:0016020(CC:membrane);GO:0001205(MF:RNA polymerase II distal enhancer sequence-specific DNA binding transcription factor activity involved in positive regulation of transcription);GO:0003697(MF:single-stranded DNA binding);GO:0003729(MF:mRNA binding);GO:0005515(MF:protein binding);GO:0000375(BP:RNA splicing, via transesterific…
F1S9S9		GO:0005654(CC:nucleoplasm);GO:0010494(CC:cytoplasmic stress granule);GO:0016020(CC:membrane);GO:0001205(MF:RNA polymerase II distal enhancer sequence-specific DNA binding transcription factor activity involved in positive regulation of transcription);GO:0003697(MF:single-stranded DNA binding);GO:0003729(MF:mRNA binding);GO:0005515(MF:protein binding);GO:0000375(BP:RNA splicing, via transesterific…
I3LS10		GO:0005654(CC:nucleoplasm);GO:0005743(CC:mitochondrial inner membrane);GO:0005763(CC:mitochondrial small ribosomal subunit);GO:0003735(MF:structural constituent of ribosome);GO:0005515(MF:protein binding);GO:0008637(BP:apoptotic mitochondrial changes);GO:0070124(BP:mitochondrial translational initiation);GO:0070125(BP:mitochondrial translational elongation);GO:0070126(BP:mitochondrial translation…
F1RLM4		GO:0005654(CC:nucleoplasm);GO:0005743(CC:mitochondrial inner membrane);GO:0005763(CC:mitochondrial small ribosomal subunit);GO:0003735(MF:structural constituent of ribosome);GO:0005515(MF:protein binding);GO:0008637(BP:apoptotic mitochondrial changes);GO:0070124(BP:mitochondrial translational initiation);GO:0070125(BP:mitochondrial translational elongation);GO:0070126(BP:mitochondrial translation…
I3LUP6		GO:0000785(CC:chromatin);GO:0001652(CC:granular component);GO:0005829(CC:cytosol);GO:0005925(CC:focal adhesion);GO:0015934(CC:large ribosomal subunit);GO:0015935(CC:small ribosomal subunit);GO:0016020(CC:membrane);GO:0016363(CC:nuclear matrix);GO:0016607(CC:nuclear speck);GO:0031616(CC:spindle pole centrosome);GO:0002039(MF:p53 binding);GO:0003677(MF:DNA binding);GO:0003713(MF:transcription coact…
F1RRY2		GO:0000785(CC:chromatin);GO:0001652(CC:granular component);GO:0005829(CC:cytosol);GO:0005925(CC:focal adhesion);GO:0015934(CC:large ribosomal subunit);GO:0015935(CC:small ribosomal subunit);GO:0016020(CC:membrane);GO:0016363(CC:nuclear matrix);GO:0016607(CC:nuclear speck);GO:0031616(CC:spindle pole centrosome);GO:0002039(MF:p53 binding);GO:0003677(MF:DNA binding);GO:0003713(MF:transcription coact…
Q95L19		GO:0005730(CC:nucleolus);GO:0005925(CC:focal adhesion);GO:0016020(CC:membrane);GO:0022625(CC:cytosolic large ribosomal subunit);GO:0003735(MF:structural constituent of ribosome);GO:0005515(MF:protein binding);GO:0070180(MF:LSU rRNA binding);GO:1990932;GO:0000184(BP:nuclear-transcribed mRNA catabolic process, nonsense-mediated decay);GO:0006364(BP:rRNA processing);GO:0006413(BP:translational initi…
F2Z546	map03010(Ribosome)	GO:0005730(CC:nucleolus);GO:0005925(CC:focal adhesion);GO:0016020(CC:membrane);GO:0022625(CC:cytosolic large ribosomal subunit);GO:0003735(MF:structural constituent of ribosome);GO:0005515(MF:protein binding);GO:0070180(MF:LSU rRNA binding);GO:1990932;GO:0000184(BP:nuclear-transcribed mRNA catabolic process, nonsense-mediated decay);GO:0006364(BP:rRNA processing);GO:0006413(BP:translational initi…
O02668		GO:0070062(CC:extracellular vesicular exosome);GO:0072562(CC:blood microparticle);GO:0004867(MF:serine-type endopeptidase inhibitor activity);GO:0010951(BP:negative regulation of endopeptidase activity);GO:0030212(BP:hyaluronan metabolic process)
F1RUM4		GO:0044464(CC:cell part);GO:0070062(CC:extracellular vesicular exosome);GO:0072562(CC:blood microparticle);GO:0004867(MF:serine-type endopeptidase inhibitor activity);GO:0005515(MF:protein binding);GO:0006953(BP:acute-phase response);GO:0010951(BP:negative regulation of endopeptidase activity);GO:0030212(BP:hyaluronan metabolic process);GO:0034097(BP:response to cytokine stimulus)
Q2XQV4	map00620(Pyruvate metabolism);map00310(Lysine degradation);map00340(Histidine metabolism);map00380(Tryptophan metabolism);map00280(Valine, leucine and isoleucine degradation);map00410(beta-Alanine metabolism);map00010(Glycolysis / Gluconeogenesis);map00053(Ascorbate and aldarate metabolism);map00561(Glycerolipid metabolism);map00071(Fatty acid degradation);map00330(Arginine and proline metabolism)	GO:0005654(CC:nucleoplasm);GO:0005759(CC:mitochondrial matrix);GO:0070062(CC:extracellular vesicular exosome);GO:0004029(MF:aldehyde dehydrogenase (NAD) activity);GO:0004030(MF:aldehyde dehydrogenase [NAD(P)+] activity);GO:0009055(MF:electron carrier activity);GO:0042802(MF:identical protein binding);GO:0070404(MF:NADH binding);GO:0006068(BP:ethanol catabolic process);GO:0006069(BP:ethanol oxidat…
B2ZF47	map00620(Pyruvate metabolism);map00310(Lysine degradation);map00340(Histidine metabolism);map00380(Tryptophan metabolism);map00280(Valine, leucine and isoleucine degradation);map00410(beta-Alanine metabolism);map00010(Glycolysis / Gluconeogenesis);map00053(Ascorbate and aldarate metabolism);map00561(Glycerolipid metabolism);map00071(Fatty acid degradation);map00330(Arginine and proline metabolism)	GO:0005654(CC:nucleoplasm);GO:0005759(CC:mitochondrial matrix);GO:0070062(CC:extracellular vesicular exosome);GO:0004029(MF:aldehyde dehydrogenase (NAD) activity);GO:0004030(MF:aldehyde dehydrogenase [NAD(P)+] activity);GO:0009055(MF:electron carrier activity);GO:0042802(MF:identical protein binding);GO:0070404(MF:NADH binding);GO:0006068(BP:ethanol catabolic process);GO:0006069(BP:ethanol oxidat…
Q9TTK7	map03320(PPAR signaling pathway);map04145(Phagosome)	GO:0005654(CC:nucleoplasm);GO:0005887(CC:integral to plasma membrane);GO:0043235(CC:receptor complex);GO:0045121(CC:membrane raft);GO:0070062(CC:extracellular vesicular exosome);GO:0005515(MF:protein binding);GO:0030246(MF:carbohydrate binding);GO:0006508(BP:proteolysis);GO:0006954(BP:inflammatory response);GO:0007155(BP:cell adhesion);GO:0032930(BP:positive regulation of superoxide anion generat…
A9UFN4
A8CVN6	map03320(PPAR signaling pathway);map04145(Phagosome)	GO:0005654(CC:nucleoplasm);GO:0005887(CC:integral to plasma membrane);GO:0043235(CC:receptor complex);GO:0045121(CC:membrane raft);GO:0070062(CC:extracellular vesicular exosome);GO:0005515(MF:protein binding);GO:0030246(MF:carbohydrate binding);GO:0006508(BP:proteolysis);GO:0006954(BP:inflammatory response);GO:0007155(BP:cell adhesion);GO:0032930(BP:positive regulation of superoxide anion generat…
I3LFM6		GO:0005665(CC:DNA-directed RNA polymerase II, core complex);GO:0005739(CC:mitochondrion);GO:0042995(CC:cell projection);GO:0001106(MF:RNA polymerase II transcription corepressor activity);GO:0003682(MF:chromatin binding);GO:0019212(MF:phosphatase inhibitor activity);GO:0051219(MF:phosphoprotein binding);GO:0000122(BP:negative regulation of transcription from RNA polymerase II promoter);GO:0001558…
A0A0B8RZB2	map03320(PPAR signaling pathway);map04145(Phagosome)	GO:0005654(CC:nucleoplasm);GO:0005887(CC:integral to plasma membrane);GO:0043235(CC:receptor complex);GO:0045121(CC:membrane raft);GO:0070062(CC:extracellular vesicular exosome);GO:0005515(MF:protein binding);GO:0030246(MF:carbohydrate binding);GO:0006508(BP:proteolysis);GO:0006954(BP:inflammatory response);GO:0007155(BP:cell adhesion);GO:0032930(BP:positive regulation of superoxide anion generat…
F1SPE3	map03320(PPAR signaling pathway);map04145(Phagosome)	GO:0005654(CC:nucleoplasm);GO:0005887(CC:integral to plasma membrane);GO:0043235(CC:receptor complex);GO:0045121(CC:membrane raft);GO:0070062(CC:extracellular vesicular exosome);GO:0005515(MF:protein binding);GO:0030246(MF:carbohydrate binding);GO:0006508(BP:proteolysis);GO:0006954(BP:inflammatory response);GO:0007155(BP:cell adhesion);GO:0032930(BP:positive regulation of superoxide anion generat…
F1S2G7	map00230(Purine metabolism);map05032(Morphine addiction)	GO:0005815(CC:microtubule organizing center);GO:0005829(CC:cytosol);GO:0005886(CC:plasma membrane);GO:0032991(CC:macromolecular complex);GO:0042995(CC:cell projection);GO:0044425(CC:membrane part);GO:0070062(CC:extracellular vesicular exosome);GO:0004115(MF:3',5'-cyclic-AMP phosphodiesterase activity);GO:0019900(MF:kinase binding);GO:0046872(MF:metal ion binding);GO:0001662(BP:behavioral fear res…
A0A0B8RTB3		GO:0005634(CC:nucleus);GO:0005769(CC:early endosome);GO:0005794(CC:Golgi apparatus);GO:0005813(CC:centrosome);GO:0005829(CC:cytosol);GO:0005875(CC:microtubule associated complex);GO:0003677(MF:DNA binding);GO:0005096(MF:GTPase activator activity);GO:0015631(MF:tubulin binding);GO:0017137(MF:Rab GTPase binding);GO:0006886(BP:intracellular protein transport);GO:0007049(BP:cell cycle);GO:0007275(BP:…
F1S725		GO:0005634(CC:nucleus);GO:0005769(CC:early endosome);GO:0005794(CC:Golgi apparatus);GO:0005815(CC:microtubule organizing center);GO:0005829(CC:cytosol);GO:0005096(MF:GTPase activator activity);GO:0017137(MF:Rab GTPase binding);GO:0006886(BP:intracellular protein transport);GO:0031338(BP:regulation of vesicle fusion);GO:0032880(BP:regulation of protein localization);GO:0035855(BP:megakaryocyte dev…
A0A0B8RSB9		GO:0005634(CC:nucleus);GO:0005769(CC:early endosome);GO:0005794(CC:Golgi apparatus);GO:0005813(CC:centrosome);GO:0005829(CC:cytosol);GO:0005875(CC:microtubule associated complex);GO:0005096(MF:GTPase activator activity);GO:0015631(MF:tubulin binding);GO:0017137(MF:Rab GTPase binding);GO:0006886(BP:intracellular protein transport);GO:0007049(BP:cell cycle);GO:0010639(BP:negative regulation of orga…
A0A0B8RVF6		GO:0005730(CC:nucleolus);GO:0005813(CC:centrosome);GO:0008023(CC:transcription elongation factor complex);GO:0003677(MF:DNA binding);GO:0005515(MF:protein binding);GO:0008270(MF:zinc ion binding);GO:0006283(BP:transcription-coupled nucleotide-excision repair);GO:0006368(BP:transcription elongation from RNA polymerase II promoter);GO:0030218(BP:erythrocyte differentiation);GO:0032784(BP:regulation…
A0A0B8RVF7		GO:0005730(CC:nucleolus);GO:0005737(CC:cytoplasm);GO:0005813(CC:centrosome);GO:0045111(CC:intermediate filament cytoskeleton);GO:0019904(MF:protein domain specific binding);GO:0035257(MF:nuclear hormone receptor binding);GO:0001666(BP:response to hypoxia);GO:0021987(BP:cerebral cortex development);GO:0022008(BP:neurogenesis);GO:0022027(BP:interkinetic nuclear migration);GO:0030097(BP:hemopoiesis)…
F1RP44		GO:0005643(CC:nuclear pore);GO:0005654(CC:nucleoplasm);GO:0005730(CC:nucleolus);GO:0005794(CC:Golgi apparatus);GO:0031965(CC:nuclear membrane);GO:0034399(CC:nuclear periphery);GO:0005095(MF:GTPase inhibitor activity);GO:0008139(MF:nuclear localization sequence binding);GO:0008536(MF:Ran GTPase binding);GO:0008565(MF:protein transporter activity);GO:0000059(BP:protein import into nucleus, docking)…
A0A0B8RVW2	map04514(Cell adhesion molecules (CAMs))	GO:0000139(CC:Golgi membrane);GO:0005578(CC:proteinaceous extracellular matrix);GO:0005797(CC:Golgi medial cisterna);GO:0005886(CC:plasma membrane);GO:0016021(CC:integral to membrane);GO:0070062(CC:extracellular vesicular exosome);GO:0005102(MF:receptor binding);GO:0017134(MF:fibroblast growth factor binding);GO:0010955(BP:negative regulation of protein processing);GO:0030512(BP:negative regulati…
I3LPL7	map04514(Cell adhesion molecules (CAMs))	GO:0000139(CC:Golgi membrane);GO:0005578(CC:proteinaceous extracellular matrix);GO:0005797(CC:Golgi medial cisterna);GO:0005886(CC:plasma membrane);GO:0016021(CC:integral to membrane);GO:0070062(CC:extracellular vesicular exosome);GO:0005102(MF:receptor binding);GO:0017134(MF:fibroblast growth factor binding);GO:0010955(BP:negative regulation of protein processing);GO:0030512(BP:negative regulati…
A0A0M3KL53	map03010(Ribosome)	GO:0005743(CC:mitochondrial inner membrane);GO:0005763(CC:mitochondrial small ribosomal subunit);GO:0031965(CC:nuclear membrane);GO:0003735(MF:structural constituent of ribosome);GO:0005515(MF:protein binding);GO:0070124(BP:mitochondrial translational initiation);GO:0070125(BP:mitochondrial translational elongation);GO:0070126(BP:mitochondrial translational termination);GO:0042254(BP:ribosome bio…
A5GFT8		GO:0005829(CC:cytosol);GO:0042995(CC:cell projection);GO:0043229(CC:intracellular organelle);GO:0044459(CC:plasma membrane part);GO:0070062(CC:extracellular vesicular exosome);GO:0097458(CC:neuron part);GO:0000166(MF:nucleotide binding);GO:0001664(MF:G-protein coupled receptor binding);GO:0016787(MF:hydrolase activity);GO:0007189(BP:adenylate cyclase-activating G-protein coupled receptor signalin…
A5GFT9	map04728(Dopaminergic synapse);map05142(Chagas disease (American trypanosomiasis));map05012(Parkinson's disease);map04020(Calcium signaling pathway);map05146(Amoebiasis);map04740(Olfactory transduction)	GO:0001726(CC:ruffle);GO:0005634(CC:nucleus);GO:0005768(CC:endosome);GO:0005829(CC:cytosol);GO:0005834(CC:heterotrimeric G-protein complex);GO:0030425(CC:dendrite);GO:0031224(CC:intrinsic to membrane);GO:0032588(CC:trans-Golgi network membrane);GO:0042383(CC:sarcolemma);GO:0043025(CC:neuronal cell body);GO:0045121(CC:membrane raft);GO:0048471(CC:perinuclear region of cytoplasm);GO:0070062(CC:extr…
A5GFU3		GO:0001726(CC:ruffle);GO:0005634(CC:nucleus);GO:0005768(CC:endosome);GO:0005829(CC:cytosol);GO:0005834(CC:heterotrimeric G-protein complex);GO:0030425(CC:dendrite);GO:0031224(CC:intrinsic to membrane);GO:0032588(CC:trans-Golgi network membrane);GO:0042383(CC:sarcolemma);GO:0043025(CC:neuronal cell body);GO:0045121(CC:membrane raft);GO:0048471(CC:perinuclear region of cytoplasm);GO:0070062(CC:extr…
A5GFU2	map04728(Dopaminergic synapse);map05142(Chagas disease (American trypanosomiasis));map05012(Parkinson's disease);map04020(Calcium signaling pathway);map05146(Amoebiasis);map04740(Olfactory transduction)	GO:0001726(CC:ruffle);GO:0005634(CC:nucleus);GO:0005768(CC:endosome);GO:0005829(CC:cytosol);GO:0005834(CC:heterotrimeric G-protein complex);GO:0008021(CC:synaptic vesicle);GO:0016324(CC:apical plasma membrane);GO:0030054(CC:cell junction);GO:0030425(CC:dendrite);GO:0031224(CC:intrinsic to membrane);GO:0032588(CC:trans-Golgi network membrane);GO:0042383(CC:sarcolemma);GO:0043025(CC:neuronal cell b…
A5GFU0	map04728(Dopaminergic synapse);map05142(Chagas disease (American trypanosomiasis));map05012(Parkinson's disease);map04020(Calcium signaling pathway);map05146(Amoebiasis);map04740(Olfactory transduction)	GO:0001726(CC:ruffle);GO:0005634(CC:nucleus);GO:0005768(CC:endosome);GO:0005829(CC:cytosol);GO:0005834(CC:heterotrimeric G-protein complex);GO:0008021(CC:synaptic vesicle);GO:0016324(CC:apical plasma membrane);GO:0030054(CC:cell junction);GO:0030425(CC:dendrite);GO:0031224(CC:intrinsic to membrane);GO:0032588(CC:trans-Golgi network membrane);GO:0042383(CC:sarcolemma);GO:0043025(CC:neuronal cell b…
A6M929	map03013(RNA transport)	GO:0005634(CC:nucleus);GO:0005829(CC:cytosol);GO:0016020(CC:membrane);GO:0016281(CC:eukaryotic translation initiation factor 4F complex);GO:0031012(CC:extracellular matrix);GO:0048471(CC:perinuclear region of cytoplasm);GO:0070062(CC:extracellular vesicular exosome);GO:0000339(MF:RNA cap binding);GO:0003725(MF:double-stranded RNA binding);GO:0003729(MF:mRNA binding);GO:0003743(MF:translation init…
I3LLD5		GO:0005634(CC:nucleus);GO:0005829(CC:cytosol);GO:0016020(CC:membrane);GO:0016281(CC:eukaryotic translation initiation factor 4F complex);GO:0031012(CC:extracellular matrix);GO:0048471(CC:perinuclear region of cytoplasm);GO:0070062(CC:extracellular vesicular exosome);GO:0000339(MF:RNA cap binding);GO:0003725(MF:double-stranded RNA binding);GO:0003729(MF:mRNA binding);GO:0003743(MF:translation init…
A6M930	map03013(RNA transport)	GO:0005634(CC:nucleus);GO:0005829(CC:cytosol);GO:0016020(CC:membrane);GO:0016281(CC:eukaryotic translation initiation factor 4F complex);GO:0031012(CC:extracellular matrix);GO:0048471(CC:perinuclear region of cytoplasm);GO:0070062(CC:extracellular vesicular exosome);GO:0000339(MF:RNA cap binding);GO:0003725(MF:double-stranded RNA binding);GO:0003729(MF:mRNA binding);GO:0003743(MF:translation init…
A6M928	map03013(RNA transport)	GO:0005634(CC:nucleus);GO:0005829(CC:cytosol);GO:0016020(CC:membrane);GO:0016281(CC:eukaryotic translation initiation factor 4F complex);GO:0031012(CC:extracellular matrix);GO:0048471(CC:perinuclear region of cytoplasm);GO:0070062(CC:extracellular vesicular exosome);GO:0000339(MF:RNA cap binding);GO:0003725(MF:double-stranded RNA binding);GO:0003729(MF:mRNA binding);GO:0003743(MF:translation init…
A9LGF2	map05016(Huntington's disease);map05012(Parkinson's disease);map04260(Cardiac muscle contraction);map04932(Non-alcoholic fatty liver disease (NAFLD));map05010(Alzheimer's disease);map00190(Oxidative phosphorylation)	GO:0005743(CC:mitochondrial inner membrane);GO:0016021(CC:integral to membrane);GO:0045277(CC:respiratory chain complex IV);GO:0070062(CC:extracellular vesicular exosome);GO:0004129(MF:cytochrome-c oxidase activity);GO:0005507(MF:copper ion binding);GO:1902600;GO:0006123(BP:mitochondrial electron transport, cytochrome c to oxygen)
E3T1V8	map05016(Huntington's disease);map05012(Parkinson's disease);map04260(Cardiac muscle contraction);map04932(Non-alcoholic fatty liver disease (NAFLD));map05010(Alzheimer's disease);map00190(Oxidative phosphorylation)	GO:0005743(CC:mitochondrial inner membrane);GO:0016021(CC:integral to membrane);GO:0045277(CC:respiratory chain complex IV);GO:0070062(CC:extracellular vesicular exosome);GO:0004129(MF:cytochrome-c oxidase activity);GO:0005507(MF:copper ion binding);GO:1902600;GO:0006123(BP:mitochondrial electron transport, cytochrome c to oxygen)
A0A077ERI3	map05016(Huntington's disease);map05012(Parkinson's disease);map04260(Cardiac muscle contraction);map04932(Non-alcoholic fatty liver disease (NAFLD));map05010(Alzheimer's disease);map00190(Oxidative phosphorylation)	GO:0005743(CC:mitochondrial inner membrane);GO:0016021(CC:integral to membrane);GO:0045277(CC:respiratory chain complex IV);GO:0070062(CC:extracellular vesicular exosome);GO:0004129(MF:cytochrome-c oxidase activity);GO:0005507(MF:copper ion binding);GO:1902600;GO:0006123(BP:mitochondrial electron transport, cytochrome c to oxygen)
B5KN75	map05016(Huntington's disease);map05012(Parkinson's disease);map04260(Cardiac muscle contraction);map04932(Non-alcoholic fatty liver disease (NAFLD));map05010(Alzheimer's disease);map00190(Oxidative phosphorylation)	GO:0005743(CC:mitochondrial inner membrane);GO:0016021(CC:integral to membrane);GO:0045277(CC:respiratory chain complex IV);GO:0070062(CC:extracellular vesicular exosome);GO:0004129(MF:cytochrome-c oxidase activity);GO:0005507(MF:copper ion binding);GO:1902600;GO:0006123(BP:mitochondrial electron transport, cytochrome c to oxygen)
Q1HBI1	map05016(Huntington's disease);map05012(Parkinson's disease);map04260(Cardiac muscle contraction);map04932(Non-alcoholic fatty liver disease (NAFLD));map05010(Alzheimer's disease);map00190(Oxidative phosphorylation)	GO:0005743(CC:mitochondrial inner membrane);GO:0016021(CC:integral to membrane);GO:0045277(CC:respiratory chain complex IV);GO:0070062(CC:extracellular vesicular exosome);GO:0004129(MF:cytochrome-c oxidase activity);GO:0005507(MF:copper ion binding);GO:1902600;GO:0006123(BP:mitochondrial electron transport, cytochrome c to oxygen)
Q1HB16	map05016(Huntington's disease);map05012(Parkinson's disease);map04260(Cardiac muscle contraction);map04932(Non-alcoholic fatty liver disease (NAFLD));map05010(Alzheimer's disease);map00190(Oxidative phosphorylation)	GO:0005743(CC:mitochondrial inner membrane);GO:0016021(CC:integral to membrane);GO:0045277(CC:respiratory chain complex IV);GO:0070062(CC:extracellular vesicular exosome);GO:0004129(MF:cytochrome-c oxidase activity);GO:0005507(MF:copper ion binding);GO:1902600;GO:0006123(BP:mitochondrial electron transport, cytochrome c to oxygen)
B9ZUV0	map05016(Huntington's disease);map05012(Parkinson's disease);map04260(Cardiac muscle contraction);map04932(Non-alcoholic fatty liver disease (NAFLD));map05010(Alzheimer's disease);map00190(Oxidative phosphorylation)	GO:0005743(CC:mitochondrial inner membrane);GO:0016021(CC:integral to membrane);GO:0045277(CC:respiratory chain complex IV);GO:0070062(CC:extracellular vesicular exosome);GO:0004129(MF:cytochrome-c oxidase activity);GO:0005507(MF:copper ion binding);GO:1902600;GO:0006123(BP:mitochondrial electron transport, cytochrome c to oxygen)
Q69GF7	map05016(Huntington's disease);map05012(Parkinson's disease);map04260(Cardiac muscle contraction);map04932(Non-alcoholic fatty liver disease (NAFLD));map05010(Alzheimer's disease);map00190(Oxidative phosphorylation)	GO:0005743(CC:mitochondrial inner membrane);GO:0016021(CC:integral to membrane);GO:0045277(CC:respiratory chain complex IV);GO:0070062(CC:extracellular vesicular exosome);GO:0004129(MF:cytochrome-c oxidase activity);GO:0005507(MF:copper ion binding);GO:1902600;GO:0006123(BP:mitochondrial electron transport, cytochrome c to oxygen)
M4M7D4	map05016(Huntington's disease);map05012(Parkinson's disease);map04260(Cardiac muscle contraction);map04932(Non-alcoholic fatty liver disease (NAFLD));map05010(Alzheimer's disease);map00190(Oxidative phosphorylation)	GO:0005743(CC:mitochondrial inner membrane);GO:0016021(CC:integral to membrane);GO:0045277(CC:respiratory chain complex IV);GO:0070062(CC:extracellular vesicular exosome);GO:0004129(MF:cytochrome-c oxidase activity);GO:0005507(MF:copper ion binding);GO:1902600;GO:0006123(BP:mitochondrial electron transport, cytochrome c to oxygen)
B6EDQ0	map05016(Huntington's disease);map05012(Parkinson's disease);map04260(Cardiac muscle contraction);map04932(Non-alcoholic fatty liver disease (NAFLD));map05010(Alzheimer's disease);map00190(Oxidative phosphorylation)	GO:0005743(CC:mitochondrial inner membrane);GO:0016021(CC:integral to membrane);GO:0045277(CC:respiratory chain complex IV);GO:0070062(CC:extracellular vesicular exosome);GO:0004129(MF:cytochrome-c oxidase activity);GO:0005507(MF:copper ion binding);GO:1902600;GO:0006123(BP:mitochondrial electron transport, cytochrome c to oxygen)
Q69G32	map05016(Huntington's disease);map05012(Parkinson's disease);map04260(Cardiac muscle contraction);map04932(Non-alcoholic fatty liver disease (NAFLD));map05010(Alzheimer's disease);map00190(Oxidative phosphorylation)	GO:0005743(CC:mitochondrial inner membrane);GO:0016021(CC:integral to membrane);GO:0045277(CC:respiratory chain complex IV);GO:0070062(CC:extracellular vesicular exosome);GO:0004129(MF:cytochrome-c oxidase activity);GO:0005507(MF:copper ion binding);GO:1902600;GO:0006123(BP:mitochondrial electron transport, cytochrome c to oxygen)
B5KN62	map05016(Huntington's disease);map05012(Parkinson's disease);map04260(Cardiac muscle contraction);map04932(Non-alcoholic fatty liver disease (NAFLD));map05010(Alzheimer's disease);map00190(Oxidative phosphorylation)	GO:0005743(CC:mitochondrial inner membrane);GO:0016021(CC:integral to membrane);GO:0045277(CC:respiratory chain complex IV);GO:0070062(CC:extracellular vesicular exosome);GO:0004129(MF:cytochrome-c oxidase activity);GO:0005507(MF:copper ion binding);GO:1902600;GO:0006123(BP:mitochondrial electron transport, cytochrome c to oxygen)
Q9G1G3	map05016(Huntington's disease);map05012(Parkinson's disease);map04260(Cardiac muscle contraction);map04932(Non-alcoholic fatty liver disease (NAFLD));map05010(Alzheimer's disease);map00190(Oxidative phosphorylation)	GO:0005743(CC:mitochondrial inner membrane);GO:0016021(CC:integral to membrane);GO:0045277(CC:respiratory chain complex IV);GO:0070062(CC:extracellular vesicular exosome);GO:0004129(MF:cytochrome-c oxidase activity);GO:0005507(MF:copper ion binding);GO:1902600;GO:0006123(BP:mitochondrial electron transport, cytochrome c to oxygen)
B6EDE6	map05016(Huntington's disease);map05012(Parkinson's disease);map04260(Cardiac muscle contraction);map04932(Non-alcoholic fatty liver disease (NAFLD));map05010(Alzheimer's disease);map00190(Oxidative phosphorylation)	GO:0005743(CC:mitochondrial inner membrane);GO:0016021(CC:integral to membrane);GO:0045277(CC:respiratory chain complex IV);GO:0070062(CC:extracellular vesicular exosome);GO:0004129(MF:cytochrome-c oxidase activity);GO:0005507(MF:copper ion binding);GO:1902600;GO:0006123(BP:mitochondrial electron transport, cytochrome c to oxygen)
V5KX18	map05016(Huntington's disease);map05012(Parkinson's disease);map04260(Cardiac muscle contraction);map04932(Non-alcoholic fatty liver disease (NAFLD));map05010(Alzheimer's disease);map00190(Oxidative phosphorylation)	GO:0005743(CC:mitochondrial inner membrane);GO:0016021(CC:integral to membrane);GO:0045277(CC:respiratory chain complex IV);GO:0070062(CC:extracellular vesicular exosome);GO:0004129(MF:cytochrome-c oxidase activity);GO:0005507(MF:copper ion binding);GO:1902600;GO:0006123(BP:mitochondrial electron transport, cytochrome c to oxygen)
A9LG09	map05016(Huntington's disease);map05012(Parkinson's disease);map04260(Cardiac muscle contraction);map04932(Non-alcoholic fatty liver disease (NAFLD));map05010(Alzheimer's disease);map00190(Oxidative phosphorylation)	GO:0005743(CC:mitochondrial inner membrane);GO:0016021(CC:integral to membrane);GO:0045277(CC:respiratory chain complex IV);GO:0070062(CC:extracellular vesicular exosome);GO:0004129(MF:cytochrome-c oxidase activity);GO:0005507(MF:copper ion binding);GO:1902600;GO:0006123(BP:mitochondrial electron transport, cytochrome c to oxygen)
A0A076J9Y9	map05016(Huntington's disease);map05012(Parkinson's disease);map04260(Cardiac muscle contraction);map04932(Non-alcoholic fatty liver disease (NAFLD));map05010(Alzheimer's disease);map00190(Oxidative phosphorylation)	GO:0005743(CC:mitochondrial inner membrane);GO:0016021(CC:integral to membrane);GO:0045277(CC:respiratory chain complex IV);GO:0070062(CC:extracellular vesicular exosome);GO:0004129(MF:cytochrome-c oxidase activity);GO:0005507(MF:copper ion binding);GO:1902600;GO:0006123(BP:mitochondrial electron transport, cytochrome c to oxygen)
P50667	map05016(Huntington's disease);map05012(Parkinson's disease);map04260(Cardiac muscle contraction);map04932(Non-alcoholic fatty liver disease (NAFLD));map05010(Alzheimer's disease);map00190(Oxidative phosphorylation)	GO:0005743(CC:mitochondrial inner membrane);GO:0016021(CC:integral to membrane);GO:0045277(CC:respiratory chain complex IV);GO:0070062(CC:extracellular vesicular exosome);GO:0004129(MF:cytochrome-c oxidase activity);GO:0005507(MF:copper ion binding);GO:1902600;GO:0006123(BP:mitochondrial electron transport, cytochrome c to oxygen)
Q2NNN0	map05016(Huntington's disease);map05012(Parkinson's disease);map04260(Cardiac muscle contraction);map04932(Non-alcoholic fatty liver disease (NAFLD));map05010(Alzheimer's disease);map00190(Oxidative phosphorylation)	GO:0005743(CC:mitochondrial inner membrane);GO:0016021(CC:integral to membrane);GO:0045277(CC:respiratory chain complex IV);GO:0070062(CC:extracellular vesicular exosome);GO:0004129(MF:cytochrome-c oxidase activity);GO:0005507(MF:copper ion binding);GO:1902600;GO:0006123(BP:mitochondrial electron transport, cytochrome c to oxygen)
A0A077ES84	map05016(Huntington's disease);map05012(Parkinson's disease);map04260(Cardiac muscle contraction);map04932(Non-alcoholic fatty liver disease (NAFLD));map05010(Alzheimer's disease);map00190(Oxidative phosphorylation)	GO:0005743(CC:mitochondrial inner membrane);GO:0016021(CC:integral to membrane);GO:0045277(CC:respiratory chain complex IV);GO:0070062(CC:extracellular vesicular exosome);GO:0004129(MF:cytochrome-c oxidase activity);GO:0005507(MF:copper ion binding);GO:1902600;GO:0006123(BP:mitochondrial electron transport, cytochrome c to oxygen)
A9LFQ5	map05016(Huntington's disease);map05012(Parkinson's disease);map04260(Cardiac muscle contraction);map04932(Non-alcoholic fatty liver disease (NAFLD));map05010(Alzheimer's disease);map00190(Oxidative phosphorylation)	GO:0005743(CC:mitochondrial inner membrane);GO:0016021(CC:integral to membrane);GO:0045277(CC:respiratory chain complex IV);GO:0070062(CC:extracellular vesicular exosome);GO:0004129(MF:cytochrome-c oxidase activity);GO:0005507(MF:copper ion binding);GO:1902600;GO:0006123(BP:mitochondrial electron transport, cytochrome c to oxygen)
A0A076E9V3	map05016(Huntington's disease);map05012(Parkinson's disease);map04260(Cardiac muscle contraction);map04932(Non-alcoholic fatty liver disease (NAFLD));map05010(Alzheimer's disease);map00190(Oxidative phosphorylation)	GO:0005743(CC:mitochondrial inner membrane);GO:0016021(CC:integral to membrane);GO:0045277(CC:respiratory chain complex IV);GO:0070062(CC:extracellular vesicular exosome);GO:0004129(MF:cytochrome-c oxidase activity);GO:0005507(MF:copper ion binding);GO:1902600;GO:0006123(BP:mitochondrial electron transport, cytochrome c to oxygen)
B8XSK3	map04922(Glucagon signaling pathway);map04152(AMPK signaling pathway);map00051(Fructose and mannose metabolism)	GO:0005654(CC:nucleoplasm);GO:0043540(CC:6-phosphofructo-2-kinase/fructose-2,6-biphosphatase 1 complex);GO:0003873(MF:6-phosphofructo-2-kinase activity);GO:0004331(MF:fructose-2,6-bisphosphate 2-phosphatase activity);GO:0005524(MF:ATP binding);GO:0019900(MF:kinase binding);GO:0042802(MF:identical protein binding);GO:0070095(MF:fructose-6-phosphate binding);GO:0006000(BP:fructose metabolic process…
C5HYI0		GO:0000145(CC:exocyst);GO:0001725(CC:stress fiber);GO:0001750(CC:photoreceptor outer segment);GO:0005739(CC:mitochondrion);GO:0005815(CC:microtubule organizing center);GO:0016324(CC:apical plasma membrane);GO:0030133(CC:transport vesicle);GO:0030425(CC:dendrite);GO:0030667(CC:secretory granule membrane);GO:0030864(CC:cortical actin cytoskeleton);GO:0031045(CC:dense core granule);GO:0035371(CC:mic…
F1SJQ8		GO:0000145(CC:exocyst);GO:0001750(CC:photoreceptor outer segment);GO:0016020(CC:membrane);GO:0031045(CC:dense core granule);GO:0042470(CC:melanosome);GO:0045202(CC:synapse);GO:0048471(CC:perinuclear region of cytoplasm);GO:0003779(MF:actin binding);GO:0008270(MF:zinc ion binding);GO:0017022(MF:myosin binding);GO:0017137(MF:Rab GTPase binding);GO:0051018(MF:protein kinase A binding);GO:0030050(BP:…
D0V2A3	map04620(Toll-like receptor signaling pathway);map05162(Measles);map05164(Influenza A)	GO:0000139(CC:Golgi membrane);GO:0005789(CC:endoplasmic reticulum membrane);GO:0005887(CC:integral to plasma membrane);GO:0032009(CC:early phagosome);GO:0036020(CC:endolysosome membrane);GO:0043235(CC:receptor complex);GO:0003677(MF:DNA binding);GO:0003725(MF:double-stranded RNA binding);GO:0003727(MF:single-stranded RNA binding);GO:0004872(MF:receptor activity);GO:0005515(MF:protein binding);GO:…
A3RLM8	map04620(Toll-like receptor signaling pathway);map05162(Measles);map05164(Influenza A)	GO:0000139(CC:Golgi membrane);GO:0005789(CC:endoplasmic reticulum membrane);GO:0005887(CC:integral to plasma membrane);GO:0032009(CC:early phagosome);GO:0036020(CC:endolysosome membrane);GO:0043235(CC:receptor complex);GO:0003677(MF:DNA binding);GO:0003725(MF:double-stranded RNA binding);GO:0003727(MF:single-stranded RNA binding);GO:0004872(MF:receptor activity);GO:0005515(MF:protein binding);GO:…
A5JVA0	map04620(Toll-like receptor signaling pathway);map05162(Measles);map05164(Influenza A)	GO:0000139(CC:Golgi membrane);GO:0005789(CC:endoplasmic reticulum membrane);GO:0005887(CC:integral to plasma membrane);GO:0032009(CC:early phagosome);GO:0036020(CC:endolysosome membrane);GO:0043235(CC:receptor complex);GO:0003677(MF:DNA binding);GO:0003725(MF:double-stranded RNA binding);GO:0003727(MF:single-stranded RNA binding);GO:0004872(MF:receptor activity);GO:0005515(MF:protein binding);GO:…
A7RDK7	map04620(Toll-like receptor signaling pathway);map05162(Measles);map05164(Influenza A)	GO:0000139(CC:Golgi membrane);GO:0005789(CC:endoplasmic reticulum membrane);GO:0005887(CC:integral to plasma membrane);GO:0032009(CC:early phagosome);GO:0036020(CC:endolysosome membrane);GO:0043235(CC:receptor complex);GO:0003677(MF:DNA binding);GO:0003725(MF:double-stranded RNA binding);GO:0003727(MF:single-stranded RNA binding);GO:0004872(MF:receptor activity);GO:0005515(MF:protein binding);GO:…
F1APT8	map04620(Toll-like receptor signaling pathway);map05162(Measles);map05164(Influenza A)	GO:0000139(CC:Golgi membrane);GO:0005789(CC:endoplasmic reticulum membrane);GO:0005887(CC:integral to plasma membrane);GO:0032009(CC:early phagosome);GO:0036020(CC:endolysosome membrane);GO:0043235(CC:receptor complex);GO:0003677(MF:DNA binding);GO:0003725(MF:double-stranded RNA binding);GO:0003727(MF:single-stranded RNA binding);GO:0004872(MF:receptor activity);GO:0005515(MF:protein binding);GO:…
F1APT9	map04620(Toll-like receptor signaling pathway);map05162(Measles);map05164(Influenza A)	GO:0000139(CC:Golgi membrane);GO:0005789(CC:endoplasmic reticulum membrane);GO:0005887(CC:integral to plasma membrane);GO:0032009(CC:early phagosome);GO:0036020(CC:endolysosome membrane);GO:0043235(CC:receptor complex);GO:0003677(MF:DNA binding);GO:0003725(MF:double-stranded RNA binding);GO:0003727(MF:single-stranded RNA binding);GO:0004872(MF:receptor activity);GO:0005515(MF:protein binding);GO:…
B3XXC1	map04620(Toll-like receptor signaling pathway);map05162(Measles);map05164(Influenza A)	GO:0000139(CC:Golgi membrane);GO:0005789(CC:endoplasmic reticulum membrane);GO:0005887(CC:integral to plasma membrane);GO:0032009(CC:early phagosome);GO:0036020(CC:endolysosome membrane);GO:0043235(CC:receptor complex);GO:0003677(MF:DNA binding);GO:0003725(MF:double-stranded RNA binding);GO:0003727(MF:single-stranded RNA binding);GO:0004872(MF:receptor activity);GO:0005515(MF:protein binding);GO:…
F1SBL0	map04970(Salivary secretion);map04926(Relaxin signaling pathway);map04720(Long-term potentiation);map04730(Long-term depression);map04713(Circadian entrainment);map04070(Phosphatidylinositol signaling system);map04919(Thyroid hormone signaling pathway);map04726(Serotonergic synapse);map05016(Huntington's disease);map05200(Pathways in cancer);map04961(Endocrine and other factor-regulated calcium r…	GO:0005654(CC:nucleoplasm);GO:0005790(CC:smooth endoplasmic reticulum);GO:0005829(CC:cytosol);GO:0014069(CC:postsynaptic density);GO:0030425(CC:dendrite);GO:0004435(MF:phosphatidylinositol phospholipase C activity);GO:0004871(MF:signal transducer activity);GO:0005509(MF:calcium ion binding);GO:0005543(MF:phospholipid binding);GO:0051019(MF:mitogen-activated protein kinase binding);GO:0009966(BP:r…
I3LJ48	map00640(Propanoate metabolism);map00310(Lysine degradation);map00380(Tryptophan metabolism);map01200(Carbon metabolism);map01212(Fatty acid metabolism);map00280(Valine, leucine and isoleucine degradation);map00410(beta-Alanine metabolism);map00650(Butanoate metabolism);map03320(PPAR signaling pathway);map00071(Fatty acid degradation);map04146(Peroxisome)	GO:0005759(CC:mitochondrial matrix);GO:0005782(CC:peroxisomal matrix);GO:0005829(CC:cytosol);GO:0003857(MF:3-hydroxyacyl-CoA dehydrogenase activity);GO:0004300(MF:enoyl-CoA hydratase activity);GO:0005102(MF:receptor binding);GO:0016508(MF:long-chain-enoyl-CoA hydratase activity);GO:0016853(MF:isomerase activity);GO:0019899(MF:enzyme binding);GO:0006475(BP:internal protein amino acid acetylation);…
I3LT80		GO:0005654(CC:nucleoplasm);GO:0005829(CC:cytosol);GO:0030529(CC:ribonucleoprotein complex);GO:0003730(MF:mRNA 3'-UTR binding);GO:0005515(MF:protein binding);GO:0043021(MF:ribonucleoprotein complex binding);GO:0016259(BP:selenocysteine metabolic process)
F1RKH7		GO:0005515(MF:protein binding)
A1XC21	map04620(Toll-like receptor signaling pathway);map05162(Measles);map05164(Influenza A)	GO:0000139(CC:Golgi membrane);GO:0005789(CC:endoplasmic reticulum membrane);GO:0005887(CC:integral to plasma membrane);GO:0032009(CC:early phagosome);GO:0036020(CC:endolysosome membrane);GO:0043235(CC:receptor complex);GO:0003677(MF:DNA binding);GO:0003725(MF:double-stranded RNA binding);GO:0003727(MF:single-stranded RNA binding);GO:0004872(MF:receptor activity);GO:0005515(MF:protein binding);GO:…
B6EUP4	map04620(Toll-like receptor signaling pathway);map05162(Measles);map05164(Influenza A)	GO:0000139(CC:Golgi membrane);GO:0005789(CC:endoplasmic reticulum membrane);GO:0005887(CC:integral to plasma membrane);GO:0032009(CC:early phagosome);GO:0036020(CC:endolysosome membrane);GO:0043235(CC:receptor complex);GO:0003677(MF:DNA binding);GO:0003725(MF:double-stranded RNA binding);GO:0003727(MF:single-stranded RNA binding);GO:0004872(MF:receptor activity);GO:0005515(MF:protein binding);GO:…
Q7YSF4		GO:0005634(CC:nucleus);GO:0005829(CC:cytosol);GO:0005861(CC:troponin complex);GO:0003779(MF:actin binding);GO:0031014(MF:troponin T binding);GO:0046872(MF:metal ion binding);GO:0003009(BP:skeletal muscle contraction);GO:0006942(BP:regulation of striated muscle contraction);GO:0014883(BP:transition between fast and slow fiber);GO:0030049(BP:muscle filament sliding);GO:0045893(BP:positive regulatio…
F1RL46		GO:0001726(CC:ruffle);GO:0005773(CC:vacuole);GO:0005829(CC:cytosol);GO:0005886(CC:plasma membrane);GO:0015629(CC:actin cytoskeleton);GO:0031985(CC:Golgi cisterna);GO:0043025(CC:neuronal cell body);GO:0004674(MF:protein serine/threonine kinase activity);GO:0005524(MF:ATP binding);GO:0017048(MF:Rho GTPase binding);GO:0017124(MF:SH3 domain binding);GO:0030165(MF:PDZ domain binding);GO:0046872(MF:met…
I3LRN0	map04330(Notch signaling pathway)	GO:0005654(CC:nucleoplasm);GO:0005737(CC:cytoplasm);GO:0004842(MF:ubiquitin-protein ligase activity);GO:0042393(MF:histone binding);GO:0006302(BP:double-strand break repair);GO:0007219(BP:Notch signaling pathway);GO:0010390(BP:histone monoubiquitination);GO:0051239(BP:regulation of multicellular organismal process)
F1SQ34	map04330(Notch signaling pathway)	GO:0005654(CC:nucleoplasm);GO:0005737(CC:cytoplasm);GO:0004842(MF:ubiquitin-protein ligase activity);GO:0042393(MF:histone binding);GO:0006302(BP:double-strand break repair);GO:0007219(BP:Notch signaling pathway);GO:0010390(BP:histone monoubiquitination);GO:0051239(BP:regulation of multicellular organismal process)
F1RGW6		GO:0005634(CC:nucleus);GO:0003723(MF:RNA binding);GO:0016423(MF:tRNA (guanine) methyltransferase activity);GO:0006357(BP:regulation of transcription from RNA polymerase II promoter);GO:0030488(BP:tRNA methylation)
I3LAF9		GO:0005654(CC:nucleoplasm);GO:0005739(CC:mitochondrion);GO:0016020(CC:membrane);GO:0003950(MF:NAD+ ADP-ribosyltransferase activity);GO:0005515(MF:protein binding);GO:0006302(BP:double-strand break repair);GO:0006464(BP:cellular protein modification process);GO:0016477(BP:cell migration);GO:0044710(BP:single-organism metabolic process);GO:0048519(BP:negative regulation of biological process);GO:00…
F1SBL4		GO:0001725(CC:stress fiber);GO:0002102(CC:podosome);GO:0005654(CC:nucleoplasm);GO:0005829(CC:cytosol);GO:0005925(CC:focal adhesion);GO:0031234(CC:extrinsic to internal side of plasma membrane);GO:0031941(CC:filamentous actin);GO:0032587(CC:ruffle membrane);GO:0070062(CC:extracellular vesicular exosome);GO:0005178(MF:integrin binding);GO:0005547(MF:phosphatidylinositol-3,4,5-trisphosphate binding)…
F1S408		GO:0005654(CC:nucleoplasm);GO:0005737(CC:cytoplasm);GO:0072669(CC:tRNA-splicing ligase complex);GO:0005515(MF:protein binding);GO:0006388(BP:tRNA splicing, via endonucleolytic cleavage and ligation)
A4LAL4	map04620(Toll-like receptor signaling pathway);map05162(Measles);map05164(Influenza A)	GO:0000139(CC:Golgi membrane);GO:0005789(CC:endoplasmic reticulum membrane);GO:0005887(CC:integral to plasma membrane);GO:0032009(CC:early phagosome);GO:0036020(CC:endolysosome membrane);GO:0043235(CC:receptor complex);GO:0003677(MF:DNA binding);GO:0003725(MF:double-stranded RNA binding);GO:0003727(MF:single-stranded RNA binding);GO:0004872(MF:receptor activity);GO:0005515(MF:protein binding);GO:…
I3LB76		GO:0005634(CC:nucleus);GO:0005829(CC:cytosol);GO:0005861(CC:troponin complex);GO:0003779(MF:actin binding);GO:0031014(MF:troponin T binding);GO:0046872(MF:metal ion binding);GO:0003009(BP:skeletal muscle contraction);GO:0006942(BP:regulation of striated muscle contraction);GO:0014883(BP:transition between fast and slow fiber);GO:0030049(BP:muscle filament sliding);GO:0045893(BP:positive regulatio…
B3VFA9		GO:0005634(CC:nucleus);GO:0005829(CC:cytosol);GO:0005861(CC:troponin complex);GO:0003779(MF:actin binding);GO:0031014(MF:troponin T binding);GO:0046872(MF:metal ion binding);GO:0003009(BP:skeletal muscle contraction);GO:0006942(BP:regulation of striated muscle contraction);GO:0014883(BP:transition between fast and slow fiber);GO:0030049(BP:muscle filament sliding);GO:0045893(BP:positive regulatio…
I3LHU0		GO:0005886(CC:plasma membrane);GO:0004871(MF:signal transducer activity);GO:0032501(BP:multicellular organismal process);GO:0050896(BP:response to stimulus);GO:0007165(BP:signal transduction)
B3VCE8		GO:0005634(CC:nucleus);GO:0005829(CC:cytosol);GO:0005861(CC:troponin complex);GO:0003779(MF:actin binding);GO:0031014(MF:troponin T binding);GO:0046872(MF:metal ion binding);GO:0003009(BP:skeletal muscle contraction);GO:0006942(BP:regulation of striated muscle contraction);GO:0014883(BP:transition between fast and slow fiber);GO:0030049(BP:muscle filament sliding);GO:0045893(BP:positive regulatio…
F1SMC2		GO:0005634(CC:nucleus);GO:0003677(MF:DNA binding);GO:0005515(MF:protein binding);GO:0008270(MF:zinc ion binding);GO:0006351(BP:transcription, DNA-dependent);GO:0015074(BP:DNA integration);GO:0045944(BP:positive regulation of transcription from RNA polymerase II promoter);GO:0051276(BP:chromosome organization)
F1SRA3		GO:0005829(CC:cytosol);GO:0043231(CC:intracellular membrane-bounded organelle);GO:0003676(MF:nucleic acid binding);GO:0005515(MF:protein binding);GO:0006417(BP:regulation of translation);GO:0007223(BP:Wnt receptor signaling pathway, calcium modulating pathway);GO:0035194(BP:posttranscriptional gene silencing by RNA);GO:0048015(BP:phosphatidylinositol-mediated signaling);GO:0048856(BP:anatomical s…
B1B1N8	map04620(Toll-like receptor signaling pathway);map05162(Measles);map05164(Influenza A)	GO:0000139(CC:Golgi membrane);GO:0005789(CC:endoplasmic reticulum membrane);GO:0005887(CC:integral to plasma membrane);GO:0032009(CC:early phagosome);GO:0036020(CC:endolysosome membrane);GO:0043235(CC:receptor complex);GO:0003677(MF:DNA binding);GO:0003725(MF:double-stranded RNA binding);GO:0003727(MF:single-stranded RNA binding);GO:0004872(MF:receptor activity);GO:0005515(MF:protein binding);GO:…
F1SDV6	map05206(MicroRNAs in cancer);map04064(NF-kappa B signaling pathway);map04666(Fc gamma R-mediated phagocytosis);map00562(Inositol phosphate metabolism);map05223(Non-small cell lung cancer);map04360(Axon guidance);map04660(T cell receptor signaling pathway);map04015(Rap1 signaling pathway);map05231(Choline metabolism in cancer);map05167(Kaposi's sarcoma-associated herpesvirus infection);map04066(H…	GO:0001726(CC:ruffle);GO:0005829(CC:cytosol);GO:0005911(CC:cell-cell junction);GO:0008180(CC:COP9 signalosome);GO:0030027(CC:lamellipodium);GO:0043005(CC:neuron projection);GO:0070062(CC:extracellular vesicular exosome);GO:0004435(MF:phosphatidylinositol phospholipase C activity);GO:0005057(MF:receptor signaling protein activity);GO:0005158(MF:insulin receptor binding);GO:0005168(MF:neurotrophin …
F1S2E2		GO:0005654(CC:nucleoplasm);GO:0005819(CC:spindle);GO:0005829(CC:cytosol);GO:0009986(CC:cell surface);GO:0016324(CC:apical plasma membrane);GO:0030496(CC:midbody);GO:0031965(CC:nuclear membrane);GO:0042470(CC:melanosome);GO:0042581(CC:specific granule);GO:0042582(CC:azurophil granule);GO:0042584(CC:chromaffin granule membrane);GO:0045335(CC:phagocytic vesicle);GO:0048471(CC:perinuclear region of c…
S5REL2	map04620(Toll-like receptor signaling pathway);map05162(Measles);map05164(Influenza A)	GO:0000139(CC:Golgi membrane);GO:0005789(CC:endoplasmic reticulum membrane);GO:0005887(CC:integral to plasma membrane);GO:0032009(CC:early phagosome);GO:0036020(CC:endolysosome membrane);GO:0043235(CC:receptor complex);GO:0003677(MF:DNA binding);GO:0003725(MF:double-stranded RNA binding);GO:0003727(MF:single-stranded RNA binding);GO:0004872(MF:receptor activity);GO:0005515(MF:protein binding);GO:…
H9NID7	map04620(Toll-like receptor signaling pathway);map05162(Measles);map05164(Influenza A)	GO:0000139(CC:Golgi membrane);GO:0005789(CC:endoplasmic reticulum membrane);GO:0005887(CC:integral to plasma membrane);GO:0032009(CC:early phagosome);GO:0036020(CC:endolysosome membrane);GO:0043235(CC:receptor complex);GO:0003677(MF:DNA binding);GO:0003725(MF:double-stranded RNA binding);GO:0003727(MF:single-stranded RNA binding);GO:0004872(MF:receptor activity);GO:0005515(MF:protein binding);GO:…
A8I492		GO:0000139(CC:Golgi membrane);GO:0005789(CC:endoplasmic reticulum membrane);GO:0005887(CC:integral to plasma membrane);GO:0032009(CC:early phagosome);GO:0036020(CC:endolysosome membrane);GO:0043235(CC:receptor complex);GO:0003725(MF:double-stranded RNA binding);GO:0003727(MF:single-stranded RNA binding);GO:0004888(MF:transmembrane signaling receptor activity);GO:0005515(MF:protein binding);GO:000…
F1RG19		GO:0005743(CC:mitochondrial inner membrane);GO:0005763(CC:mitochondrial small ribosomal subunit);GO:0003735(MF:structural constituent of ribosome);GO:0070124(BP:mitochondrial translational initiation);GO:0070125(BP:mitochondrial translational elongation);GO:0070126(BP:mitochondrial translational termination);GO:0042254(BP:ribosome biogenesis)
F1RIP8		GO:0005634(CC:nucleus);GO:0000978(MF:RNA polymerase II core promoter proximal region sequence-specific DNA binding);GO:0001077(MF:RNA polymerase II core promoter proximal region sequence-specific DNA binding transcription factor activity involved in positive regulation of transcription);GO:0005515(MF:protein binding);GO:0001889(BP:liver development);GO:0006366(BP:transcription from RNA polymerase…
F1RJ87		GO:0005759(CC:mitochondrial matrix);GO:0016149(MF:translation release factor activity, codon specific);GO:0043022(MF:ribosome binding);GO:0006449(BP:regulation of translational termination);GO:0070126(BP:mitochondrial translational termination);GO:0005840(CC:ribosome);GO:0006444(BP:'de novo' cotranslational protein folding);GO:0018444(CC:translation release factor complex)
F1RK00		GO:0016607(CC:nuclear speck);GO:0005515(MF:protein binding);GO:0046872(MF:metal ion binding)
F1RKU1	map03320(PPAR signaling pathway);map04920(Adipocytokine signaling pathway);map00061(Fatty acid biosynthesis);map01212(Fatty acid metabolism);map00071(Fatty acid degradation)	GO:0005739(CC:mitochondrion);GO:0005777(CC:peroxisome);GO:0005783(CC:endoplasmic reticulum);GO:0005794(CC:Golgi apparatus);GO:0005829(CC:cytosol);GO:0016020(CC:membrane);GO:0000166(MF:nucleotide binding);GO:0004467(MF:long-chain fatty acid-CoA ligase activity);GO:0031957(MF:very long-chain fatty acid-CoA ligase activity);GO:0047617(MF:acyl-CoA hydrolase activity);GO:0000038(BP:very long-chain fat…
F1RND0		GO:0000922(CC:spindle pole);GO:0005813(CC:centrosome);GO:0005829(CC:cytosol);GO:0005929(CC:cilium);GO:0045171(CC:intercellular bridge);GO:0051233(CC:spindle midzone);GO:0005515(MF:protein binding);GO:0008289(MF:lipid binding);GO:0007268(BP:synaptic transmission);GO:0007601(BP:visual perception);GO:0007602(BP:phototransduction);GO:0030030(BP:cell projection organization);GO:0042953(BP:lipoprotein …
F1RQ91	map03010(Ribosome)	GO:0005654(CC:nucleoplasm);GO:0005844(CC:polysome);GO:0005925(CC:focal adhesion);GO:0016020(CC:membrane);GO:0022627(CC:cytosolic small ribosomal subunit);GO:0036464;GO:0070062(CC:extracellular vesicular exosome);GO:0003735(MF:structural constituent of ribosome);GO:0005515(MF:protein binding);GO:0019843(MF:rRNA binding);GO:0000184(BP:nuclear-transcribed mRNA catabolic process, nonsense-mediated de…
Q6LEP1		GO:0005654(CC:nucleoplasm);GO:0005844(CC:polysome);GO:0005925(CC:focal adhesion);GO:0016020(CC:membrane);GO:0022627(CC:cytosolic small ribosomal subunit);GO:0036464;GO:0070062(CC:extracellular vesicular exosome);GO:0003735(MF:structural constituent of ribosome);GO:0005515(MF:protein binding);GO:0019843(MF:rRNA binding);GO:0000184(BP:nuclear-transcribed mRNA catabolic process, nonsense-mediated de…
F1RRA8	map04068(FoxO signaling pathway)	GO:0001741(CC:XY body);GO:0005730(CC:nucleolus);GO:0005794(CC:Golgi apparatus);GO:0005814(CC:centriole);GO:0005829(CC:cytosol);GO:0098536;GO:0000166(MF:nucleotide binding);GO:0004674(MF:protein serine/threonine kinase activity);GO:0042802(MF:identical protein binding);GO:0000086(BP:G2/M transition of mitotic cell cycle);GO:0006468(BP:protein phosphorylation);GO:0006974(BP:response to DNA damage s…
F1RSR4	map03030(DNA replication);map03420(Nucleotide excision repair);map03430(Mismatch repair)	GO:0005654(CC:nucleoplasm);GO:0005663(CC:DNA replication factor C complex);GO:0031390(CC:Ctf18 RFC-like complex);GO:0003689(MF:DNA clamp loader activity);GO:0005515(MF:protein binding);GO:0043142(MF:single-stranded DNA-dependent ATPase activity);GO:0000722(BP:telomere maintenance via recombination);GO:0006271(BP:DNA strand elongation involved in DNA replication);GO:0006283(BP:transcription-couple…
F1RSZ1		GO:0005759(CC:mitochondrial matrix);GO:0003682(MF:chromatin binding);GO:0003887(MF:DNA-directed DNA polymerase activity);GO:0003896(MF:DNA primase activity);GO:0005515(MF:protein binding);GO:0030145(MF:manganese ion binding);GO:0006264(BP:mitochondrial DNA replication);GO:0009411(BP:response to UV);GO:0019985(BP:translesion synthesis);GO:0031297(BP:replication fork processing);GO:0000785(CC:chrom…
F1RU52		GO:0005654(CC:nucleoplasm);GO:0005737(CC:cytoplasm);GO:0005886(CC:plasma membrane);GO:0070062(CC:extracellular vesicular exosome);GO:0005515(MF:protein binding);GO:0008237(MF:metallopeptidase activity);GO:0008239(MF:dipeptidyl-peptidase activity);GO:0008270(MF:zinc ion binding);GO:0006508(BP:proteolysis)
I3LGH6		GO:0005654(CC:nucleoplasm);GO:0005737(CC:cytoplasm);GO:0005886(CC:plasma membrane);GO:0070062(CC:extracellular vesicular exosome);GO:0005515(MF:protein binding);GO:0008237(MF:metallopeptidase activity);GO:0008239(MF:dipeptidyl-peptidase activity);GO:0008270(MF:zinc ion binding);GO:0006508(BP:proteolysis)
F1RUI7		GO:0005654(CC:nucleoplasm);GO:0005737(CC:cytoplasm);GO:0019907(CC:cyclin-dependent protein kinase activating kinase holoenzyme complex);GO:0032993(CC:protein-DNA complex);GO:0001085(MF:RNA polymerase II transcription factor binding);GO:0003713(MF:transcription coactivator activity);GO:0008270(MF:zinc ion binding);GO:0016706(MF:oxidoreductase activity, acting on paired donors, with incorporation o…
M3V817		GO:0005654(CC:nucleoplasm);GO:0005737(CC:cytoplasm);GO:0019907(CC:cyclin-dependent protein kinase activating kinase holoenzyme complex);GO:0032993(CC:protein-DNA complex);GO:0001085(MF:RNA polymerase II transcription factor binding);GO:0003713(MF:transcription coactivator activity);GO:0008270(MF:zinc ion binding);GO:0016706(MF:oxidoreductase activity, acting on paired donors, with incorporation o…
K7GNM7		GO:0005654(CC:nucleoplasm);GO:0005737(CC:cytoplasm);GO:0019907(CC:cyclin-dependent protein kinase activating kinase holoenzyme complex);GO:0032993(CC:protein-DNA complex);GO:0001085(MF:RNA polymerase II transcription factor binding);GO:0003713(MF:transcription coactivator activity);GO:0008270(MF:zinc ion binding);GO:0016706(MF:oxidoreductase activity, acting on paired donors, with incorporation o…
A1YVX4		GO:0005654(CC:nucleoplasm);GO:0005737(CC:cytoplasm);GO:0019907(CC:cyclin-dependent protein kinase activating kinase holoenzyme complex);GO:0032993(CC:protein-DNA complex);GO:0001085(MF:RNA polymerase II transcription factor binding);GO:0003713(MF:transcription coactivator activity);GO:0008270(MF:zinc ion binding);GO:0016706(MF:oxidoreductase activity, acting on paired donors, with incorporation o…
Q20CL7		GO:0005654(CC:nucleoplasm);GO:0005737(CC:cytoplasm);GO:0019907(CC:cyclin-dependent protein kinase activating kinase holoenzyme complex);GO:0032993(CC:protein-DNA complex);GO:0001085(MF:RNA polymerase II transcription factor binding);GO:0003713(MF:transcription coactivator activity);GO:0008270(MF:zinc ion binding);GO:0016706(MF:oxidoreductase activity, acting on paired donors, with incorporation o…
F1RV76		GO:0031305(CC:integral to mitochondrial inner membrane);GO:0005515(MF:protein binding);GO:0006851(BP:mitochondrial calcium ion transport);GO:0051561(BP:elevation of mitochondrial calcium ion concentration);GO:0070509(BP:calcium ion import)
F1RVE5		GO:0005887(CC:integral to plasma membrane);GO:0009986(CC:cell surface);GO:0036477;GO:0042995(CC:cell projection);GO:0070062(CC:extracellular vesicular exosome);GO:0008236(MF:serine-type peptidase activity);GO:0006508(BP:proteolysis);GO:0007585(BP:respiratory gaseous exchange);GO:0040008(BP:regulation of growth)
F1RVJ6		GO:0005654(CC:nucleoplasm);GO:0005739(CC:mitochondrion);GO:0004795(MF:threonine synthase activity);GO:0030170(MF:pyridoxal phosphate binding);GO:0009088(BP:threonine biosynthetic process);GO:0006544(BP:glycine metabolic process);GO:0006563(BP:L-serine metabolic process);GO:0042816(BP:vitamin B6 metabolic process)
F1RVV1		GO:0001917(CC:photoreceptor inner segment);GO:0005829(CC:cytosol);GO:0005886(CC:plasma membrane);GO:0012505(CC:endomembrane system);GO:0032391(CC:photoreceptor connecting cilium);GO:0036064(CC:cilium basal body);GO:0043227(CC:membrane-bounded organelle);GO:0044425(CC:membrane part);GO:0098858;GO:0098862;GO:0030507(MF:spectrin binding);GO:0042803(MF:protein homodimerization activity);GO:0007605(BP…
F1RW04		GO:0044424(CC:intracellular part);GO:0005488(MF:binding);GO:0009987(BP:cellular process);GO:0010508(BP:positive regulation of autophagy);GO:0031323(BP:regulation of cellular metabolic process);GO:0048523(BP:negative regulation of cellular process);GO:0060255(BP:regulation of macromolecule metabolic process);GO:0080090(BP:regulation of primary metabolic process)
I3LLY8		GO:0005634(CC:nucleus);GO:0005829(CC:cytosol);GO:0016020(CC:membrane);GO:0045095(CC:keratin filament);GO:0070062(CC:extracellular vesicular exosome);GO:0005200(MF:structural constituent of cytoskeleton);GO:0019899(MF:enzyme binding);GO:0097110(MF:scaffold protein binding);GO:0002244(BP:hematopoietic progenitor cell differentiation);GO:0007398(BP:ectoderm development);GO:0008544(BP:epidermis devel…
F1RW66	map04120(Ubiquitin mediated proteolysis)	GO:0005634(CC:nucleus);GO:0031410(CC:cytoplasmic vesicle);GO:0004842(MF:ubiquitin-protein ligase activity);GO:0005488(MF:binding);GO:0016874(MF:ligase activity);GO:0002376(BP:immune system process);GO:0007283(BP:spermatogenesis);GO:0042787(BP:protein ubiquitination involved in ubiquitin-dependent protein catabolic process);GO:0050789(BP:regulation of biological process)
F1RW78	map04141(Protein processing in endoplasmic reticulum)	GO:0005789(CC:endoplasmic reticulum membrane);GO:0016021(CC:integral to membrane);GO:0005515(MF:protein binding);GO:0006613(BP:cotranslational protein targeting to membrane);GO:0008284(BP:positive regulation of cell proliferation);GO:0036498
F1RX85		GO:0005886(CC:plasma membrane);GO:0009986(CC:cell surface);GO:0016021(CC:integral to membrane);GO:0030175(CC:filopodium);GO:0004930(MF:G-protein coupled receptor activity);GO:0005515(MF:protein binding);GO:0002040(BP:sprouting angiogenesis);GO:0007166(BP:cell surface receptor signaling pathway);GO:0007186(BP:G-protein coupled receptor signaling pathway);GO:0007417(BP:central nervous system develo…
F1RY67		GO:0005743(CC:mitochondrial inner membrane);GO:0031307(CC:integral to mitochondrial outer membrane);GO:0042995(CC:cell projection);GO:0004095(MF:carnitine O-palmitoyltransferase activity);GO:0042802(MF:identical protein binding);GO:1990698;GO:0001676(BP:long-chain fatty acid metabolic process);GO:0006006(BP:glucose metabolic process);GO:0006635(BP:fatty acid beta-oxidation);GO:0006641(BP:triglyce…
A0A0B8RVZ5	map00071(Fatty acid degradation);map01212(Fatty acid metabolism);map04931(Insulin resistance);map04920(Adipocytokine signaling pathway);map04152(AMPK signaling pathway);map03320(PPAR signaling pathway);map04922(Glucagon signaling pathway)	GO:0005743(CC:mitochondrial inner membrane);GO:0031307(CC:integral to mitochondrial outer membrane);GO:0042995(CC:cell projection);GO:0004095(MF:carnitine O-palmitoyltransferase activity);GO:0042802(MF:identical protein binding);GO:1990698;GO:0001676(BP:long-chain fatty acid metabolic process);GO:0006006(BP:glucose metabolic process);GO:0006635(BP:fatty acid beta-oxidation);GO:0006641(BP:triglyce…
Q95JG9	map00071(Fatty acid degradation);map01212(Fatty acid metabolism);map04931(Insulin resistance);map04920(Adipocytokine signaling pathway);map04152(AMPK signaling pathway);map03320(PPAR signaling pathway);map04922(Glucagon signaling pathway)	GO:0005743(CC:mitochondrial inner membrane);GO:0031307(CC:integral to mitochondrial outer membrane);GO:0042995(CC:cell projection);GO:0004095(MF:carnitine O-palmitoyltransferase activity);GO:0042802(MF:identical protein binding);GO:1990698;GO:0001676(BP:long-chain fatty acid metabolic process);GO:0006006(BP:glucose metabolic process);GO:0006635(BP:fatty acid beta-oxidation);GO:0006641(BP:triglyce…
F1S0Q0	map04330(Notch signaling pathway);map05166(HTLV-I infection);map05203(Viral carcinogenesis);map04919(Thyroid hormone signaling pathway)	GO:0000125(CC:PCAF complex);GO:0000776(CC:kinetochore);GO:0000790(CC:nuclear chromatin);GO:0005615(CC:extracellular space);GO:0005671(CC:Ada2/Gcn5/Ada3 transcription activator complex);GO:0016589(CC:NURF complex);GO:0030914(CC:STAGA complex);GO:0031672(CC:A band);GO:0031674(CC:I band);GO:0033276(CC:transcription factor TFTC complex);GO:0042641(CC:actomyosin);GO:0070062(CC:extracellular vesicular …
K7GSR6	map00230(Purine metabolism);map00240(Pyrimidine metabolism);map00760(Nicotinate and nicotinamide metabolism)	GO:0005737(CC:cytoplasm);GO:0009986(CC:cell surface);GO:0031225(CC:anchored to membrane);GO:0070062(CC:extracellular vesicular exosome);GO:0097060(CC:synaptic membrane);GO:0000166(MF:nucleotide binding);GO:0008198(MF:ferrous iron binding);GO:0008253(MF:5'-nucleotidase activity);GO:0006164(BP:purine nucleotide biosynthetic process);GO:0006196(BP:AMP catabolic process);GO:0006259(BP:DNA metabolic p…
A0A0B8RZF7		GO:0000125(CC:PCAF complex);GO:0000776(CC:kinetochore);GO:0000790(CC:nuclear chromatin);GO:0005615(CC:extracellular space);GO:0005671(CC:Ada2/Gcn5/Ada3 transcription activator complex);GO:0005829(CC:cytosol);GO:0016589(CC:NURF complex);GO:0030914(CC:STAGA complex);GO:0031672(CC:A band);GO:0031674(CC:I band);GO:0033276(CC:transcription factor TFTC complex);GO:0042641(CC:actomyosin);GO:0070062(CC:e…
F1S0S2		GO:0005667(CC:transcription factor complex);GO:0016363(CC:nuclear matrix);GO:0016604(CC:nuclear body);GO:0017053(CC:transcriptional repressor complex);GO:0001078(MF:RNA polymerase II core promoter proximal region sequence-specific DNA binding transcription factor activity involved in negative regulation of transcription);GO:0001085(MF:RNA polymerase II transcription factor binding);GO:0044212(MF:…
B2ZRE4	map04520(Adherens junction);map04390(Hippo signaling pathway)	GO:0000790(CC:nuclear chromatin);GO:0005737(CC:cytoplasm);GO:0000977(MF:RNA polymerase II regulatory region sequence-specific DNA binding);GO:0001078(MF:RNA polymerase II core promoter proximal region sequence-specific DNA binding transcription factor activity involved in negative regulation of transcription);GO:0003682(MF:chromatin binding);GO:0003705(MF:RNA polymerase II distal enhancer sequenc…
F1S1E1		GO:0005654(CC:nucleoplasm);GO:0005730(CC:nucleolus);GO:0005737(CC:cytoplasm);GO:0005813(CC:centrosome);GO:0030054(CC:cell junction);GO:0032040(CC:small-subunit processome);GO:0080008(CC:Cul4-RING ubiquitin ligase complex);GO:0005515(MF:protein binding);GO:0000462(BP:maturation of SSU-rRNA from tricistronic rRNA transcript (SSU-rRNA, 5.8S rRNA, LSU-rRNA));GO:0016567(BP:protein ubiquitination);GO:0…
F1S2E3	map05016(Huntington's disease);map05012(Parkinson's disease);map04020(Calcium signaling pathway);map04022(cGMP - PKG signaling pathway);map05145(Toxoplasmosis)	GO:0005634(CC:nucleus);GO:0005753(CC:mitochondrial proton-transporting ATP synthase complex);GO:0005757(CC:mitochondrial permeability transition pore complex);GO:0005759(CC:mitochondrial matrix);GO:0005829(CC:cytosol);GO:0030496(CC:midbody);GO:0003755(MF:peptidyl-prolyl cis-trans isomerase activity);GO:0005515(MF:protein binding);GO:0016018(MF:cyclosporin A binding);GO:0000413(BP:protein peptidyl…
F1SV03	map03040(Spliceosome)	GO:0005615(CC:extracellular space);GO:0005654(CC:nucleoplasm);GO:0005753(CC:mitochondrial proton-transporting ATP synthase complex);GO:0005757(CC:mitochondrial permeability transition pore complex);GO:0005759(CC:mitochondrial matrix);GO:0005829(CC:cytosol);GO:0005925(CC:focal adhesion);GO:0043209(CC:myelin sheath);GO:0070062(CC:extracellular vesicular exosome);GO:0071013(CC:catalytic step 2 splic…
F1S2R6	map05200(Pathways in cancer);map01524(Platinum drug resistance);map03430(Mismatch repair);map05213(Endometrial cancer);map05210(Colorectal cancer);map03460(Fanconi anemia pathway)	GO:0000795(CC:synaptonemal complex);GO:0005712(CC:chiasma);GO:0032300(CC:mismatch repair complex);GO:0003696(MF:satellite DNA binding);GO:0003697(MF:single-stranded DNA binding);GO:0005515(MF:protein binding);GO:0016887(MF:ATPase activity);GO:0030983(MF:mismatched DNA binding);GO:0006298(BP:mismatch repair);GO:0007129(BP:synapsis);GO:0007131(BP:reciprocal meiotic recombination);GO:0007140(BP:male…
K9IVM5		GO:0005783(CC:endoplasmic reticulum);GO:0005811(CC:lipid particle);GO:0005829(CC:cytosol);GO:0016020(CC:membrane);GO:0044446(CC:intracellular organelle part);GO:0003924(MF:GTPase activity);GO:0005525(MF:GTP binding);GO:0042803(MF:protein homodimerization activity);GO:0030098(BP:lymphocyte differentiation)
I3LLP5		GO:0005811(CC:lipid particle);GO:0016020(CC:membrane);GO:0043231(CC:intracellular membrane-bounded organelle);GO:0044444(CC:cytoplasmic part);GO:0003924(MF:GTPase activity);GO:0005525(MF:GTP binding);GO:0042803(MF:protein homodimerization activity)
F1S3C1	map00310(Lysine degradation)	GO:0035097(CC:histone methyltransferase complex);GO:0000979(MF:RNA polymerase II core promoter sequence-specific DNA binding);GO:0003682(MF:chromatin binding);GO:0003714(MF:transcription corepressor activity);GO:0008270(MF:zinc ion binding);GO:0030331(MF:estrogen receptor binding);GO:0042799(MF:histone methyltransferase activity (H4-K20 specific));GO:0046965(MF:retinoid X receptor binding);GO:004…
A0A0B8RZB6	map00310(Lysine degradation)	GO:0035097(CC:histone methyltransferase complex);GO:0000979(MF:RNA polymerase II core promoter sequence-specific DNA binding);GO:0003682(MF:chromatin binding);GO:0003714(MF:transcription corepressor activity);GO:0008270(MF:zinc ion binding);GO:0030331(MF:estrogen receptor binding);GO:0042799(MF:histone methyltransferase activity (H4-K20 specific));GO:0046965(MF:retinoid X receptor binding);GO:004…
F1S4X7	map04530(Tight junction)	GO:0001725(CC:stress fiber);GO:0005859(CC:muscle myosin complex);GO:0016020(CC:membrane);GO:0030018(CC:Z disc);GO:0032982(CC:myosin filament);GO:0097512;GO:0000146(MF:microfilament motor activity);GO:0003779(MF:actin binding);GO:0005524(MF:ATP binding);GO:0030898(MF:actin-dependent ATPase activity);GO:0042803(MF:protein homodimerization activity);GO:0046982(MF:protein heterodimerization activity)…
F1S535		GO:0005654(CC:nucleoplasm);GO:0005802(CC:trans-Golgi network);GO:0005856(CC:cytoskeleton);GO:0005886(CC:plasma membrane);GO:0005913(CC:cell-cell adherens junction);GO:0005938(CC:cell cortex);GO:0031410(CC:cytoplasmic vesicle);GO:0070062(CC:extracellular vesicular exosome);GO:0005086(MF:ARF guanyl-nucleotide exchange factor activity);GO:0008289(MF:lipid binding);GO:0042802(MF:identical protein bin…
F1S5I9	map04975(Fat digestion and absorption);map04976(Bile secretion);map02010(ABC transporters)	GO:0016324(CC:apical plasma membrane);GO:0043190(CC:ATP-binding cassette (ABC) transporter complex);GO:0043235(CC:receptor complex);GO:0005524(MF:ATP binding);GO:0017127(MF:cholesterol transporter activity);GO:0042626(MF:ATPase activity, coupled to transmembrane movement of substances);GO:0046982(MF:protein heterodimerization activity);GO:0007588(BP:excretion);GO:0010949(BP:negative regulation of…
F1S7X1		GO:0000932(CC:cytoplasmic mRNA processing body);GO:0005654(CC:nucleoplasm);GO:0005730(CC:nucleolus);GO:0005783(CC:endoplasmic reticulum);GO:0005794(CC:Golgi apparatus);GO:0005819(CC:spindle);GO:0016021(CC:integral to membrane);GO:0030017(CC:sarcomere);GO:0030054(CC:cell junction);GO:0030496(CC:midbody);GO:0031252(CC:cell leading edge);GO:0031253(CC:cell projection membrane);GO:0031965(CC:nuclear …
O14576	map04145(Phagosome);map04962(Vasopressin-regulated water reabsorption);map05132(Salmonella infection)	GO:0000777(CC:condensed chromosome kinetochore);GO:0000922(CC:spindle pole);GO:0005634(CC:nucleus);GO:0005813(CC:centrosome);GO:0005829(CC:cytosol);GO:0005868(CC:cytoplasmic dynein complex);GO:0005874(CC:microtubule);GO:0036464;GO:0048471(CC:perinuclear region of cytoplasm);GO:0055037(CC:recycling endosome);GO:0003777(MF:microtubule motor activity);GO:0008017(MF:microtubule binding);GO:0030507(MF…
O56129
O00410		GO:0005643(CC:nuclear pore);GO:0005654(CC:nucleoplasm);GO:0005730(CC:nucleolus);GO:0005794(CC:Golgi apparatus);GO:0031965(CC:nuclear membrane);GO:0034399(CC:nuclear periphery);GO:0005095(MF:GTPase inhibitor activity);GO:0008139(MF:nuclear localization sequence binding);GO:0008536(MF:Ran GTPase binding);GO:0008565(MF:protein transporter activity);GO:0000059(BP:protein import into nucleus, docking)…
UPI00025DE914		GO:0005739(CC:mitochondrion);GO:0005515(MF:protein binding)
UPI00025DED04		GO:0005634(CC:nucleus);GO:0003676(MF:nucleic acid binding);GO:0005515(MF:protein binding);GO:0044238(BP:primary metabolic process);GO:0044260(BP:cellular macromolecule metabolic process)
UPI0001C972DC		GO:0005739(CC:mitochondrion);GO:0005783(CC:endoplasmic reticulum);GO:0005829(CC:cytosol);GO:0005886(CC:plasma membrane);GO:0042995(CC:cell projection);GO:0003723(MF:RNA binding);GO:0042802(MF:identical protein binding);GO:0008285(BP:negative regulation of cell proliferation);GO:0008637(BP:apoptotic mitochondrial changes);GO:0016032(BP:viral process);GO:0032091(BP:negative regulation of protein bi…
UPI00028F4918		GO:0005654(CC:nucleoplasm);GO:0005737(CC:cytoplasm);GO:0045120(CC:pronucleus);GO:0000979(MF:RNA polymerase II core promoter sequence-specific DNA binding);GO:0001227(MF:RNA polymerase II transcription regulatory region sequence-specific DNA binding transcription factor activity involved in negative regulation of transcription);GO:0001228(MF:RNA polymerase II transcription regulatory region sequen…
UPI00028F478D		GO:0005654(CC:nucleoplasm);GO:0005737(CC:cytoplasm);GO:0000978(MF:RNA polymerase II core promoter proximal region sequence-specific DNA binding);GO:0001078(MF:RNA polymerase II core promoter proximal region sequence-specific DNA binding transcription factor activity involved in negative regulation of transcription);GO:0001162(MF:RNA polymerase II intronic transcription regulatory region sequence-…
UPI00025E01B5		GO:0001725(CC:stress fiber);GO:0001726(CC:ruffle);GO:0001772(CC:immunological synapse);GO:0001931(CC:uropod);GO:0005739(CC:mitochondrion);GO:0005819(CC:spindle);GO:0005826(CC:actomyosin contractile ring);GO:0005829(CC:cytosol);GO:0005859(CC:muscle myosin complex);GO:0005903(CC:brush border);GO:0005913(CC:cell-cell adherens junction);GO:0005925(CC:focal adhesion);GO:0008180(CC:COP9 signalosome);GO…
UPI00025DED37		GO:0001725(CC:stress fiber);GO:0001726(CC:ruffle);GO:0001772(CC:immunological synapse);GO:0001931(CC:uropod);GO:0005739(CC:mitochondrion);GO:0005819(CC:spindle);GO:0005826(CC:actomyosin contractile ring);GO:0005829(CC:cytosol);GO:0005859(CC:muscle myosin complex);GO:0005903(CC:brush border);GO:0005913(CC:cell-cell adherens junction);GO:0005925(CC:focal adhesion);GO:0008180(CC:COP9 signalosome);GO…
UPI00025E1077		GO:0005829(CC:cytosol);GO:0005886(CC:plasma membrane);GO:0012505(CC:endomembrane system);GO:0014069(CC:postsynaptic density);GO:0043005(CC:neuron projection);GO:0043025(CC:neuronal cell body);GO:0043227(CC:membrane-bounded organelle);GO:0043229(CC:intracellular organelle);GO:0003677(MF:DNA binding);GO:0005089(MF:Rho guanyl-nucleotide exchange factor activity);GO:0005096(MF:GTPase activator activi…
UPI00028F4507		GO:0005829(CC:cytosol);GO:0030659(CC:cytoplasmic vesicle membrane);GO:0043005(CC:neuron projection);GO:0043025(CC:neuronal cell body);GO:0097629;GO:0097632;GO:0097635;GO:1990316;GO:0004674(MF:protein serine/threonine kinase activity);GO:0005524(MF:ATP binding);GO:0017137(MF:Rab GTPase binding);GO:0019901(MF:protein kinase binding);GO:0032403(MF:protein complex binding);GO:0051879(MF:Hsp90 protein…
UPI00025DF6F1		GO:0005654(CC:nucleoplasm);GO:0005730(CC:nucleolus);GO:0005737(CC:cytoplasm);GO:0019907(CC:cyclin-dependent protein kinase activating kinase holoenzyme complex);GO:0032993(CC:protein-DNA complex);GO:0003700(MF:sequence-specific DNA binding transcription factor activity);GO:0003713(MF:transcription coactivator activity);GO:0005515(MF:protein binding);GO:0008270(MF:zinc ion binding);GO:0016706(MF:o…
UPI0001C98BAA		GO:0005737(CC:cytoplasm);GO:0004402(MF:histone acetyltransferase activity);GO:0016427(MF:tRNA (cytosine) methyltransferase activity);GO:0007519(BP:skeletal muscle tissue development);GO:0016573(BP:histone acetylation);GO:0030488(BP:tRNA methylation);GO:0045444(BP:fat cell differentiation);GO:0000123(CC:histone acetyltransferase complex);GO:0042967(BP:acyl-carrier-protein biosynthetic process)
UPI00025E0F6C		GO:0005737(CC:cytoplasm);GO:0004402(MF:histone acetyltransferase activity);GO:0016427(MF:tRNA (cytosine) methyltransferase activity);GO:0007519(BP:skeletal muscle tissue development);GO:0016573(BP:histone acetylation);GO:0030488(BP:tRNA methylation);GO:0045444(BP:fat cell differentiation);GO:0000123(CC:histone acetyltransferase complex);GO:0042967(BP:acyl-carrier-protein biosynthetic process)
UPI0001C959F7		GO:0016021(CC:integral to membrane);GO:0030424(CC:axon);GO:0031226(CC:intrinsic to plasma membrane);GO:0043025(CC:neuronal cell body);GO:0005515(MF:protein binding);GO:0008237(MF:metallopeptidase activity);GO:0006508(BP:proteolysis);GO:0007155(BP:cell adhesion);GO:0007339(BP:binding of sperm to zona pellucida);GO:0010033(BP:response to organic substance);GO:0032501(BP:multicellular organismal pro…
UPI00025DE753		GO:0016021(CC:integral to membrane);GO:0030424(CC:axon);GO:0031226(CC:intrinsic to plasma membrane);GO:0043025(CC:neuronal cell body);GO:0005515(MF:protein binding);GO:0008237(MF:metallopeptidase activity);GO:0001775(BP:cell activation);GO:0006508(BP:proteolysis);GO:0007155(BP:cell adhesion);GO:0007339(BP:binding of sperm to zona pellucida);GO:0010033(BP:response to organic substance);GO:0032501(…
UPI00028F446E		GO:0016021(CC:integral to membrane);GO:0043235(CC:receptor complex);GO:0007268(BP:synaptic transmission);GO:0007409(BP:axonogenesis);GO:0007625(BP:grooming behavior);GO:0009410(BP:response to xenobiotic stimulus);GO:0021756(BP:striatum development);GO:0030534(BP:adult behavior);GO:0043588(BP:skin development);GO:0048813(BP:dendrite morphogenesis);GO:0051965(BP:positive regulation of synapse assem…
UPI00028F46C7		GO:0016021(CC:integral to membrane);GO:0043235(CC:receptor complex);GO:0007268(BP:synaptic transmission);GO:0007409(BP:axonogenesis);GO:0007625(BP:grooming behavior);GO:0009410(BP:response to xenobiotic stimulus);GO:0021756(BP:striatum development);GO:0030534(BP:adult behavior);GO:0035264(BP:multicellular organism growth);GO:0042592(BP:homeostatic process);GO:0043588(BP:skin development);GO:00488…
UPI00028F47AA		GO:0016021(CC:integral to membrane);GO:0043235(CC:receptor complex);GO:0007268(BP:synaptic transmission);GO:0007409(BP:axonogenesis);GO:0007625(BP:grooming behavior);GO:0009410(BP:response to xenobiotic stimulus);GO:0021756(BP:striatum development);GO:0030534(BP:adult behavior);GO:0043588(BP:skin development);GO:0048813(BP:dendrite morphogenesis);GO:0051965(BP:positive regulation of synapse assem…
UPI0001C97E23		GO:0001741(CC:XY body);GO:0005634(CC:nucleus);GO:0005667(CC:transcription factor complex);GO:0005737(CC:cytoplasm);GO:0000978(MF:RNA polymerase II core promoter proximal region sequence-specific DNA binding);GO:0000980(MF:RNA polymerase II distal enhancer sequence-specific DNA binding);GO:0001077(MF:RNA polymerase II core promoter proximal region sequence-specific DNA binding transcription factor…
UPI000210535C		GO:0001741(CC:XY body);GO:0005634(CC:nucleus);GO:0005667(CC:transcription factor complex);GO:0005737(CC:cytoplasm);GO:0000978(MF:RNA polymerase II core promoter proximal region sequence-specific DNA binding);GO:0000980(MF:RNA polymerase II distal enhancer sequence-specific DNA binding);GO:0001077(MF:RNA polymerase II core promoter proximal region sequence-specific DNA binding transcription factor…
UPI00025DF2DA		GO:0001741(CC:XY body);GO:0005654(CC:nucleoplasm);GO:0005667(CC:transcription factor complex);GO:0005737(CC:cytoplasm);GO:0000978(MF:RNA polymerase II core promoter proximal region sequence-specific DNA binding);GO:0000980(MF:RNA polymerase II distal enhancer sequence-specific DNA binding);GO:0001077(MF:RNA polymerase II core promoter proximal region sequence-specific DNA binding transcription fa…
UPI0001C96325		GO:0005744(CC:mitochondrial inner membrane presequence translocase complex);GO:0005515(MF:protein binding);GO:0030150(BP:protein import into mitochondrial matrix);GO:0032981(BP:mitochondrial respiratory chain complex I assembly);GO:0033617(BP:mitochondrial respiratory chain complex IV assembly)
UPI00025DF26D		GO:0005744(CC:mitochondrial inner membrane presequence translocase complex);GO:0005515(MF:protein binding);GO:0030150(BP:protein import into mitochondrial matrix);GO:0032981(BP:mitochondrial respiratory chain complex I assembly);GO:0033617(BP:mitochondrial respiratory chain complex IV assembly)
UPI00028F46A2		GO:0005515(MF:protein binding)
UPI00025E05F7	map05203(Viral carcinogenesis);map05034(Alcoholism);map05322(Systemic lupus erythematosus)	GO:0000788(CC:nuclear nucleosome);GO:0005615(CC:extracellular space);GO:0005654(CC:nucleoplasm);GO:0005737(CC:cytoplasm);GO:0070062(CC:extracellular vesicular exosome);GO:0003677(MF:DNA binding);GO:0046982(MF:protein heterodimerization activity);GO:0002227(BP:innate immune response in mucosa);GO:0006334(BP:nucleosome assembly);GO:0019731(BP:antibacterial humoral response);GO:0050830(BP:defense re…
UPI00025E06BD	map05203(Viral carcinogenesis);map05034(Alcoholism);map05322(Systemic lupus erythematosus)	GO:0000788(CC:nuclear nucleosome);GO:0005615(CC:extracellular space);GO:0005654(CC:nucleoplasm);GO:0005737(CC:cytoplasm);GO:0070062(CC:extracellular vesicular exosome);GO:0003677(MF:DNA binding);GO:0046982(MF:protein heterodimerization activity);GO:0002227(BP:innate immune response in mucosa);GO:0006334(BP:nucleosome assembly);GO:0019731(BP:antibacterial humoral response);GO:0050830(BP:defense re…
UPI0001C95449	map05203(Viral carcinogenesis);map05034(Alcoholism);map05322(Systemic lupus erythematosus)	GO:0000784(CC:nuclear chromosome, telomeric region);GO:0000788(CC:nuclear nucleosome);GO:0005615(CC:extracellular space);GO:0005654(CC:nucleoplasm);GO:0005737(CC:cytoplasm);GO:0019897(CC:extrinsic to plasma membrane);GO:0070062(CC:extracellular vesicular exosome);GO:0003677(MF:DNA binding);GO:0046982(MF:protein heterodimerization activity);GO:0002227(BP:innate immune response in mucosa);GO:000633…
UPI00025E078C	map05203(Viral carcinogenesis);map05034(Alcoholism);map05322(Systemic lupus erythematosus)	GO:0000784(CC:nuclear chromosome, telomeric region);GO:0000788(CC:nuclear nucleosome);GO:0005615(CC:extracellular space);GO:0005654(CC:nucleoplasm);GO:0005737(CC:cytoplasm);GO:0070062(CC:extracellular vesicular exosome);GO:0003677(MF:DNA binding);GO:0046982(MF:protein heterodimerization activity);GO:0002227(BP:innate immune response in mucosa);GO:0006334(BP:nucleosome assembly);GO:0019731(BP:anti…
UPI00025DEDCD		GO:0005737(CC:cytoplasm);GO:0005886(CC:plasma membrane);GO:0015630(CC:microtubule cytoskeleton);GO:0044430(CC:cytoskeletal part);GO:0005102(MF:receptor binding);GO:0005198(MF:structural molecule activity);GO:0000902(BP:cell morphogenesis);GO:0001578(BP:microtubule bundle formation);GO:0006687(BP:glycosphingolipid metabolic process);GO:0006970(BP:response to osmotic stress);GO:0006997(BP:nucleus o…
UPI00025E10B2		GO:0005578(CC:proteinaceous extracellular matrix);GO:0043234(CC:protein complex);GO:0030198(BP:extracellular matrix organization);GO:0070208(BP:protein heterotrimerization)
UPI00025E1084		GO:0005578(CC:proteinaceous extracellular matrix);GO:0043234(CC:protein complex);GO:0030198(BP:extracellular matrix organization);GO:0070208(BP:protein heterotrimerization)
UPI0002104F4B	map04740(Olfactory transduction)	GO:0005886(CC:plasma membrane);GO:0004984(MF:olfactory receptor activity);GO:0005549(MF:odorant binding);GO:0007608(BP:sensory perception of smell);GO:0007187(BP:G-protein coupled receptor signaling pathway, coupled to cyclic nucleotide second messenger)
UPI00025DEFE9		GO:0005737(CC:cytoplasm);GO:0005886(CC:plasma membrane);GO:0005921(CC:gap junction);GO:0012505(CC:endomembrane system);GO:0016021(CC:integral to membrane);GO:0005515(MF:protein binding);GO:0055077(MF:gap junction hemi-channel activity);GO:0006812(BP:cation transport);GO:0007267(BP:cell-cell signaling);GO:0034214(BP:protein hexamerization);GO:0050715(BP:positive regulation of cytokine secretion);G…
UPI00025DEFEA		GO:0005737(CC:cytoplasm);GO:0005886(CC:plasma membrane);GO:0012505(CC:endomembrane system);GO:0030054(CC:cell junction);GO:0044425(CC:membrane part);GO:0005515(MF:protein binding);GO:0055077(MF:gap junction hemi-channel activity);GO:0006812(BP:cation transport);GO:0007267(BP:cell-cell signaling);GO:0034214(BP:protein hexamerization);GO:0050715(BP:positive regulation of cytokine secretion);GO:0055…
UPI00025E0704	map01230(Biosynthesis of amino acids);map00330(Arginine and proline metabolism)	GO:0005759(CC:mitochondrial matrix);GO:0004735(MF:pyrroline-5-carboxylate reductase activity);GO:0042802(MF:identical protein binding);GO:0034599(BP:cellular response to oxidative stress);GO:0051881(BP:regulation of mitochondrial membrane potential);GO:0055114(BP:oxidation-reduction process);GO:0055129(BP:L-proline biosynthetic process);GO:1903206;GO:0006525(BP:arginine metabolic process)
UPI00028F4AE7		GO:0005730(CC:nucleolus);GO:0005829(CC:cytosol);GO:0010494(CC:cytoplasmic stress granule);GO:0016020(CC:membrane);GO:0042788(CC:polysomal ribosome);GO:0003723(MF:RNA binding);GO:0005515(MF:protein binding);GO:0007010(BP:cytoskeleton organization);GO:0022604(BP:regulation of cell morphogenesis);GO:0045727(BP:positive regulation of translation)
UPI00025DEB41		GO:0005794(CC:Golgi apparatus);GO:0016020(CC:membrane);GO:0005515(MF:protein binding);GO:0008146(MF:sulfotransferase activity);GO:0006643(BP:membrane lipid metabolic process);GO:0044249(BP:cellular biosynthetic process);GO:1901137(BP:carbohydrate derivative biosynthetic process)
UPI00025DED82	map04110(Cell cycle)	GO:0005635(CC:nuclear envelope);GO:0005654(CC:nucleoplasm);GO:0005667(CC:transcription factor complex);GO:0005737(CC:cytoplasm);GO:0000981(MF:sequence-specific DNA binding RNA polymerase II transcription factor activity);GO:0003677(MF:DNA binding);GO:0003713(MF:transcription coactivator activity);GO:0008134(MF:transcription factor binding);GO:0019904(MF:protein domain specific binding);GO:0046982…
UPI00025DF33E	map04530(Tight junction)	GO:0005739(CC:mitochondrion);GO:0005778(CC:peroxisomal membrane);GO:0005802(CC:trans-Golgi network);GO:0005923(CC:tight junction);GO:0016328(CC:lateral plasma membrane);GO:0019897(CC:extrinsic to plasma membrane);GO:0030027(CC:lamellipodium);GO:0030659(CC:cytoplasmic vesicle membrane);GO:0032593(CC:insulin-responsive compartment);GO:0043005(CC:neuron projection);GO:0045335(CC:phagocytic vesicle);…
UPI0000D4DE74		GO:0005730(CC:nucleolus);GO:0005925(CC:focal adhesion);GO:0016020(CC:membrane);GO:0022625(CC:cytosolic large ribosomal subunit);GO:0003723(MF:RNA binding);GO:0003735(MF:structural constituent of ribosome);GO:0005515(MF:protein binding);GO:0000184(BP:nuclear-transcribed mRNA catabolic process, nonsense-mediated decay);GO:0002181(BP:cytoplasmic translation);GO:0006364(BP:rRNA processing);GO:0006413…
UPI00005A29E0		GO:0005730(CC:nucleolus);GO:0005925(CC:focal adhesion);GO:0016020(CC:membrane);GO:0022625(CC:cytosolic large ribosomal subunit);GO:0003735(MF:structural constituent of ribosome);GO:0005515(MF:protein binding);GO:0019843(MF:rRNA binding);GO:0000184(BP:nuclear-transcribed mRNA catabolic process, nonsense-mediated decay);GO:0002181(BP:cytoplasmic translation);GO:0006364(BP:rRNA processing);GO:000641…
UPI00002101A6		GO:0005730(CC:nucleolus);GO:0005925(CC:focal adhesion);GO:0016020(CC:membrane);GO:0022625(CC:cytosolic large ribosomal subunit);GO:0003735(MF:structural constituent of ribosome);GO:0005515(MF:protein binding);GO:0019843(MF:rRNA binding);GO:0000184(BP:nuclear-transcribed mRNA catabolic process, nonsense-mediated decay);GO:0002181(BP:cytoplasmic translation);GO:0006364(BP:rRNA processing);GO:000641…
UPI00028F43BE		GO:0005654(CC:nucleoplasm);GO:0005739(CC:mitochondrion);GO:0000976(MF:transcription regulatory region sequence-specific DNA binding);GO:0001228(MF:RNA polymerase II transcription regulatory region sequence-specific DNA binding transcription factor activity involved in positive regulation of transcription);GO:0008134(MF:transcription factor binding);GO:0046982(MF:protein heterodimerization activit…
UPI0001C98538		GO:0005739(CC:mitochondrion);GO:0005764(CC:lysosome);GO:0005802(CC:trans-Golgi network);GO:0005829(CC:cytosol);GO:0005886(CC:plasma membrane);GO:0030670(CC:phagocytic vesicle membrane);GO:0031905(CC:early endosome lumen);GO:0033162(CC:melanosome membrane);GO:0043230(CC:extracellular organelle);GO:0044233(CC:ER-mitochondrion membrane contact site);GO:0044432(CC:endoplasmic reticulum part);GO:00550…
UPI00022CDD7E		GO:0005741(CC:mitochondrial outer membrane);GO:0005764(CC:lysosome);GO:0005783(CC:endoplasmic reticulum);GO:0005802(CC:trans-Golgi network);GO:0005829(CC:cytosol);GO:0005886(CC:plasma membrane);GO:0030670(CC:phagocytic vesicle membrane);GO:0031905(CC:early endosome lumen);GO:0033162(CC:melanosome membrane);GO:0044233(CC:ER-mitochondrion membrane contact site);GO:0070062(CC:extracellular vesicular…
UPI00025DF125		GO:0005634(CC:nucleus);GO:0005737(CC:cytoplasm);GO:0005515(MF:protein binding);GO:0009987(BP:cellular process);GO:0010468(BP:regulation of gene expression);GO:0010605(BP:negative regulation of macromolecule metabolic process);GO:0044699(BP:single-organism process);GO:0048518(BP:positive regulation of biological process);GO:0048523(BP:negative regulation of cellular process);GO:2001141(BP:regulati…
UPI00025DF126		GO:0005634(CC:nucleus);GO:0005737(CC:cytoplasm);GO:0005515(MF:protein binding);GO:0009987(BP:cellular process);GO:0010468(BP:regulation of gene expression);GO:0010605(BP:negative regulation of macromolecule metabolic process);GO:0044699(BP:single-organism process);GO:0048518(BP:positive regulation of biological process);GO:0048523(BP:negative regulation of cellular process);GO:2001141(BP:regulati…
UPI00017F067A	map05034(Alcoholism);map04217(Necroptosis);map05322(Systemic lupus erythematosus)	GO:0000784(CC:nuclear chromosome, telomeric region);GO:0000786(CC:nucleosome);GO:0000790(CC:nuclear chromatin);GO:0070062(CC:extracellular vesicular exosome);GO:0003677(MF:DNA binding);GO:0019899(MF:enzyme binding);GO:0046982(MF:protein heterodimerization activity);GO:0006342(BP:chromatin silencing);GO:0008285(BP:negative regulation of cell proliferation)
UPI00017EFA0A	map05034(Alcoholism);map04217(Necroptosis);map05322(Systemic lupus erythematosus)	GO:0000784(CC:nuclear chromosome, telomeric region);GO:0000788(CC:nuclear nucleosome);GO:0070062(CC:extracellular vesicular exosome);GO:0003677(MF:DNA binding);GO:0019899(MF:enzyme binding);GO:0046982(MF:protein heterodimerization activity);GO:0006337(BP:nucleosome disassembly);GO:0006342(BP:chromatin silencing);GO:0008285(BP:negative regulation of cell proliferation);GO:0070914(BP:UV-damage exci…
UPI00025E0792		GO:0000786(CC:nucleosome);GO:0000790(CC:nuclear chromatin);GO:0070062(CC:extracellular vesicular exosome);GO:0003677(MF:DNA binding);GO:0046982(MF:protein heterodimerization activity);GO:0006342(BP:chromatin silencing)
UPI0001C954A1	map05034(Alcoholism);map04217(Necroptosis);map05322(Systemic lupus erythematosus)	GO:0000784(CC:nuclear chromosome, telomeric region);GO:0000788(CC:nuclear nucleosome);GO:0005654(CC:nucleoplasm);GO:0016020(CC:membrane);GO:0031012(CC:extracellular matrix);GO:0043234(CC:protein complex);GO:0070062(CC:extracellular vesicular exosome);GO:0003677(MF:DNA binding);GO:0019899(MF:enzyme binding);GO:0019904(MF:protein domain specific binding);GO:0042393(MF:histone binding);GO:0046982(MF…
UPI0002107760		GO:0016021(CC:integral to membrane);GO:0035869(CC:ciliary transition zone);GO:0030111(BP:regulation of Wnt receptor signaling pathway);GO:0060271(BP:cilium morphogenesis)
UPI00025DE908		GO:0005654(CC:nucleoplasm)
UPI0001C95CE0		GO:0005743(CC:mitochondrial inner membrane);GO:0005762(CC:mitochondrial large ribosomal subunit);GO:0003735(MF:structural constituent of ribosome);GO:0005515(MF:protein binding);GO:0019843(MF:rRNA binding);GO:0000027(BP:ribosomal large subunit assembly);GO:0070124(BP:mitochondrial translational initiation);GO:0070125(BP:mitochondrial translational elongation);GO:0070126(BP:mitochondrial translati…
UPI00022CDA9D	map03010(Ribosome)	GO:0005743(CC:mitochondrial inner membrane);GO:0005762(CC:mitochondrial large ribosomal subunit);GO:0003735(MF:structural constituent of ribosome);GO:0005515(MF:protein binding);GO:0019843(MF:rRNA binding);GO:0000027(BP:ribosomal large subunit assembly);GO:0070124(BP:mitochondrial translational initiation);GO:0070125(BP:mitochondrial translational elongation);GO:0070126(BP:mitochondrial translati…
UPI00025DF539		GO:0005654(CC:nucleoplasm);GO:0005739(CC:mitochondrion);GO:0016020(CC:membrane);GO:0003950(MF:NAD+ ADP-ribosyltransferase activity);GO:0005515(MF:protein binding);GO:0006302(BP:double-strand break repair);GO:0016477(BP:cell migration);GO:0060330(BP:regulation of response to interferon-gamma)
UPI0001C96DD9		GO:0005874(CC:microtubule);GO:0036064(CC:cilium basal body);GO:0031116(BP:positive regulation of microtubule polymerization)
UPI00025E131A		GO:0005929(CC:cilium);GO:0015630(CC:microtubule cytoskeleton);GO:0044430(CC:cytoskeletal part)
UPI00025DFC7E		GO:0044464(CC:cell part);GO:0005515(MF:protein binding);GO:0016787(MF:hydrolase activity);GO:0006464(BP:cellular protein modification process);GO:0065007(BP:biological regulation)
UPI00025DFC4B	map05410(Hypertrophic cardiomyopathy (HCM));map05412(Arrhythmogenic right ventricular cardiomyopathy (ARVC));map04010(MAPK signaling pathway);map04260(Cardiac muscle contraction);map04921(Oxytocin signaling pathway);map05414(Dilated cardiomyopathy (DCM));map04261(Adrenergic signaling in cardiomyocytes)	GO:0005891(CC:voltage-gated calcium channel complex);GO:0005245(MF:voltage-gated calcium channel activity);GO:0034765(BP:regulation of ion transmembrane transport);GO:0044763(BP:single-organism cellular process);GO:0050908(BP:detection of light stimulus involved in visual perception);GO:0051924(BP:regulation of calcium ion transport);GO:0061337(BP:cardiac conduction);GO:0065008(BP:regulation of b…
UPI00025DEA0E
UPI00025E0740		GO:0005488(MF:binding)
UPI00025DEA5F		GO:0005615(CC:extracellular space);GO:0031233(CC:intrinsic to external side of plasma membrane);GO:0030971(MF:receptor tyrosine kinase binding);GO:0042803(MF:protein homodimerization activity);GO:0001934(BP:positive regulation of protein phosphorylation);GO:0007165(BP:signal transduction);GO:0030098(BP:lymphocyte differentiation);GO:0030885(BP:regulation of myeloid dendritic cell activation);GO:0…
UPI0001C967E9		GO:0005769(CC:early endosome);GO:0005829(CC:cytosol);GO:0005886(CC:plasma membrane);GO:0032991(CC:macromolecular complex);GO:0044422(CC:organelle part);GO:0055037(CC:recycling endosome);GO:0003677(MF:DNA binding);GO:0008270(MF:zinc ion binding);GO:0017112(MF:Rab guanyl-nucleotide exchange factor activity);GO:0017137(MF:Rab GTPase binding);GO:0061630;GO:0001933(BP:negative regulation of protein ph…
UPI0001C973B1		GO:0009986(CC:cell surface);GO:0014069(CC:postsynaptic density);GO:0016021(CC:integral to membrane);GO:0030054(CC:cell junction);GO:0045211(CC:postsynaptic membrane);GO:0005515(MF:protein binding);GO:0007268(BP:synaptic transmission);GO:0007409(BP:axonogenesis)
UPI0002105232	map03010(Ribosome)	GO:0005730(CC:nucleolus);GO:0005913(CC:cell-cell adherens junction);GO:0005925(CC:focal adhesion);GO:0016020(CC:membrane);GO:0022625(CC:cytosolic large ribosomal subunit);GO:0042788(CC:polysomal ribosome);GO:0070062(CC:extracellular vesicular exosome);GO:0003735(MF:structural constituent of ribosome);GO:0030515(MF:snoRNA binding);GO:0098641;GO:0000184(BP:nuclear-transcribed mRNA catabolic process…
UPI00025DEDF1
UPI0001C950D4
UPI00028F49A5
UPI0001E87616	map04668(TNF signaling pathway)	GO:0005654(CC:nucleoplasm);GO:0032996(CC:Bcl3-Bcl10 complex);GO:0033257(CC:Bcl3/NF-kappaB2 complex);GO:0044444(CC:cytoplasmic part);GO:0045171(CC:intercellular bridge);GO:0000977(MF:RNA polymerase II regulatory region sequence-specific DNA binding);GO:0000981(MF:sequence-specific DNA binding RNA polymerase II transcription factor activity);GO:0008134(MF:transcription factor binding);GO:0030674(MF…
UPI0001C96971	map03010(Ribosome)	GO:0005730(CC:nucleolus);GO:0005844(CC:polysome);GO:0005925(CC:focal adhesion);GO:0016020(CC:membrane);GO:0022625(CC:cytosolic large ribosomal subunit);GO:0031672(CC:A band);GO:0070062(CC:extracellular vesicular exosome);GO:0003677(MF:DNA binding);GO:0003729(MF:mRNA binding);GO:0003735(MF:structural constituent of ribosome);GO:0008097(MF:5S rRNA binding);GO:0042803(MF:protein homodimerization act…
UPI00025DF227		GO:0005730(CC:nucleolus);GO:0005844(CC:polysome);GO:0005925(CC:focal adhesion);GO:0016020(CC:membrane);GO:0022625(CC:cytosolic large ribosomal subunit);GO:0031672(CC:A band);GO:0070062(CC:extracellular vesicular exosome);GO:0003677(MF:DNA binding);GO:0003729(MF:mRNA binding);GO:0003735(MF:structural constituent of ribosome);GO:0008097(MF:5S rRNA binding);GO:0042803(MF:protein homodimerization act…
UPI00025DF12B		GO:0000930(CC:gamma-tubulin complex);GO:0005813(CC:centrosome);GO:0005829(CC:cytosol);GO:0005874(CC:microtubule);GO:0005884(CC:actin filament);GO:0016328(CC:lateral plasma membrane);GO:0036064(CC:cilium basal body);GO:0043005(CC:neuron projection);GO:0070062(CC:extracellular vesicular exosome);GO:0097427(CC:microtubule bundle);GO:0000287(MF:magnesium ion binding);GO:0001786(MF:phosphatidylserine …
UPI00025DF0B1		GO:0001652(CC:granular component);GO:0005829(CC:cytosol);GO:0005925(CC:focal adhesion);GO:0015934(CC:large ribosomal subunit);GO:0015935(CC:small ribosomal subunit);GO:0016020(CC:membrane);GO:0016363(CC:nuclear matrix);GO:0016607(CC:nuclear speck);GO:0031616(CC:spindle pole centrosome);GO:0002039(MF:p53 binding);GO:0003677(MF:DNA binding);GO:0003713(MF:transcription coactivator activity);GO:00048…
UPI00025DEB11		GO:0001725(CC:stress fiber);GO:0005634(CC:nucleus);GO:0005737(CC:cytoplasm);GO:0005886(CC:plasma membrane);GO:0005903(CC:brush border);GO:0005913(CC:cell-cell adherens junction);GO:0005925(CC:focal adhesion);GO:0032154(CC:cleavage furrow);GO:0003785(MF:actin monomer binding);GO:0008270(MF:zinc ion binding);GO:0051015(MF:actin filament binding);GO:0098641;GO:0007507(BP:heart development);GO:003083…
UPI00028F4454		GO:0005654(CC:nucleoplasm);GO:0043540(CC:6-phosphofructo-2-kinase/fructose-2,6-biphosphatase 1 complex);GO:0003873(MF:6-phosphofructo-2-kinase activity);GO:0004331(MF:fructose-2,6-bisphosphate 2-phosphatase activity);GO:0005524(MF:ATP binding);GO:0019900(MF:kinase binding);GO:0042802(MF:identical protein binding);GO:0070095(MF:fructose-6-phosphate binding);GO:0006000(BP:fructose metabolic process…
UPI00025E0964	map00590(Arachidonic acid metabolism);map00480(Glutathione metabolism);map04918(Thyroid hormone synthesis)	GO:0005788(CC:endoplasmic reticulum lumen);GO:0004096(MF:catalase activity);GO:0005515(MF:protein binding);GO:0000302(BP:response to reactive oxygen species);GO:0006568(BP:tryptophan metabolic process);GO:0006804(BP:peroxidase reaction);GO:0015947(BP:methane metabolic process)
UPI000210552E	map04740(Olfactory transduction)	GO:0005886(CC:plasma membrane);GO:0004888(MF:transmembrane signaling receptor activity);GO:0007165(BP:signal transduction);GO:0007608(BP:sensory perception of smell)
UPI00025DEDEA		GO:0005759(CC:mitochondrial matrix);GO:0003682(MF:chromatin binding);GO:0003887(MF:DNA-directed DNA polymerase activity);GO:0003896(MF:DNA primase activity);GO:0005515(MF:protein binding);GO:0030145(MF:manganese ion binding);GO:0006264(BP:mitochondrial DNA replication);GO:0009411(BP:response to UV);GO:0019985(BP:translesion synthesis);GO:0031297(BP:replication fork processing);GO:0000785(CC:chrom…
UPI00017F0280	map04520(Adherens junction);map04390(Hippo signaling pathway)	GO:0000790(CC:nuclear chromatin);GO:0005737(CC:cytoplasm);GO:0000977(MF:RNA polymerase II regulatory region sequence-specific DNA binding);GO:0001078(MF:RNA polymerase II core promoter proximal region sequence-specific DNA binding transcription factor activity involved in negative regulation of transcription);GO:0003682(MF:chromatin binding);GO:0003705(MF:RNA polymerase II distal enhancer sequenc…
UPI00025E0C4F		GO:0005634(CC:nucleus);GO:0005753(CC:mitochondrial proton-transporting ATP synthase complex);GO:0005757(CC:mitochondrial permeability transition pore complex);GO:0005759(CC:mitochondrial matrix);GO:0005829(CC:cytosol);GO:0030496(CC:midbody);GO:0003755(MF:peptidyl-prolyl cis-trans isomerase activity);GO:0005515(MF:protein binding);GO:0016018(MF:cyclosporin A binding);GO:0000413(BP:protein peptidyl…
