# Supplementary material for: Protein Interactions Network of Porcine Circovirus Type 2 Capsid With Host Proteins
Source: Front Microbiol. 2020 Jun 3;11:1129. doi: 10.3389/fmicb.2020.01129 (PMC7283462; doi:10.3389/fmicb.2020.01129)
Supplement: FIGURE S1 — (A,B) The schematic of the entire pathway networks for MAPK signaling and spliceosome from the KEGG database. [file Data_Sheet_1.zip › Supplementary Materials.zip/Supplementary Table 6-The interactions network of the confirmed host protein-PCV2 Cap interaction and the cellular partners of the Cap interacting host proteins.xlsx]

## Sheet: Sheet1
Interaction prediction method
#node1	node2
EIF4A2	EIF4G1
EIF4A2	PAIP1
EIF4A2	EIF4G3
EIF4A2	EIF4G2
EIF4A2	EIF4A1
EIF4A2	EIF4E
EIF4A2	EIF4B
EIF4A2	PDCD4
EIF4A2	EEF1G
EIF4A2	EIF3I
HNRNPC	CDC5L
HNRNPC	HNRNPR
HNRNPC	HNRNPL
HNRNPC	HNRNPM
HNRNPC	SRSF1
HNRNPC	HNRNPF
HNRNPC	SRSF6
HNRNPC	SRSF3
HNRNPC	HNRNPD
HNRNPC	SRSF2
IPO5	IPO7
IPO5	RAN
IPO5	IPO9
IPO5	IPO8
IPO5	CDC5L
IPO5	OXA1L
IPO5	CD248
IPO5	KPNA1
IPO5	XPO1
IPO5	FBL
MX2	ISG15
MX2	USP18
MX2	MX1
MX2	DDX58
MX2	EIF2AK2
MX2	HERC5
MX2	ENSSSCG00000026336
MX2	UBE2L6
MX2	OASL
MX2	TRIM25
SNAI2	TWIST1
SNAI2	CDH1
SNAI2	SFXN1
SNAI2	CDH2
SNAI2	FN1
SNAI2	TP53
SNAI2	VIM
SNAI2	SOX10
SNAI2	CCND1
NPM1	PLK2
NPM1	CENPW
NPM1	SUMO2
NPM1	NCL
NPM1	SUMO3
NPM1	SUMO1
NPM1	TFAP2A
NPM1	RBBP7
NPM1	RBBP4
NPM1	HIST1H2BA
DDX21	EBNA1BP2
DDX21	GNL3
DDX21	POLR1B
DDX21	POLR1A
DDX21	BOP1
DDX21	PES1
DDX21	WDR12
DDX21	TEX10
DDX21	POLR1E
DDX21	POLR1C
Cap	EIF4A2
Cap	HNRNPC
Cap	IPO5
Cap	MX2
Cap	SNAI2
Cap	NPM1
Cap	DDX21
